# Supplementary material for: A Humanized Yeast Phenomic Model of Deoxycytidine Kinase to Predict Genetic Buffering of Nucleoside Analog Cytotoxicity
Source: Genes (Basel). 2019 Sep 30;10(10):770. doi: 10.3390/genes10100770 (PMC6826991; doi:10.3390/genes10100770)
Supplement: Supplementary file 1 [file genes-10-00770-s001.zip]

Archive with 8 entries (8 files):
- Additional_Files/Additional_File3_InteractionGemcitabine.zip
- Additional_Files/Additional_File4_InteractionCytarabine.zip
- Additional_Files/Additional_File5_REMc.zip
- Additional_Files/Additional_File6_GTA.zip
- Additional_Files/Additional_File7_GOTermHeatmaps.zip
- Additional_Files/Additional_File8_Pharmacogenomics.zip
- Additional_Files/AdditionalFile1_Tables_S1-S6_final_19_0916.xlsx
- Additional_Files/AdditionalFile2_SupplementalFiles_jhfinal.pptx
