# Supplementary material for: A Humanized Yeast Phenomic Model of Deoxycytidine Kinase to Predict Genetic Buffering of Nucleoside Analog Cytotoxicity
Source: Genes (Basel). 2019 Sep 30;10(10):770. doi: 10.3390/genes10100770 (PMC6826991; doi:10.3390/genes10100770)
Supplement: Supplementary file 1 [file genes-10-00770-s001.zip › Additional_Files/AdditionalFile1_Tables_S1-S6_final_19_0916.xlsx]

## Sheet: Readme
Table S1 contains primers used for strain construction (see Fig. S1).
Tables S2-S5 constitute the genome-wide experiment: Table S2. YKO/KD strains with gemcitabine; Table S3. Reference cultures with gemcitabine; Table S4. YKO/KD strains with cytarabine; Table S5. Reference cultures with cytarabine
Table S6 displays the ranges of interaction scores from the genome-wide experiments.
Table Headers
OrfRep - The yeast open reading frame (ORF) knocked out or down in the YKO/KD strain library. See notes below for info on replicates.
Position - Denotes if on the first (RF1) or second (RF2) reference array followed by the position. (Tables 3 and 5 only)
Gene - The yeast gene name
Z_Shift_L - The 'shift' z-score for L, calculated as ∆L (difference between L values for YKO/KD and Reference mean in absence of gemcitabine or cytarabine) divided by standard deviation of replicate Reference strain L values
Z_lm_L - z-score for the L interaction for each gene (see methods)
Z_Shift_K - The 'shift' z-score for K, calculated as ∆K (difference between K values for YKO/KD and Reference mean in absence of gemcitabine or cytarabine) divided by standard deviation of replicate Reference strain K values
Z_lm_K - z-score for the K interaction for each gene (see methods)
Z_Shift_r - The 'shift' z-score for r, calculated as ∆r (difference between r values for YKO/KD and Reference mean in absence of gemcitabine or cytarabine) divided by standard deviation of replicate Reference strain r values
Z_lm_r - z-score for the r interaction for each gene (see methods)
Z_Shift_AUC - The 'shift' z-score for AUC, calculated as ∆AUC (difference between AUC values for YKO/KD and Reference mean in absence of gemcitabine or cytarabine) divided by standard deviation of replicate Reference strain AUC values
Z_lm_AUC - z-score for the AUC interaction for each gene (see methods)
NG - number of culutres / conditions with No Growth
DB - Data removed due to "delta background"; reported as 'NA', considered as a likely contaminant
SM = Set to max; an L-value that is assigned to a cutlure / condition when a doxorubicin-treated culture has no growth, or if L-value exceeds maximum expected for Referecnce strain
Notes
Data from Tables S2-S3 are plotted in Additional File 3.
Data from Tables S4-S5 are plotted in Additional File 4.
For 'OrfRep' in Tables S2 and S4, in some cases the ORF is followed by an underscore and number; this indicates multiple replicates exist, the number indicates the order in which the replicate was created.
2 Ref plates are used (RF1 and RF2) as an additional measure of experimental controls. Ref Plate 1 is generally the first array handled in an experiment and Ref Plate 2 is the last. This gives us a gauge as to any variability that might occur over the duration of processing all arrays in a given experiment.
In Tables S2-S5 and in the associated graphs (Additional files 3-4) the results are sorted by" Z lm L score" in descending order.

## Sheet: Table S1
Fig. S1	note	Sequence 5'-3'	notes
p1	dCK fwd; TetO homology	CTATACTTCTATAGACACGCAAACACAAATACACACACTAAATTAATTAAatggccaccccgcccaagag	anneal to dCK (1 > 20); homology to CYC1 TATA 3' of TetO7 (pCM159) in pJH023 (1509 > 1460)
p2	dCK rev; HPH homology	GACAAGGCAAGCTAAACAGATCTtcacaaagtactcaaaaactctttgac	anneal to dCK (783 > 757); homology to pFA6a-HBH-hphMX4 601-579
p3	HPH fwd; dCK homology	GTCAAAGAGTTTTTGAGTACTTTGTGAagatctgtttagcttgccttgtc	anneal 579 > 601 of pFA6a-HBH-hphMX4; homology to dCK 757 > 783
p4	HPH rev; LYP1_3'UTR homology	ACGTCTATTTTTTTATTTTTTTCTATTTTGAAGGCATGCAAGAGGTTCTGTGAgtttaaactcgacactggatggc	anneal 2244 > 2222 of pFA6a-HBH-hphMX4; LYP1 3'utr homology -53 > -1

## Sheet: Table S2
OrfRep	Gene	Z_Shift_L	Z_lm_L	Z_Shift_K	Z_lm_K	Z_Shift_r	Z_lm_r	Z_Shift_AUC	Z_lm_AUC	NG	DB	SM
YLR074C	BUD20	12.997	20.4063	-21.4117	-10.5198	-6.29715	-4.90516	-14.9273	-19.206	4	0	4
YOR072W		1.10347	20.4063	-0.0969117	-10.5198	-0.535523	-4.90516	-0.544035	-19.206	4	0	4
YDR028C	REG1	9.30809	20.4063	-15.0458	-10.5198	3.2336	-4.90516	-11.6377	-19.206	4	0	4
YDR034C	LYS14	12.3736	20.4063	-12.8683	-10.5198	0.648972	-4.90516	-11.0921	-19.206	4	0	4
YJR122W	CAF17	0.467168	20.4063	-0.601237	-10.5198	0.0163465	-4.90516	-0.613002	-19.206	4	0	4
YDL090C	RAM1	19.3693	20.4063	-10.3544	-0.964338	-0.813658	0.337103	-11.5798	-25.4399	3	0	4
YKL032C	IXR1	1.03408	20.4063	-0.753871	-10.5198	-2.34912	-4.90516	-0.95237	-16.8243	3	0	3
YCL061C_2	MRC1	1.05048	20.4063	-0.981485	-10.5198	-0.485573	-4.90516	-1.11069	-13.3346	3	0	3
YDR310C	SUM1	1.1654	20.4063	0.178457	-10.5198	-1.79373	-4.90516	-0.387779	-16.5722	3	0	3
YOL068C	HST1	1.11869	20.4063	0.390094	-10.5198	0.191281	-4.90516	-0.226712	-13.2847	3	0	3
YDR226W	ADK1	5.48578	20.4063	-9.72128	-10.5198	-4.45296	-4.90516	-8.01107	-7.6183	3	0	3
YPL031C	PHO85	7.09248	20.4063	-4.45059	-10.5198	-3.92596	-4.90516	-5.50404	-8.98374	3	0	3
YNL236W	SIN4	5.14397	20.4063	-3.06647	-10.5198	-4.65342	-4.90516	-6.18137	-7.0098	3	0	3
YLR399C	BDF1	6.35336	20.4063	1.38905	-9.4798	-4.98305	-1.01353	-1.95739	-14.9951	2	0	4
YKL096C-B_2		6.0315	20.4063	-0.762746	-9.3893	-4.72317	-3.57589	-3.03657	-3.53292	2	0	3
YPR141C_1	KAR3	4.372	20.4063	-5.13769	-9.78	-4.76982	-3.66005	-6.86455	-0.635518	2	0	3
YOL076W	MDM20	3.9455	20.4063	-4.93803	-9.38652	-4.76916	-3.77834	-4.7185	-7.39611	2	0	3
YKL067W	YNK1	-1.66592	19.9995	0.464604	-9.27629	0.581859	-4.48908	1.04654	-2.516	2	0	2
YER151C	UBP3	2.90082	19.999	-0.579689	-9.06803	-3.47377	-3.8805	-1.61914	-0.953302	2	0	2
YCL060C		0.614436	19.727	-1.15686	-10.2535	-1.23966	-4.33327	-1.04961	-11.0024	2	0	2
YER111C	SWI4	0.70396	19.6735	1.10173	-9.63064	-1.19697	-4.12339	0.433815	-2.57146	2	0	2
YNL068C	FKH2	0.310127	19.6537	1.09871	-9.7159	0.927987	-4.46902	0.60972	-6.36665	2	0	2
YNR051C	BRE5	1.64869	19.5886	0.161422	-9.36887	-2.03952	-4.10297	-0.608654	-1.68408	2	0	2
YML032C	RAD52	3.0691	19.5465	-1.35889	-8.54627	-3.05832	-2.3273	-2.17833	-2.51659	1	0	2
YNL064C	YDJ1	6.46802	19.3495	-6.55354	-8.89645	-5.01143	-3.53454	-6.47072	3.13645	2	0	2
YDL074C	BRE1	0.941421	19.2842	0.226717	-9.58473	-0.36917	-4.17819	-0.25827	-2.86768	2	0	2
YJR043C	POL32	0.718235	19.2751	-0.320339	-9.43232	0.328808	-4.2263	-0.529207	0.14333	2	0	2
YBR097W	VPS15	4.92575	19.218	0.325873	-9.67038	-2.94852	-3.85093	-1.93232	-3.18428	2	0	2
YOR279C	RFM1	-0.843728	19.1239	0.17551	-10.4229	0.557214	-4.54974	0.482043	-12.8409	2	0	2
YLR426W		-0.632337	19.0991	-0.178803	-10.2393	-0.26993	-4.41353	0.142721	-7.44107	2	0	2
YNL171C		4.19082	19.048	-1.80165	-9.9748	-3.98977	-3.52372	-2.90018	-4.06286	2	0	2
YPL045W	VPS16	8.36809	19.001	-12.8889	-9.02567	-4.1636	-3.57367	-10.3737	2.71367	2	0	2
YOL001W	PHO80	4.76173	18.9595	-6.86028	-8.89115	-5.48386	-3.23333	-7.68761	6.44036	2	0	2
YDL160C	DHH1	8.50127	18.8512	-2.02517	-9.93972	-6.18932	-3.36679	-4.72711	-3.58968	2	1	2
YDR195W	REF2	9.39798	18.6826	-18.8445	-1.29975	-5.44646	-0.376759	-13.5691	5.66353	1	0	3
YCR081W	SRB8	6.81431	18.5533	-11.4454	-9.32019	-5.61853	-3.26475	-10.3895	0.123441	2	0	2
YGL212W	VAM7	1.54037	18.5386	0.132404	-7.46263	0.601222	-3.17685	-0.580672	1.6538	1	1	1
YPR131C	NAT3	8.73663	18.3592	-11.4496	-9.37363	-5.49179	-3.36294	-9.69574	-0.552687	2	0	2
YOR209C	NPT1	1.56508	18.2107	1.17233	-9.12234	-0.643784	-3.93221	0.0911679	-4.70147	1	0	2
YFL001W	DEG1	3.62933	17.3582	-0.522869	-9.15788	-4.28023	-1.77602	-4.28239	-0.456605	1	0	2
YPR159W	KRE6	3.42485	17.2101	-3.13115	-8.96947	-4.04786	-1.51746	-4.64262	-3.88666	1	0	2
YHR205W	SCH9	3.61491	16.9923	0.209629	-7.47595	-3.50787	-0.243215	-1.43166	-0.899865	1	0	1
YDR443C	SSN2	0.290701	16.6867	0.0469764	-8.27923	-0.62068	-3.32773	-0.0977011	0.979565	1	0	1
YGL084C	GUP1	2.09011	16.5213	-0.28559	-6.78277	-1.78537	-2.32307	-1.08888	1.63917	1	0	1
YCR063W	BUD31	4.92732	16.4678	-0.73811	-8.36956	-3.46496	-1.73472	-2.56234	-3.03123	1	0	2
YNR005C		0.162713	16.2586	0.121521	-7.75914	0.670756	-3.86847	0.00848005	1.51955	1	0	1
YCL061C_1	MRC1	0.313729	16.1537	-0.0532301	-9.08293	-0.0998366	-3.72455	-0.175812	-4.0138	1	0	1
YER016W_2	BIM1	1.72789	16.0136	-0.0347125	-7.69784	-2.20345	-2.53217	-0.771125	2.17463	1	0	1
YDR444W		0.874125	15.9504	1.16553	-7.96285	0.161355	-3.12704	0.399707	0.130938	1	0	1
YGL240W	DOC1	2.34669	15.9284	-0.80165	-8.27381	-1.01962	-2.98673	-1.52882	-0.0995115	1	0	1
YCL016C	DCC1	1.25826	15.8023	0.376542	0.493285	-0.251447	-2.36695	-0.296825	0.0529079	0	0	1
YPL271W	ATP15	5.87665	15.7974	-1.42547	-8.06595	-4.26944	-1.5198	-3.35161	0.044723	1	0	1
YKL031W		-0.129559	15.7199	-0.306257	-8.39754	-0.880331	-2.86041	-0.159823	0.0830995	1	0	1
YPL024W	RMI1	4.30772	15.668	-1.56905	-9.5099	-3.14238	-1.93409	-2.8058	-4.26899	1	0	2
YLR119W	SRN2	-0.325639	15.4445	-0.476994	-7.56026	-0.11876	-3.43363	-0.194839	3.22588	1	0	1
YNL238W	KEX2	1.11202	15.4052	-2.13906	-7.82596	-2.23602	-2.12985	-1.90603	0.866002	1	0	1
YNL235C		0.689363	15.3482	0.361814	-8.02282	0.417706	-3.29151	-0.0576971	1.09032	1	0	1
YDR445C		0.447209	15.3188	-0.63419	-7.95808	-0.272131	-3.01356	-0.626987	2.15641	1	0	1
YDR389W	SAC7	-0.294427	15.2957	-0.0487542	-6.95721	0.507264	-3.43798	0.0884709	3.94403	1	0	1
YER164W	CHD1	0.0164511	15.256	-0.0224763	-7.97015	-0.361909	-2.87817	-0.0270483	1.96198	1	0	1
YOL050C		2.40466	15.249	-0.634522	-9.2511	-3.39301	-1.68788	-1.44624	-4.82893	1	0	1
YLR235C		1.59706	15.0694	-0.640474	-9.16826	-1.1424	-3.17819	-1.11204	-4.20918	1	0	1
YFR040W	SAP155	1.48772	15.0143	-0.223929	-7.58058	-1.58205	-2.19051	-0.792321	1.60726	1	0	1
YHR191C	CTF8	2.61466	14.9341	-0.621548	-9.63034	-1.81266	-2.51162	-1.52549	-8.889	1	0	1
YHR064C	SSZ1	10.6921	14.8429	-13.2952	-6.22951	-6.03881	-0.270982	-10.9913	2.03239	1	0	3
YMR060C	SAM37	7.43385	14.5705	-4.58604	-8.12992	-6.35766	-0.186532	-6.7537	1.83359	1	0	1
YKL041W	VPS24	2.6625	14.5235	-7.20138	-7.25606	-2.32954	-1.70531	-5.72475	2.54579	1	0	1
YKL002W_1	DID4	1.42691	14.4524	-1.33385	-8.01326	0.173898	-2.97209	-1.49782	0.266277	1	0	1
YKL212W	SAC1	3.63165	14.3977	-3.39501	-7.03618	-1.57831	-2.23378	-3.66076	2.52076	1	0	1
YAL002W	VPS8	0.00171823	14.3888	-0.28706	-8.45702	-1.18839	-2.27353	-0.202401	-2.66974	1	0	1
YNR006W	VPS27	2.41213	14.2684	-2.77445	-8.07974	-1.01676	-2.52376	-2.81855	1.17877	1	0	1
YGR259C		-1.46491	14.2165	0.669475	-9.65801	1.55577	-4.76423	1.10467	-4.41933	1	0	1
YPL084W	BRO1	1.09672	14.1501	-0.0591311	-7.95046	-0.349366	-2.54562	-0.515999	1.46024	1	0	1
YER173W	RAD24	-0.357383	14.149	1.26432	-7.39363	0.772416	-3.16601	1.02608	3.94796	1	0	1
YGL151W	NUT1	2.72761	14.1235	-0.787086	-7.25228	-1.45311	-2.20614	-1.67768	4.62449	1	0	1
YOR368W	RAD17	0.659123	14.1213	0.566073	-8.33261	0.0368105	-2.99863	0.0931656	1.79481	1	0	1
YGR260W	TNA1	-0.794821	14.0434	0.675133	-9.70632	0.48878	-4.11521	0.811508	-4.21021	1	0	1
YPL194W_1	DDC1	-0.330965	14.0174	0.494796	-7.40244	1.70672	-3.76708	0.480827	4.36105	1	0	1
YDR080W	VPS41	-1.28003	13.9817	1.71931	-6.50902	0.978157	-2.92283	1.76941	4.00231	1	0	1
YNL136W	EAF7	3.48268	13.9639	-2.20044	-6.04915	-3.01365	-1.66782	-2.86667	2.44995	1	0	1
YMR198W_1	CIK1	1.55213	13.959	0.115597	-9.17855	-1.1314	-2.89334	-0.596817	-0.825378	1	0	1
YNL250W	RAD50	1.11152	13.9579	-0.246355	-8.8099	-0.776471	-3.14119	-0.646888	-0.592872	1	0	1
YDL077C_2	VAM6	0.569403	13.9058	-0.689876	-8.03047	0.995541	-3.0832	-0.715699	-0.172304	1	0	1
YMR116C	ASC1	5.45041	13.9	-5.03516	-8.1252	-4.24348	-0.874924	-5.27827	-0.405332	1	0	1
YDR323C	PEP7	1.21895	13.8663	-3.24511	-8.5357	-1.11952	-2.2458	-2.68088	-5.69824	1	0	1
YLR148W	PEP3	5.37214	13.794	-4.07651	-8.02099	-2.80197	-1.73082	-4.69318	-3.7503	1	0	1
YKL057C	NUP120	6.62082	13.7457	-4.24377	-7.08398	-4.99955	-0.560423	-5.22666	1.86961	1	0	1
YOR106W	VAM3	1.05336	13.7391	0.879722	-8.02101	0.525087	-2.69159	0.128109	3.37739	1	0	1
YEL033W		1.14653	13.6734	0.205188	-7.1092	-1.09245	-1.95	-0.361787	2.16726	1	0	1
YPR070W	MED1	2.70275	13.612	-1.51568	-5.95182	-1.03238	-2.08018	-2.12955	5.13109	1	0	1
YPL049C	DIG1	6.39702	13.6019	-7.7015	-5.57664	-5.26646	-0.265855	-7.09593	5.57013	1	0	1
YOR036W	PEP12	2.39622	13.5938	-3.9026	-8.03432	-1.73872	-1.64584	-3.53492	0.330511	1	0	1
YBL100C		5.42206	13.5476	-14.6754	-5.82494	-3.1195	-0.959784	-10.878	-12.812	2	0	2
YLR288C	MEC3	-0.955806	13.5414	0.651715	-6.28269	0.581859	-2.66559	0.8664	4.04537	1	0	1
YDR369C	XRS2	1.49662	13.3633	-0.962161	-8.68877	-2.69855	-2.17161	-1.28178	0.0244423	1	0	1
YBL099W	ATP1	5.11171	13.2115	-13.2722	-5.43591	-2.28663	-1.32555	-10.0075	3.41697	1	0	1
YHR051W	COX6	6.19413	13.1161	-17.5368	-3.89925	-2.96965	-0.745604	-12.614	9.89063	1	0	1
YKL213C	DOA1	1.4334	13.035	-0.656639	-7.35888	-0.444205	-2.10746	-1.05424	-0.550725	1	0	1
YDR069C	DOA4	0.446213	12.968	-0.539492	-7.62002	-0.484473	-1.93302	-0.562374	3.39126	1	0	1
YDL101C	DUN1	0.720997	12.907	-0.63588	-7.09977	-0.908057	-1.62065	-0.742646	3.70848	1	0	1
YLR396C	VPS33	7.53843	12.88	-10.9592	-6.71151	-4.52844	-0.934806	-9.17905	1.07884	1	0	1
YHL020C	OPI1	0.913072	12.2168	2.52598	-5.18941	-0.87417	-1.40356	1.29209	3.15444	0	0	0
YPL101W	ELP4	-0.305423	11.6546	-0.415322	-4.9703	-0.256948	-2.30014	-0.160654	3.24235	0	0	0
YPL055C	LGE1	-0.817823	11.5607	-0.398321	-8.73967	-0.113699	-3.40365	0.0677557	1.98061	1	0	1
YOR141C	ARP8	5.39088	11.3397	-6.79977	-4.52612	-5.10297	8.84655	-6.28729	-3.91521	1	0	1
YDL020C	RPN4	3.2124	10.1962	-0.0410856	-3.2308	-2.08837	9.47577	-1.41312	0.851335	0	0	0
YDL151C		5.48628	10.1245	1.01201	-2.69037	-2.68689	0.405932	-1.77873	2.57107	0	0	0
YDR318W_2	MCM21	2.86026	8.23151	-0.662791	-6.31607	-1.91212	-1.02726	-1.65431	-0.239874	1	0	1
YBL039C	URA7	1.28231	8.15316	0.451546	-6.17061	-0.373351	-1.23166	-0.257717	0.264825	0	0	0
YDL006W	PTC1	0.91615	7.91072	2.23796	-8.83394	-0.683392	-1.96862	1.09797	-2.97344	0	0	0
YGL020C	GET1	0.294303	7.68175	-0.117826	-1.5878	-0.658527	-2.18784	-0.211465	-0.57141	0	0	0
YNL032W	SIW14	0.140556	7.6109	0.286467	-6.5298	0.266756	-3.21707	0.130865	1.04964	0	0	0
YNL099C	OCA1	-0.911436	7.44958	0.106502	-2.12123	0.249373	-2.48992	0.462818	2.60857	0	0	0
YGR271C-A_1		6.21299	7.28945	-1.85156	-5.06755	-2.75026	0.793439	-3.72829	0.842829	0	0	0
YEL062W	NPR2	-0.143684	7.19893	-0.785382	-3.80632	-0.0175403	-2.19379	-0.48407	3.99751	0	0	0
YLR198C		44.138	7.18432	-16.2116	-5.01002	-6.05026	-3.38596	-15.2733	-10.9294	4	0	4
YBL073W		22.6704	7.18432	-9.83059	-5.01002	-1.89495	-3.38596	-12.2105	-10.9294	4	0	4
YGL066W	SGF73	2.73694	6.97046	-0.620126	-4.66063	-1.39325	0.106237	-1.57575	-1.28283	0	0	0
YDR067C		-0.694961	6.76939	1.76918	-3.5411	1.32935	-3.51746	1.53304	3.12133	0	0	0
YMR154C	RIM13	1.97318	6.7249	0.550298	-7.00894	-0.460048	-1.06916	-0.497112	1.01961	0	0	0
YGL045W_1	RIM8	-0.139801	6.68745	0.393373	-2.58734	-0.277192	-1.88966	0.326776	1.45922	0	0	0
YBR099C		0.352937	6.54713	0.244342	-0.602972	0.461055	-0.864173	0.00962935	1.37978	0	0	0
YDR455C		5.47024	6.54095	-6.96374	-2.85066	-4.50357	2.38457	-6.40541	4.74497	0	0	0
YLR330W	CHS5	0.580429	6.53824	0.415896	-6.62939	-0.306238	-1.00752	0.0264744	1.971	0	0	0
YBL071W-A_2	KTI11	5.67522	6.53528	-1.20817	-7.66284	-4.1614	1.92828	-3.14503	-3.91231	0	0	0
YHL002W	HSE1	-0.680057	6.50319	1.00205	-3.33192	0.553693	-2.26573	0.989347	3.59164	0	0	0
YPR179C	HDA3	-0.832425	6.48244	-0.0868357	-2.90151	0.520246	-2.60792	0.292806	3.3757	0	0	0
YDR308C	SRB7	1.38832	6.46396	0.166434	-3.98088	-3.24382	-1.59556	-0.492872	-0.0461927	1	0	1
YPL115C	BEM3	0.826843	6.41324	-0.080364	-8.00464	0.822806	-2.40834	-0.414362	2.8349	0	0	0
YLR320W	MMS22	2.62409	6.31404	-0.861083	-6.18805	-1.0447	-0.585641	-1.68174	-6.66655	0	0	0
YGL045W_2	RIM8	-0.691948	6.29016	1.95397	-2.82069	0.397682	-2.16594	1.66096	1.35165	0	0	0
YNL162W_1	RPL42A	0.480201	6.25367	0.422154	-2.76679	-2.04678	-0.140754	0.0745172	0.592338	0	0	0
YPL194W_2	DDC1	-1.66517	6.17455	0.63027	-1.35908	0.74007	3.67038	1.16528	1.67575	0	0	0
YDR315C_2	IPK1	2.02469	6.08586	0.314341	-6.29028	-0.493275	-0.820533	-0.672609	1.58267	0	0	0
YLR322W		4.01219	5.91832	-3.82025	0.172795	-3.79921	2.40068	-4.05891	-1.3511	0	0	0
YJR007W	SUI2	3.87778	5.883	-0.775688	-4.18646	-2.80219	-1.66432	-2.14842	-0.505341	1	0	2
YKL066W		-1.63471	5.80979	0.416088	-2.78144	0.175658	-1.9128	0.997963	2.69332	0	0	0
YGL046W		0.276854	5.78294	-0.743144	-0.275688	-0.391394	-0.658032	-0.629962	0.109622	0	0	0
YHL023C	RMD11	1.20951	5.61297	-0.443099	-5.02019	0.464355	-1.93253	-0.819071	5.20498	0	0	0
YCL010C	SGF29	0.9177	5.54455	-0.169496	-5.60039	0.444771	-1.64366	-0.51295	-2.34745	0	0	0
YKL145W	RPT1	12.4532	5.5412	-8.3263	-3.27413	-6.38714	-0.263648	-9.07853	2.47397	1	0	3
YPR074C	TKL1	1.69299	5.45451	0.636013	-4.12732	0.445432	-2.24137	-0.317467	-0.156064	0	0	0
YGR229C	SMI1	1.34708	5.37306	-0.518605	-6.01144	-0.340344	-1.58144	-0.927	1.68353	0	0	0
YPR120C	CLB5	0.660234	5.36996	0.844852	-3.45035	-1.65687	-0.21659	0.280443	1.95607	0	0	0
YCR044C	PER1	0.719191	5.33855	0.915289	-1.35913	0.631148	-1.95861	0.301564	1.6652	0	0	0
YOR218C		3.16438	5.32483	-0.387595	-3.99128	-1.70638	-1.78656	-1.60921	1.05592	1	0	1
YER025W	GCD11	4.74133	5.30893	-0.836919	-3.96949	-3.37167	-1.14349	-2.54371	-0.561901	1	0	1
YCR095C		0.0438796	5.28698	-0.532073	-5.69067	-0.0813529	-2.24793	-0.388272	1.15324	0	0	0
YBL007C	SLA1	1.65666	5.25361	-0.131322	-4.13514	-1.59943	-0.22586	-0.803696	1.53967	0	0	0
YKL002W_2	DID4	-0.0580783	5.23572	2.85803	-6.08878	1.13241	-2.69708	1.98589	4.16727	0	0	0
YGL211W_2	NCS6	4.1194	5.2267	-1.13942	-6.37859	-2.81253	1.48712	-2.4696	3.82927	0	0	0
YMR307W	GAS1	5.57277	5.20167	-4.77624	-4.34925	-5.01693	3.30219	-6.23616	1.27485	0	0	0
YNL189W	SRP1	0.128937	5.19986	0.566588	-4.15054	1.10182	-2.80182	0.327559	0.597278	1	0	1
YGL218W_1		2.67453	5.19511	-2.81245	-5.25586	-2.91772	1.21552	-2.94171	2.31598	0	0	0
YJL211C		3.82736	5.05451	-0.328829	-2.8683	-3.02202	1.445	-1.85373	-4.46813	0	0	0
YPL026C	SKS1	0.269761	5.05374	0.489789	-0.401877	1.1828	-2.12304	0.213069	2.2851	0	0	0
YGL210W	YPT32	1.67974	5.04363	-0.237367	-4.4079	-0.161009	-1.25057	-0.882908	3.44372	0	0	0
YML041C	VPS71	2.87024	5.02687	0.623897	-4.30787	-1.35959	0.00800649	-0.846377	1.15868	0	0	0
YNL021W	HDA1	0.579629	5.02312	-1.15451	-6.38475	-0.0472461	-1.6462	-1.03378	1.53738	0	0	0
YLR127C	APC2	7.94651	4.9104	-1.85751	-4.41061	-4.82813	-0.710448	-4.41611	-3.25897	1	0	1
YKL025C	PAN3	2.06795	4.89275	-0.0805698	-6.28309	-1.38335	0.127606	-0.946873	-2.30882	0	0	0
YBR221W-A_1		0.400481	4.86475	1.21505	0.454379	1.28292	-2.53969	0.647886	-0.0569884	0	1	0
YLR315W	NKP2	1.61853	4.86392	-1.14543	-4.05238	0.474917	-1.85669	-1.4519	1.91325	0	0	0
YHL029C		0.930234	4.84055	-0.0218053	-6.00053	-1.35034	-0.577561	-0.419601	1.68912	0	0	0
YGR062C_2	COX18	0.237097	4.81632	1.57674	-4.7393	1.15287	-2.31569	0.968721	2.09659	0	0	0
YKL048C	ELM1	0.820017	4.79926	0.217182	-3.44173	-1.68657	-0.566323	-0.211937	-1.507	0	0	0
YOR322C	LDB19	0.938287	4.78114	2.29059	-2.3605	-0.0789324	-1.31369	1.12268	3.70813	0	0	0
YLR182W	SWI6	0.00507323	4.74264	-0.610218	-5.0749	0.362255	-1.48875	-0.425603	5.11046	0	0	0
YGL211W_1	NCS6	1.85985	4.74134	-0.126783	-2.743	-0.322741	-1.04866	-0.887667	1.87131	0	0	0
YDR182W-A_1		2.44737	4.65188	0.923115	0.209272	0.679338	-2.12709	-0.467934	0.694272	0	1	0
YOR030W	DFG16	3.04419	4.61713	-0.297349	-7.24316	-2.64508	0.887732	-1.50177	-0.974742	0	0	0
YCR094W	CDC50	3.33629	4.61072	-1.57011	-3.39709	-2.42988	0.713584	-2.41765	-3.53255	0	0	0
YLR398C	SKI2	0.597737	4.59864	0.125703	-3.29725	0.546652	-1.71859	-0.176992	1.04466	0	0	0
YER078C		2.31389	4.5925	-0.748124	-5.78526	-2.50227	1.41079	-1.48094	-0.0354603	0	0	0
YGR037C_2	ACB1	2.70626	4.49048	0.773419	-5.3668	-1.04822	-0.376753	-0.678962	0.989605	0	0	0
YGL163C	RAD54	2.15465	4.48703	-0.494877	-4.87667	-1.14988	-0.770208	-1.25127	2.30214	0	0	0
YBR191W	RPL21A	7.35441	4.44403	-6.83945	-5.44369	-5.7389	4.66195	-8.08113	-2.63613	0	0	0
YDR501W_2	PLM2	0.620809	4.42902	-0.0130524	-6.72651	0.206684	-1.71921	-0.280583	2.16674	0	0	0
YKR035C		-0.671108	4.42753	1.91027	-3.56169	-0.158588	-1.42595	1.62062	2.8849	0	0	0
YLR361C	DCR2	3.26648	4.4139	-0.466716	-6.54286	-1.99881	0.61039	-1.70173	2.73681	0	0	0
YDR127W	ARO1	0.543348	4.4048	0.0503125	-4.04999	-0.987493	-0.888207	-0.204446	2.82846	0	0	0
YBR098W_2	MMS4	0.521688	4.34973	-0.161844	-6.40565	0.293161	-2.48491	-0.338592	2.05609	0	0	0
YIL018W	RPL2B	0.974679	4.30011	0.544719	-4.69644	0.0420916	-1.85546	-0.0603834	2.27335	0	0	0
YDR260C	SWM1	-1.11415	4.29687	0.743343	-3.94324	0.391741	-2.47864	1.00143	3.10158	0	0	0
YDR322C-A_1		1.40001	4.28392	1.47982	0.490279	0.0328497	-0.369042	0.368771	0.354122	0	0	0
YGL216W_2	KIP3	0.597128	4.28335	-0.296878	-3.83216	0.429588	-1.42222	-0.461984	2.55607	0	0	0
YLR386W	VAC14	-0.379012	4.27344	-0.153545	-3.91209	0.742711	-2.18411	0.0520946	2.37456	0	0	0
YPR173C	VPS4	1.0481	4.26575	-0.197675	-6.39018	0.475798	-2.61276	-0.587433	2.70386	0	0	0
YIR023W	DAL81	4.8085	4.25061	-0.932931	-5.03847	-4.10331	2.69636	-2.62881	-5.70569	0	1	0
YER072W	VTC1	3.93965	4.22638	-1.19909	0.99899	-2.57401	0.955489	-2.43259	0.616863	0	0	0
YDR469W	SDC1	0.966163	4.21352	0.123774	-7.62191	-0.842484	-1.14898	-0.337796	2.53441	0	0	0
YNL084C	END3	0.112237	4.21139	0.921564	-3.9754	0.451813	-2.27545	0.577868	0.492419	0	0	0
YLR328W	NMA1	0.364008	4.20233	-0.31194	-4.57477	0.74139	-1.66991	-0.373196	-0.414907	0	0	0
YKL116C	PRR1	0.6226	4.17631	0.684773	-7.09308	0.168837	-1.36964	0.189357	1.63829	0	0	0
YDR076W	RAD55	1.73715	4.15131	-0.4734	-5.74162	-0.398436	-1.67438	-1.06149	2.33626	0	0	0
YER177W	BMH1	-1.49473	4.14716	0.0246677	-2.66497	-1.16573	-0.46112	0.656399	2.08332	0	0	0
YDR507C	GIN4	0.844216	4.07996	0.351355	0.536316	-0.648185	-0.0827182	-0.132465	0.164344	0	0	0
YJL115W	ASF1	3.73835	4.07861	-0.306653	-6.12484	-3.66762	1.70487	-1.80254	-0.977077	0	0	0
YLR402W		2.42875	4.0225	-0.0084554	-1.82757	-1.12238	0.228461	-1.0555	1.40505	0	0	0
YCR075W-A_1		0.161601	3.9918	1.33153	0.747665	1.20634	-1.86913	0.835932	1.07852	0	1	0
YFR036W	CDC26	0.714573	3.96606	0.10374	-4.57487	-1.33406	0.729292	-0.242395	4.10288	0	0	0
YER077C		2.03489	3.96577	-0.329555	-4.46555	-1.18333	0.383989	-1.09385	-5.00979	0	0	0
YLR395C	COX8	2.41997	3.96538	-0.834515	-3.52001	-1.46081	0.9333	-1.58027	3.41515	0	0	0
YKR077W		-0.116351	3.96408	1.62283	-4.05905	1.80618	-3.18147	1.16338	2.95668	0	0	0
YCL047C		0.00990705	3.94652	0.898888	-3.48456	0.979918	-1.81875	0.608182	1.64523	0	0	0
YBR098W_1	MMS4	1.25961	3.92865	-0.490043	-5.87175	-1.36025	-0.291319	-0.871331	1.37419	0	0	0
YDR158W	HOM2	0.790411	3.92435	0.101137	-2.50098	0.771756	-1.37842	-0.276893	2.5109	0	0	0
YML117W-A		3.58389	3.89147	0.0439878	-3.27353	-2.17265	1.30366	-1.52023	1.15426	0	0	0
YGR178C	PBP1	0.445137	3.87067	-0.342948	-4.50791	0.600562	-1.53029	-0.428656	0.149222	0	0	0
YLR369W	SSQ1	4.0927	3.86478	-1.3079	-5.53576	-2.85324	1.10347	-2.56106	2.28419	0	0	0
YLR414C		0.274404	3.85111	0.474946	-2.19772	0.271377	-0.847644	0.200907	1.48049	0	0	0
YJR145C	RPS4A	2.11255	3.83726	1.66856	-2.95814	0.1838	-2.55952	0.163554	0.447421	0	0	0
YDL035C	GPR1	0.436108	3.8171	-0.43215	1.23025	-0.578652	-0.625303	-0.485339	0.510579	0	0	0
YGR169C-A_1		0.321248	3.81388	1.49984	-0.26455	1.32121	-1.75604	0.877613	1.6547	0	0	0
YPL218W	SAR1	6.62798	3.78899	-2.23725	-2.84572	-5.16634	1.69266	-4.10872	-0.906446	0	0	0
YNL273W	TOF1	-1.57753	3.77483	0.482677	-0.0529548	-0.243965	-1.62955	1.02061	0.532269	0	0	0
YER120W	SCS2	1.28421	3.77045	0.66763	-4.28648	-0.67085	-0.158965	-0.115558	3.77585	0	0	0
YBR126C	TPS1	0.196122	3.75818	-0.997623	-3.16447	0.33761	-1.84935	-0.770105	3.70768	0	0	0
YJR033C	RAV1	-0.0551207	3.74662	-1.1337	-4.75956	-0.948545	-0.803307	-0.760397	3.71135	0	0	0
YER095W	RAD51	5.29091	3.70969	-1.76619	-6.31665	-3.94312	2.22555	-3.31461	-0.181444	0	0	0
YNL056W		0.133373	3.70678	0.282513	-6.86543	0.217246	-2.32594	0.131291	-0.622041	0	0	0
YOL164W-A_2		1.98969	3.70205	0.602812	-5.56994	-1.49975	1.09707	-0.470382	2.61426	0	0	0
YBR157C_1	ICS2	0.271597	3.69286	0.47646	-1.37245	1.41384	-2.08071	0.203179	0.317451	0	0	0
YGR285C	ZUO1	7.54217	3.68139	-4.41965	-5.77083	-5.43832	3.43848	-5.64347	-1.49186	0	0	0
YOL012C	HTZ1	0.667533	3.65423	-0.569272	-4.77997	-1.37807	-1.04435	-0.675442	3.56025	0	0	0
YLR400W		1.67953	3.65301	-0.152624	-2.43022	0.58824	-1.55084	-0.827378	-1.3369	0	0	0
YIL131C	FKH1	0.997837	3.63969	0.310078	-1.77671	0.646111	-1.80058	-0.227168	1.15053	0	0	0
YCL057C-A_1		0.482832	3.60761	0.860194	0.901973	0.706843	-1.49276	0.37018	0.435072	0	0	0
YMR032W_2	HOF1	-0.440669	3.60122	0.539501	-1.88247	0.0548541	-1.45667	0.560154	1.57537	0	0	0
YDR392W	SPT3	2.85349	3.59818	-1.22476	-4.07761	-3.20245	1.97183	-2.00653	3.69772	0	0	0
YGL167C	PMR1	4.79915	3.57875	-1.50079	-3.80524	-2.52406	1.3651	-2.96186	-5.3608	0	0	0
YDL012C		-0.0255594	3.57478	0.327245	-4.31358	0.422327	-1.32538	0.23131	3.06024	0	0	0
YOL133W	HRT1	0.227771	3.56092	0.705366	-2.71081	-0.375991	-1.63849	0.37858	1.239	0	0	0
YHR043C	DOG2	-0.103016	3.54638	0.01748	-2.31785	1.19908	-1.83823	0.0518629	3.66376	0	0	0
YLR056W	ERG3	-0.215884	3.52835	0.836654	-5.17125	0.998401	-1.93765	0.666314	2.82157	0	0	0
YML007C-A_1		1.35713	3.51692	1.78655	0.64709	-0.11854	-0.497459	0.591002	0.851874	0	0	0
YDR315C_1	IPK1	1.83262	3.50699	0.88181	-5.67718	0.238811	-1.44814	-0.219235	1.63497	0	0	0
YHR041C	SRB2	7.11073	3.4936	-3.09238	-3.22545	-5.03035	3.95108	-4.76493	3.34914	0	0	0
YBRF182C-A		0.631543	3.47681	0.804552	0.252102	-0.253647	-0.514358	0.266158	1.20405	0	0	0
YBR077C	SLM4	2.11554	3.4708	-0.825563	-4.02658	-1.42076	-0.0868607	-1.44834	-1.06356	0	0	0
YPL179W	PPQ1	1.02854	3.46571	1.12491	-1.03747	-1.77437	0.482752	0.302604	1.08633	0	0	0
YJL012C-A_1		2.66597	3.46538	0.954917	-0.17732	-0.741704	0.129574	-0.545742	2.79339	0	0	0
YOL061W	PRS5	0.946255	3.46431	-0.181399	-5.99386	-0.87351	-0.614393	-0.533124	2.08162	0	0	0
YBL051C	PIN4	0.178653	3.46348	0.10696	-5.12033	-1.3433	-0.127588	-0.00843832	2.90526	0	0	0
YFR019W	FAB1	0.0795221	3.46041	0.473628	-3.46052	1.72873	-2.59819	0.285696	2.68267	0	0	0
YDR524W-A_2		2.50369	3.44592	0.0466754	-2.59265	-1.11798	0.391659	-1.05256	2.69718	0	0	0
YMR190C	SGS1	1.0996	3.43027	-0.593205	-8.36198	-1.88527	-0.60053	-0.872648	-3.5691	0	0	0
YGL035C	MIG1	-0.105622	3.4269	0.353495	-1.41833	1.67636	-2.39017	0.284366	1.05043	0	0	0
YOR043W	WHI2	-0.603812	3.42138	2.87133	-0.332243	0.876277	-1.478	2.26022	1.23746	0	0	0
YPL180W	TCO89	0.0129351	3.41939	0.855924	-1.64874	0.364015	-1.05743	0.577333	2.63628	0	0	0
YCR009C	RVS161	0.62264	3.41155	-0.233954	-2.79088	-0.994974	0.285553	-0.430404	-0.68389	0	0	0
YOR026W_2	BUB3	7.59599	3.40075	1.67352	-1.78229	-4.9375	3.42466	-2.3716	-3.59195	0	0	0
YHR141C	RPL42B	1.91455	3.37138	1.80981	0.385648	-2.49919	1.21597	0.346797	1.48964	0	0	0
YDL050C		0.444217	3.36028	0.772964	1.84165	0.447412	-1.85862	0.328301	-0.18591	0	0	0
YGR176W		0.266713	3.34507	-0.0287129	-1.99125	1.08532	-2.08563	-0.138904	0.085191	0	0	0
YML102W	CAC2	1.93396	3.33894	0.230938	-2.38467	-0.301397	-0.300917	-0.687146	1.31104	0	0	0
YNL315C_2	ATP11	5.88441	3.31821	-6.35293	-2.25067	-2.82002	1.31096	-6.17767	-0.226711	0	0	0
YKL119C	VPH2	-0.416867	3.31166	0.890085	-3.41272	1.30052	-1.91567	0.793197	5.3288	0	0	0
YGR197C	SNG1	1.43581	3.29591	0.140754	-0.598038	0.462375	-0.957563	-0.52989	0.955314	0	0	0
YHR158C	KEL1	0.631403	3.29555	0.496857	-3.98971	-0.488214	-0.0823901	0.0587154	4.24128	0	0	0
YLR234W	TOP3	0.982214	3.28057	-0.42422	-5.18119	-0.982872	-0.947309	-0.710587	-0.182159	0	0	0
YGL094C	PAN2	-0.744003	3.28048	0.813519	-3.61439	0.257294	-1.18474	0.885961	2.78249	0	0	0
YDR202C	RAV2	2.1583	3.27162	-0.822381	-3.65538	-1.71518	0.602187	-1.46403	1.46207	0	0	0
YOR312C	RPL20B	3.44207	3.26693	-1.67127	-5.25986	-2.51548	1.68904	-2.52272	-5.47785	0	0	0
YJL214W	HXT8	0.425601	3.25911	-0.022632	0.0835439	0.0632158	-1.13868	-0.203097	1.17441	0	0	0
YEL005C	VAB2	1.10416	3.25627	0.364107	-5.61124	-0.562368	-0.281435	-0.237642	2.24456	0	0	0
YNL307C	MCK1	0.357248	3.25575	0.507146	-2.9074	-0.743684	0.0324513	0.186346	3.75548	0	0	0
YGL170C	SPO74	1.00467	3.24469	0.47467	-3.34304	1.46203	-2.64651	-0.12034	-4.65134	0	0	0
YNL067W-B_2		0.480674	3.2426	0.359524	-2.83292	-0.548065	0.157054	0.032031	0.277648	0	0	0
YDR049W		-0.592102	3.21164	1.95582	-2.8374	1.73401	-2.97151	1.61552	2.99641	0	0	0
YJL183W	MNN11	3.25926	3.20786	-2.74529	-4.18812	-2.78041	1.86315	-3.11974	1.47075	0	0	0
YCL033C		0.507122	3.20411	0.640334	-1.38633	-0.137464	0.0656322	0.210515	1.63941	0	0	0
YMR123W	PKR1	1.70218	3.2008	-0.96681	-5.43643	-1.83422	0.720884	-1.36935	3.06062	0	0	0
YMR062C	ECM40	10.0954	3.19995	-9.04765	-0.751319	-6.28482	4.35565	-8.80048	-4.13694	0	0	2
YKR042W	UTH1	0.0829073	3.19937	0.253557	-5.33765	-1.34352	-0.0511778	0.133386	2.77243	0	0	0
YHR071W	PCL5	1.47076	3.19884	0.580862	-2.79521	-1.16463	0.614697	-0.255393	1.67234	0	0	0
YGL216W_1	KIP3	-0.548824	3.18838	-0.668465	-3.30061	1.02569	-2.28533	-0.234283	2.78868	0	0	0
YMR223W	UBP8	-0.450956	3.1688	1.01672	-1.27766	-0.211399	-1.29954	0.896478	1.54665	0	0	0
YPL238C		5.76756	3.1642	-0.957796	-1.37873	-4.54076	1.61691	-3.03887	0.0172413	0	0	0
YDR491C		0.227555	3.14868	1.21738	1.24647	0.995981	-1.50179	0.727972	1.25394	0	0	0
YJR118C	ILM1	-0.0834093	3.14251	0.245395	-0.667753	-0.807937	-0.348166	0.200216	1.65656	0	0	0
YLR317W		2.30615	3.13143	-1.80792	-3.47293	-2.15152	-0.17662	-2.1581	-1.27896	0	0	0
YHR028C	DAP2	0.199749	3.12555	1.47646	-2.11706	0.727968	-1.09119	0.917473	2.20141	0	0	0
YLR236C		-0.665324	3.12489	0.798014	-2.18834	1.17114	-2.33131	0.840027	1.51641	0	0	0
YER053C-A_1		0.684665	3.12038	1.247	-0.0637412	0.600562	-1.25759	0.540396	1.57119	0	0	0
YOR068C	VAM10	2.18119	3.11909	-1.34731	-4.20069	-2.10069	1.35916	-1.81184	-1.03297	0	0	0
YDR003W-A_2		3.98637	3.1166	-1.90866	-2.90944	-3.80647	3.19112	-2.88444	3.0933	0	0	0
YDR453C	TSA2	2.35681	3.10817	-0.395473	-1.68255	-1.44408	0.574995	-1.27265	-1.36464	0	0	0
YLR337C	VRP1	2.49655	3.08787	-1.98643	-1.80501	-2.99473	1.6253	-2.34749	-3.39532	0	0	0
YBL046W	PSY4	0.4129	3.08577	0.602155	-2.15615	0.811804	-1.1658	0.226343	2.00992	0	0	0
YGL018C	JAC1	0.844649	3.08471	0.728048	-1.94976	-1.32262	-1.05179	0.119795	-0.0270428	0	0	0
YPR007C	REC8	1.09639	3.06383	0.859537	2.05838	-0.0131394	0.228707	0.0954159	0.108963	0	0	0
YJR134C	SGM1	-0.363424	3.06163	-0.372536	-2.96311	1.80816	-2.4183	-0.106451	-1.00781	0	0	0
YGL214W_1		0.117921	3.05733	0.658087	-2.48672	0.884419	-2.33705	0.39503	3.23013	0	0	0
YCR100C		0.570052	3.04816	0.193412	-2.64135	0.28656	-1.01638	-0.119266	-3.36168	0	0	0
YAL058W	CNE1	0.458607	3.04306	0.147179	-2.73604	-0.747205	-0.484991	-0.102229	1.37728	0	0	0
YPL008W	CHL1	0.559811	3.042	0.977158	-2.5045	0.0231678	-0.825742	0.414794	-2.25324	0	0	0
YER071C		0.929128	3.02789	1.05547	-2.77272	0.393941	-1.06182	0.301205	0.878838	0	0	0
YJL047C	RTT101	1.96979	3.02297	-0.511335	-1.74059	-0.56963	-0.841778	-1.18412	0.668103	0	0	0
YGR194C	XKS1	-0.448526	3.01085	0.294404	-0.466995	1.34761	-1.7656	0.39324	-3.64644	0	0	0
YOL136C	PFK27	4.3345	3.00984	-2.33638	-4.28991	-3.18507	2.10144	-3.27912	-3.12148	0	0	0
YJL122W	ALB1	1.94806	3.00272	0.343222	-3.82988	-0.136804	-0.307397	-0.620414	-2.4489	0	0	0
YIL092W_2		0.715464	3.00123	0.512424	1.57709	-0.177292	-0.647574	0.0322015	-0.367575	0	0	0
YKL077W		-0.816681	2.99837	-0.369849	-3.35682	1.35377	-2.25576	0.0872975	2.35986	0	0	0
YER092W	IES5	1.83683	2.98372	0.972805	-3.19181	0.369517	-1.40905	-0.161872	-5.46174	0	0	0
YDL172C		-1.41961	2.97961	1.45526	-0.353468	1.85833	-2.79539	1.64562	1.74486	0	0	0
YBL029C-A_1		0.23438	2.96037	0.612484	0.841222	0.218347	-1.10838	0.312308	0.710772	0	1	0
YDR295C	HDA2	2.36622	2.95158	0.0244809	-5.2226	-0.387434	-1.05132	-1.00747	4.18257	0	0	0
YHR082C	KSP1	-0.16658	2.95076	0.0908119	-4.09609	1.40834	-2.14252	0.129832	2.67038	0	0	0
YOL118C		0.527418	2.95046	-0.310007	-1.5422	1.22351	-2.19748	-0.44125	0.0655806	0	0	0
YDR092W_2	UBC13	0.410832	2.94727	-0.506627	-2.41482	-0.623761	-0.212448	-0.525213	1.20584	0	0	0
YOR183W	FYV12	0.572853	2.93611	-0.988239	-4.58726	-0.768769	-0.408663	-0.918706	3.67874	0	0	0
YML042W	CAT2	1.21299	2.93607	1.29853	-1.39647	-0.188514	-0.889438	0.334405	-6.95726	0	0	0
YBR021W	FUR4	-0.362886	2.93394	0.153753	-0.710202	0.162896	-1.31456	0.258322	1.40328	0	0	0
YDR524W-A_1		-0.00587706	2.93295	1.57055	0.597264	0.913905	-1.49756	1.07647	0.841412	0	0	0
YDR386W	MUS81	0.649908	2.92539	0.275175	-6.80432	0.397682	-2.39866	-0.0988319	3.08868	0	0	0
YIL122W	POG1	0.822668	2.9224	0.301792	-2.67226	1.02657	-1.96657	-0.156266	1.38159	0	0	0
YML028W	TSA1	1.42097	2.91957	0.394162	-4.43371	-0.287094	-1.04214	-0.356439	3.28606	0	0	0
YDR477W	SNF1	1.97323	2.90874	0.836907	-1.15717	-0.797375	-0.151951	-0.311284	0.249921	0	0	0
YCR075W-A_2		1.89924	2.90668	-0.916391	-3.24428	-2.22678	1.30362	-1.41776	-2.29352	0	0	0
YER060W-A	FCY22	3.72561	2.89808	-1.04714	0.245885	-2.68909	1.75515	-2.25202	-2.70312	0	0	0
YLL049W	LDB18	1.50968	2.8848	0.593686	-3.7443	0.0403312	-0.414282	-0.264132	1.70881	0	0	0
YDR217C	RAD9	-0.336549	2.8844	0.302992	-3.83377	-0.0461459	-1.18056	0.350334	4.11589	0	0	0
YJL210W	PEX2	4.57081	2.88218	-0.982749	-1.44837	-4.22521	2.7005	-2.56071	-0.356989	0	0	0
YGL217C_1		-0.453833	2.88008	-0.520634	-2.92436	1.04505	-1.9461	-0.17116	2.31671	0	0	0
YHR194W	MDM31	3.9225	2.87678	-4.03558	-2.5663	-2.87701	1.61923	-4.15824	-3.87077	0	0	0
YMR175W-A_1		0.196947	2.87425	1.41777	0.184302	0.473597	-0.936359	0.878687	0.913247	0	0	0
YKL068W-A_1		2.1689	2.87323	1.13263	0.783779	-0.548286	-0.00876855	-0.208028	0.795009	0	0	0
YHR111W	UBA4	4.2712	2.87	-2.63954	-6.0591	-3.74728	3.44498	-3.43801	1.79761	0	1	0
YML073C	RPL6A	3.0591	2.86723	-2.38492	-5.86532	-3.32018	1.73834	-4.29058	2.17384	0	0	0
YNL076W	MKS1	1.92205	2.86327	2.56961	-2.80341	-1.96713	0.998923	0.836829	3.87373	0	0	0
YPR174C		-0.947637	2.86089	0.573473	-1.8384	0.207344	-1.53095	0.807621	2.34335	0	0	0
YPL030W		-0.210246	2.85971	0.547145	-0.179473	1.9809	-2.20921	0.463859	0.22585	0	0	0
YDL053C	PBP4	-0.464049	2.85795	1.3457	0.821397	0.698482	-1.75423	1.1312	-0.0521076	0	0	0
YOR029W		1.07132	2.85624	0.101832	-2.31272	-0.797815	0.576635	-0.397924	1.9711	0	0	0
YDR501W_1	PLM2	0.0559164	2.85581	0.580279	-5.4521	1.25959	-2.58335	0.369177	3.39806	0	0	0
YLR363C	NMD4	0.261578	2.84796	0.215899	1.07482	0.399883	-1.31858	0.0300054	0.206742	0	0	0
YLR415C		0.127906	2.8399	1.09102	-0.65438	1.59934	-2.11828	0.686772	1.11211	0	0	0
YBL045C	COR1	1.35184	2.83864	-0.361737	-1.11771	0.462595	-0.369822	-0.82539	0.346784	0	0	0
YGR105W	VMA21	2.55934	2.83168	-2.02736	-4.35846	-3.07285	2.17289	-4.23288	3.11628	0	0	0
YGR206W		0.476066	2.82924	-0.342476	-6.14323	-0.715959	-0.921962	-0.44147	2.68975	0	0	0
YJR073C	OPI3	1.53225	2.82852	-0.0491623	-2.2085	-1.5101	0.598988	-0.696476	1.16296	0	0	0
YPR084W		0.259631	2.82612	0.677481	-2.23982	0.310105	-1.56741	0.345439	1.11375	0	0	0
YER087C-B_1		2.19249	2.82412	1.45656	-0.108918	-1.00884	0.226984	-0.0100189	1.24187	0	0	0
YDR003W-A_1		0.708688	2.82068	1.39566	0.598711	0.926447	-1.22518	0.629501	0.703203	0	0	0
YDR524C-B_1		-0.428346	2.81059	1.82602	1.05647	0.298883	-1.00046	1.44863	1.14058	0	0	0
YGL107C	RMD9	3.25313	2.80843	-8.16586	3.98485	-2.03556	2.04287	-6.49847	-0.353163	0	0	0
YDR075W	PPH3	5.01059	2.80825	-2.8805	-3.23463	-4.4523	3.43098	-3.86109	2.91904	0	0	0
YBR172C	SMY2	1.91604	2.80781	1.07041	-1.42926	-0.186974	-0.571942	-0.134055	0.0297286	0	0	0
YGL227W	VID30	1.82019	2.80716	0.0327427	-1.11406	-0.0177603	-0.658894	-0.766767	0.0358095	0	0	0
YNL055C	POR1	4.98551	2.80621	-1.13114	-2.94491	-3.82738	2.05112	-2.81866	0.48076	0	0	0
YPR164W	MMS1	0.169081	2.80205	-0.379792	0.010191	-1.07749	-0.585682	-0.33687	1.99564	0	0	0
YGR228W		1.21491	2.80084	-0.315252	-3.62826	-1.11908	0.683151	-0.736599	1.74315	0	0	0
YGL181W	GTS1	2.02723	2.79891	0.419729	-1.43571	-2.22502	1.7871	-0.605563	-0.472927	0	0	0
YDR524C-B_2		4.13135	2.78472	-1.99193	-3.16397	-4.1295	3.12074	-2.99222	2.42518	0	0	0
YNL086W		1.24382	2.77569	-0.345662	-3.28483	-0.175532	-0.490323	-0.768997	0.779972	0	0	0
YDR486C	VPS60	0.440288	2.76202	0.0702414	-2.72891	0.965175	-2.01451	-0.146432	2.69542	0	0	0
YLR199C		1.26008	2.75983	-0.774237	-4.49059	-0.656327	0.517287	-1.05971	-4.34919	0	0	0
YDR200C	VPS64	1.03863	2.75922	-1.39455	-5.63624	-1.97461	0.120551	-1.38121	-0.258147	0	0	0
YEL007W		0.0672691	2.75527	1.24257	-2.02367	1.04857	-2.40637	0.818001	-2.0207	0	0	0
YGL178W	MPT5	-0.00323631	2.75361	-0.417334	-5.66138	0.79178	-2.07341	-0.289679	3.97311	0	0	0
YOL116W	MSN1	0.66202	2.72507	-0.156354	-1.14282	1.00918	-1.56064	-0.394862	-0.39059	0	0	0
YGL215W	CLG1	-0.660752	2.72132	-0.159965	-0.8201	-0.244405	-1.15673	0.168029	2.05672	0	0	0
YER087C-A		2.08511	2.72113	-0.268164	-2.04931	-1.63816	1.15498	-1.07549	1.51434	0	0	0
YCR088W	ABP1	0.877445	2.71412	0.27654	-0.52067	2.00356	-2.52999	-0.197074	0.548349	0	0	0
YER066W		2.7774	2.71184	-0.820999	-2.33949	-1.9526	1.33159	-1.71984	0.257351	0	0	0
YMR269W_2	TMA23	3.35503	2.70695	0.516309	-2.46698	-2.1139	1.42408	-1.12783	1.14212	0	0	0
YMR013W-A_1		1.87126	2.70688	1.63433	0.774588	0.255534	-1.07831	0.252937	0.79968	0	0	0
YFL010W-A_2	AUA1	1.51637	2.70544	0.729686	-1.60721	-1.61286	1.27184	-0.177741	1.74204	0	0	0
YLR384C	IKI3	3.10167	2.69849	-0.414874	-1.60311	-1.58469	0.703535	-1.59977	-0.0658946	0	0	0
YHR105W	YPT35	-0.0392359	2.6664	0.469896	-1.62159	0.915005	-1.25254	0.335336	1.45182	0	0	0
YLR370C	ARC18	1.95797	2.66405	0.489221	-2.25293	-0.947005	-0.141656	-0.530034	-0.0418675	0	0	0
YJL092W	HPR5	-0.371608	2.66162	0.385298	-4.27704	0.0982027	-1.6583	0.422731	2.40163	0	0	0
YOL134C		5.72064	2.65264	-0.584234	-2.20247	-3.91385	1.21267	-2.80397	1.10891	0	0	0
YDR485C_1	VPS72	1.6065	2.648	-0.0226908	-3.55406	-1.45993	0.281411	-0.71101	2.27158	0	0	0
YPL032C	SVL3	0.304468	2.63801	0.236881	-1.77212	1.25827	-1.62012	0.0256496	1.5661	0	0	0
YBR232C		1.79217	2.63585	1.04447	-2.07932	-0.866249	-0.290581	-0.0950955	-0.605938	0	0	0
YPL047W	SGF11	2.54688	2.63563	-1.31718	-3.22928	-1.29313	0.300237	-1.9405	-0.68408	0	0	0
YFL018C	LPD1	5.85958	2.63489	-2.6503	-2.4399	-3.77126	2.32079	-4.04691	-1.26778	0	0	0
YMR283C	RIT1	0.368515	2.63212	-0.513887	-2.85513	-0.818279	-0.36896	-0.51235	1.66037	0	0	0
YPR059C		1.68448	2.63211	-1.11671	-1.62308	-1.53936	0.826825	-1.46007	0.243875	0	0	0
YDL013W	HEX3	1.16953	2.631	-0.356532	-3.11143	-0.581292	-0.654628	-0.744736	0.830844	0	0	0
YGR241C	YAP1802	-0.0437378	2.62217	-0.322945	-3.1073	-0.616279	-0.192064	-0.207717	2.71414	0	0	0
YDR004W	RAD57	0.816149	2.62095	-0.613111	-5.99718	-0.913118	-0.67452	-0.767166	2.09141	0	0	0
YNL128W	TEP1	1.43435	2.61857	-0.212407	-3.94064	-1.1391	0.452401	-0.761968	0.515024	0	0	0
YAL012W	CYS3	3.88728	2.61451	-0.664271	-5.93776	-4.43624	3.48512	-3.43244	1.34964	0	0	0
YBR069C	TAT1	1.79396	2.61182	-0.129926	-3.86708	-1.97549	0.230799	-0.861569	3.3355	0	0	0
YBL061C	SKT5	0.486172	2.59313	0.325818	-2.98426	-0.659188	0.196921	0.00680029	0.446094	0	0	0
YML070W	DAK1	-0.202359	2.58799	-0.0916333	-0.716022	1.45587	-2.16028	0.0193247	-2.90992	0	0	0
YOR153W	PDR5	-0.451524	2.57858	-0.0413485	-2.53862	1.34167	-2.29883	0.161107	3.07298	0	0	0
YOL013W-B_1		0.512287	2.56496	1.64521	1.09344	1.23759	-1.54399	0.888206	0.0393832	0	0	0
YKL176C	LST4	1.34418	2.56012	0.0724586	-3.0538	-1.21018	0.0952449	-0.535338	-0.694137	0	0	0
YBR156C	SLI15	2.58746	2.55592	-0.65319	-1.35106	-0.882092	0.105745	-1.53423	-1.61774	0	0	0
YML102C-A		1.45435	2.54482	0.411803	-1.27399	1.10578	-1.73524	-0.359441	2.12889	0	0	0
YDL118W		5.14958	2.53582	0.829935	-0.943206	-4.11123	2.61515	-1.73442	-2.58564	0	0	0
YPR069C	SPE3	1.51216	2.51992	-0.347384	-1.97323	-1.21084	0.583075	-0.883874	1.48944	0	0	0
YPR144C	NOC4	2.54608	2.51911	-1.78102	-3.61639	-2.6343	0.479795	-3.96097	-0.798305	0	0	0
YDL059C	RAD59	-0.230355	2.51887	0.237076	-3.02503	-0.373571	-1.1726	0.258439	2.29143	0	0	0
YDR525W		-0.135852	2.51438	0.982723	0.596782	-0.146926	-0.801338	0.73122	1.88791	0	0	0
YJL136C	RPS21B	0.472047	2.50676	-0.179168	-3.9451	-0.749625	0.166159	-0.329136	1.17466	0	0	0
YJL179W	PFD1	4.727	2.50615	-1.25096	-2.84445	-4.43404	3.31056	-2.78482	2.60712	0	0	0
YEL013W	VAC8	1.34088	2.5002	-0.804488	-6.13129	-2.00035	0.790035	-1.11334	1.48517	0	0	0
YGR092W	DBF2	2.17467	2.49348	-2.06413	-4.91409	-3.4687	2.74541	-3.91009	2.52111	0	0	0
YGL185C		0.452144	2.49219	-0.156693	-1.03699	0.172137	-0.685266	-0.305381	1.1241	0	0	0
YER045C	ACA1	0.177713	2.47981	0.236544	-0.0948612	1.14011	-1.73446	0.0805648	-0.675466	0	0	0
YJL139C_2	YUR1	0.796794	2.4724	0.582794	-1.48127	-1.57919	1.05934	0.0435549	1.47236	0	0	0
YER083C	GET2	0.399435	2.46536	0.114054	-7.90843	-0.0230413	-2.77099	-0.0990566	-3.07409	0	0	0
YDR439W	LRS4	-0.689065	2.4639	0.565544	-0.433896	0.509684	-0.840917	0.687907	1.47744	0	0	0
YOR028C	CIN5	1.68331	2.46349	0.449531	-2.56932	-0.594715	0.404004	-0.435157	0.961429	0	0	0
YLR299W	ECM38	0.739547	2.45873	-0.27867	0.503201	0.314726	-1.22576	-0.510238	0.351223	0	0	0
YGL209W	MIG2	1.34062	2.45274	0.00216364	0.0759209	-0.574691	0.00423313	-0.580226	1.8178	0	0	0
YHR183W	GND1	-0.420127	2.44743	0.507853	-1.27351	-0.398656	-1.19996	0.529098	0.981758	0	0	0
YLR381W	CTF3	0.99156	2.44352	0.157764	-0.857999	0.131209	-0.410426	-0.326088	1.74861	0	0	0
YLR032W	RAD5	0.12368	2.44006	0.971106	-0.0961526	0.64083	-1.80747	0.606637	1.11795	0	0	0
YPL120W	VPS30	-0.557873	2.43432	-0.486518	-5.89754	1.14825	-2.37881	-0.103628	2.75125	0	0	0
YLR181C	VTA1	-0.240858	2.4288	-0.690246	-1.87936	1.3848	-2.01779	-0.377939	2.2393	0	0	0
YMR056C	AAC1	5.36976	2.40262	-0.762577	-3.8687	-3.98185	2.96127	-2.76088	3.78521	0	0	0
YML118W	NGL3	1.57523	2.40224	1.06103	-1.2199	-0.11634	-0.361496	0.0135432	2.1586	0	0	0
YJL176C	SWI3	-0.506713	2.39797	0.205482	-2.9543	0.58934	-1.3552	0.356693	3.96391	0	0	0
YGR200C	ELP2	3.76404	2.39638	-0.804009	-4.98782	-2.10003	1.63192	-2.1185	-2.02901	0	1	0
YLR192C	HCR1	0.28046	2.39269	-0.301038	-1.33465	1.35377	-2.09404	-0.330305	0.364701	0	0	0
YGL087C	MMS2	0.103902	2.3904	0.672955	-1.89766	2.14857	-2.70598	0.411427	1.41308	0	0	0
YGL085W		0.213053	2.38135	0.755905	-1.05028	1.09786	-1.42041	0.419627	-2.52532	0	0	0
YOL132W	GAS4	-0.00668688	2.37736	0.166639	-0.552616	1.75667	-2.2693	0.11279	0.0696844	0	0	0
YML099C	ARG81	0.410933	2.37103	0.00788651	-0.840169	1.23627	-1.53501	-0.176071	1.17444	0	0	0
YBR290W	BSD2	-0.0724439	2.36765	-0.0876693	-6.06457	0.974196	-2.3391	-0.0336489	3.07621	0	0	0
YLR084C_2	RAX2	1.57376	2.36555	1.25888	-0.389986	-0.999375	0.616543	0.144017	0.286258	0	0	0
YLR055C	SPT8	2.35637	2.36413	0.0133033	-3.03153	-3.74486	2.47865	-1.01104	2.8958	0	0	0
YJL164C	TPK1	1.6781	2.35868	0.933302	-1.63581	0.214166	-0.915236	-0.1164	-2.00702	0	0	0
YGL070C	RPB9	5.91039	2.35338	-1.20235	-0.912809	-3.64694	2.28683	-3.23728	-0.919072	0	0	0
YML096W		0.00545551	2.35252	-0.31179	-1.6341	1.08466	-1.57172	-0.220899	1.73207	0	0	0
YGL191W	COX13	2.33971	2.34916	-0.258498	-2.53352	-1.14614	0.60473	-1.17756	1.26791	0	0	0
YOR182C	RPS30B	-0.228384	2.34332	-0.537258	-4.06161	-0.801996	0.0374141	-0.277478	3.41004	0	0	0
YOR316C	COT1	0.737244	2.34299	0.572285	-2.68015	0.647212	-0.552624	0.0628638	2.20746	0	0	0
YBL016W	FUS3	0.761438	2.3398	-0.696692	-0.236347	-1.44364	0.364999	-0.800446	0.445099	0	0	0
YPR096C		2.15224	2.33311	0.397944	-1.8495	-0.746325	-0.0554023	-0.674369	-1.3738	0	0	0
YHR077C	NMD2	0.418423	2.32784	1.91205	-1.20718	-0.462469	0.121246	1.11262	2.0344	0	1	0
YCL046W		0.487771	2.32698	0.726607	-1.04924	-0.0553878	-0.0836615	0.277506	2.56281	0	0	0
YGR174W-A_1		1.89934	2.32474	1.3085	0.159271	0.28414	-0.743999	0.0282119	1.18865	0	0	0
YNL120C		1.59215	2.31027	-1.01652	-2.17579	-2.92278	1.81741	-1.35684	2.11259	0	0	0
YBR200W-A_1		1.51304	2.2984	1.1548	1.121	-0.190495	-0.217459	0.103231	-0.782365	0	1	0
YMR048W	CSM3	0.0584112	2.29559	0.0959104	-6.51878	0.23639	-2.21815	0.0360666	2.28495	0	0	0
YDR048C		2.2966	2.29056	-3.68813	-4.12272	-2.64838	1.93828	-3.36188	-0.731548	0	0	0
YOL101C	IZH4	-0.0658748	2.29052	-0.254649	-0.474226	-0.179932	-0.455542	-0.151335	1.62985	0	0	0
YJL182C		0.183512	2.28204	0.584354	-0.183507	2.22052	-2.7851	0.315604	-0.783401	0	0	0
YJR079W		1.7414	2.28047	0.483388	-1.44666	0.0557343	-0.521822	-0.438556	-3.08387	0	0	0
YDR154C		-0.13302	2.27504	0.488191	0.251874	1.44025	-1.74361	0.389169	-0.413562	0	0	0
YFR032C-B_2		2.74709	2.27408	-0.0588474	-2.4905	-1.92488	1.61513	-1.22443	0.0711209	0	0	0
YPR040W	TIP41	1.83834	2.26692	-0.720128	-1.20932	-0.841604	-0.320071	-1.26477	-0.713842	0	0	0
YMR054W	STV1	-0.143342	2.26461	0.217303	-1.02252	1.35949	-1.80587	0.206982	1.70996	0	0	0
YBR100W_1		0.320056	2.25887	0.132873	-5.23463	0.280619	-2.01181	-0.0519037	3.33829	0	0	0
YNL148C	ALF1	2.87308	2.25668	-1.45065	-4.53012	-2.47961	0.830968	-2.15691	0.585815	0	0	0
YLR254C	NDL1	0.60071	2.25539	0.289625	-3.34032	0.426508	-0.83374	-0.0676368	4.41009	0	0	0
YLR444C		-0.190573	2.25125	-0.611261	-1.86569	0.903122	-1.75616	-0.344399	-2.04825	0	0	0
YOR191W	RIS1	1.92022	2.25082	0.349576	-2.36475	-1.30898	0.363194	-0.604135	-0.258967	0	0	0
YNL322C	KRE1	0.623023	2.24923	0.353469	-5.08941	-0.5221	-0.813273	-0.0343153	0.732148	0	0	0
YBL008W	HIR1	1.86788	2.24598	0.0565802	-2.46596	-0.0831133	-0.850104	-0.771824	-3.57189	0	0	0
YDR203W		-0.437214	2.24499	0.27172	-4.00362	0.203164	-1.24618	0.372528	3.21304	0	0	0
YKL040C	NFU1	1.15087	2.24395	-1.34135	-2.94756	-1.7187	0.619742	-1.39113	-3.76773	0	0	0
YEL059C-A_1		2.63473	2.23177	0.671853	1.05664	-1.28191	0.782078	-0.711666	0.0124373	0	0	0
YBL043W	ECM13	0.087223	2.22973	1.04431	-0.184088	1.80882	-2.16016	0.673156	-0.701849	0	0	0
YML090W		1.24809	2.22589	-1.50855	-1.04187	-0.679652	-0.0204988	-1.54119	-1.32134	0	0	0
YIL153W	RRD1	1.11962	2.2257	-0.334815	-1.83762	-0.860087	-0.0776323	-0.709158	0.865798	0	0	0
YLR300W	EXG1	-0.463118	2.22551	0.23501	0.583249	1.44971	-2.11455	0.358296	-1.59431	0	0	0
YMR106C	YKU80	1.6561	2.2245	-0.228366	-2.4623	-1.31316	-0.655038	-0.866965	1.32053	0	0	0
YGL039W		-0.437133	2.21614	0.0975102	-0.793725	0.907963	-1.24762	0.251428	0.317402	0	0	0
YDR194W-A_1		0.232067	2.21602	0.960159	1.3745	1.6735	-1.66203	0.550482	0.411724	0	0	0
YJR055W_3	HIT1	3.66154	2.21322	-2.04369	-1.74056	-3.98955	2.74689	-2.8399	0.252619	0	0	0
YBL055C		0.361232	2.20313	0.62221	-0.643677	0.402303	-0.313221	0.262814	1.5637	0	0	0
YJL120W		3.08182	2.20246	-0.931885	-2.71895	-3.30279	2.13007	-1.91578	0.109399	0	0	0
YCR098C	GIT1	1.22874	2.20241	0.253339	-1.0029	0.573497	-1.00936	-0.365561	1.81061	0	0	0
YOR025W	HST3	-0.0200616	2.20221	1.05002	-1.25402	1.51858	-2.1111	0.725428	-0.788173	0	0	0
YIL002W-A_1		1.67038	2.19566	1.47319	0.145536	-1.96889	1.69622	0.240252	1.82048	0	0	0
YLR183C	TOS4	2.21512	2.1928	-2.7191	-3.91023	-2.36299	1.54077	-2.70872	4.55864	0	0	0
YGR242W		-0.105506	2.19065	-0.537292	-2.67413	-0.555547	-0.213227	-0.329109	2.97214	0	0	0
YDR456W	NHX1	0.173885	2.18878	0.444829	0.916443	1.64841	-2.92254	0.224533	0.767782	0	0	0
YKL026C	GPX1	1.06254	2.18765	0.648891	-3.05156	0.177859	-0.536875	-0.0297454	-2.56799	0	0	0
YMR260C	TIF11	0.521527	2.18195	0.213088	-2.74413	0.458194	-1.63808	-0.0848839	1.35256	0	0	0
YML117W	NAB6	2.55554	2.18044	0.528941	-3.19298	-1.45156	0.964471	-0.767621	3.20921	0	0	0
YDL236W	PHO13	0.79109	2.17984	0.468907	-5.02279	0.272257	-0.850145	-0.0303106	0.974815	0	0	0
YLR312C-B_2		0.0959299	2.17684	0.785778	0.086659	0.944491	-1.20267	0.49221	-1.46329	0	0	0
YHR016C	YSC84	1.81701	2.17078	0.483338	-1.56343	-1.08827	0.625279	-0.471859	-1.86168	0	0	0
YJR053W	BFA1	-1.16926	2.16772	0.273029	-0.782579	1.85261	-2.89723	0.692451	1.87246	0	0	0
YLL027W	ISA1	2.56014	2.16763	-0.340534	-1.30747	-1.99573	0.845036	-1.32364	-0.418718	0	0	0
YJL212C	OPT1	3.29896	2.167	0.0310564	0.0583488	-1.95789	0.707185	-1.40537	-1.1715	0	0	0
YML058W-A_1		0.0747839	2.16515	1.53705	1.25024	1.47546	-1.63705	1.01634	-0.724935	0	0	0
YER002W	NOP16	0.560922	2.16367	0.139679	-0.0624218	-0.205017	-0.956538	-0.151617	-0.764239	0	0	0
YER116C	SLX8	2.23924	2.15761	1.1939	-0.578246	-0.67063	-0.0116806	-0.200434	1.93895	0	0	0
YGR213C	RTA1	0.926256	2.15659	1.24303	-0.549854	0.394381	-0.309899	0.427919	1.06798	0	0	0
YGL006W-A_1		1.08818	2.15619	1.65904	0.478037	0.225388	-0.897969	0.631204	-0.458204	0	0	0
YLR110C	CCW12	0.767977	2.15152	0.321256	-2.42272	0.0682768	-1.04492	-0.119334	0.792368	0	0	0
YER044C-A	MEI4	-0.157174	2.14876	0.0848089	-1.25025	1.41582	-1.861	0.121625	0.80375	0	0	0
YBL056W	PTC3	0.321797	2.14614	0.711799	-0.349017	0.473597	-0.799902	0.341216	0.932992	0	0	0
YHR154W	RTT107	1.07982	2.14154	-0.0734322	-1.01476	-1.30656	0.0681341	-0.518296	0.920294	0	0	0
YHR098C	SFB3	2.01767	2.14052	0.984372	-1.60923	0.410445	-0.984264	-0.235626	-0.289625	0	0	0
YPL023C	MET12	1.08923	2.13687	-0.0908412	-2.01928	-0.592514	0.309752	-0.533896	1.57952	0	0	0
YLR078C	BOS1	1.46927	2.13521	-0.0481696	-2.86525	-0.802436	-1.00645	-0.668746	1.23909	0	0	0
YKL061W		-0.0300814	2.13367	-0.1309	-2.85429	0.329028	-1.29881	-0.0815234	0.0328325	0	0	0
YHR207C	SET5	-0.654937	2.13064	0.313756	-0.103934	1.20876	-1.49428	0.496802	1.82134	0	0	0
YAL058C-A		0.738219	2.12983	-0.281638	-4.83038	-0.881212	0.105006	-0.511689	0.61341	0	0	0
YOR331C		-0.884073	2.12938	0.796542	-0.928154	1.08136	-1.78791	0.936528	3.55488	0	0	0
YPL086C	ELP3	2.85602	2.12912	-1.36252	-3.54753	-2.62726	2.08499	-2.09441	-2.75437	0	0	0
YBL021C	HAP3	4.06221	2.12332	-7.08515	-0.565841	-2.75686	2.41812	-6.06203	3.5497	0	0	0
YER047C	SAP1	1.58569	2.12183	0.0654732	-0.607028	-0.323621	0.0499646	-0.644202	0.958119	0	0	0
YOR243C	PUS7	-0.166827	2.11834	0.0144689	-3.17124	-0.152207	-0.0663533	0.0772585	-0.141001	0	0	0
YJL099W	CHS6	0.0385881	2.11833	1.50274	-1.08564	0.483939	-0.798631	1.00947	0.114716	0	0	0
YAL011W	SWC3	2.68381	2.10328	-0.187997	-4.31619	-1.96779	0.91312	-1.27924	3.39734	0	0	0
YCR002C	CDC10	2.26898	2.09736	-1.70933	-1.60752	-2.07715	1.96142	-2.08002	0.00926424	0	0	0
YHR142W	CHS7	0.611378	2.09517	1.08905	-1.87057	-0.812338	0.322303	0.467102	1.0638	0	0	0
YHR123W	EPT1	1.88844	2.09175	-0.0612843	-1.64114	-1.18157	0.760668	-0.857335	-1.40582	0	0	0
YPL009C		1.92578	2.0908	0.689555	-0.67046	-0.278292	-0.23517	-0.385774	0.915498	0	0	0
YHR050W-A_2		1.53925	2.08336	0.57197	-1.61726	-0.739503	0.780191	-0.291472	-1.12558	0	0	0
YPL102C		1.4656	2.08289	-0.0854158	-0.415898	-1.34242	0.188143	-0.691703	0.324845	0	0	0
YOR024W		0.0769266	2.07839	1.03677	-0.997083	0.678238	-1.15907	0.672626	0.279224	0	0	0
YAL019W	FUN30	-0.206347	2.07482	0.369842	-3.14637	-0.211179	-1.03865	0.339682	1.64486	0	0	0
YMR110C		3.31523	2.07476	-0.460526	-4.1962	-2.06263	0.295573	-1.71843	-6.64841	1	0	1
YCR099C		2.34423	2.07401	0.00812691	-2.12884	-0.585693	-0.45788	-1.00849	-1.8435	0	0	0
YAR028W		1.36731	2.06045	1.8054	-2.44173	0.142431	-0.992631	0.598721	1.23901	0	0	0
YGL011C	SCL1	2.21667	2.05502	1.81079	-1.90588	0.280619	-1.16983	0.206942	2.37325	0	0	0
YCL001W	RER1	-0.655898	2.05378	0.660548	-0.456467	1.00104	-1.86936	0.739705	1.80127	0	0	0
YOR338W		1.40012	2.05263	0.202253	-2.14928	-0.1192	-0.246531	-0.473871	2.3382	0	0	0
YKR007W	MEH1	1.64871	2.05049	0.0376665	-2.98244	-1.15913	0.204221	-0.689635	-3.43784	0	0	0
YMR055C	BUB2	-0.534132	2.04719	0.393392	-0.69258	2.16925	-2.63827	0.499565	1.50923	0	0	0
YDR388W	RVS167	1.44914	2.03909	-0.447504	-0.829943	0.786939	-1.98236	-0.923079	-0.342042	0	0	0
YOR076C	SKI7	-0.564478	2.03783	0.467989	-2.60458	0.445432	-1.8249	0.564874	2.97588	0	0	0
YJL170C	ASG7	0.882208	2.03538	0.0803606	-3.53369	-0.717499	-0.0315728	-0.330517	2.32541	0	0	0
YGR146C-A_1		2.11715	2.03488	1.4588	0.545465	-2.13612	1.89776	0.0259249	0.997473	0	0	0
YGL217C_2		-0.538724	2.03238	-0.0213989	-4.33768	0.43531	-1.15772	0.21247	3.02758	0	0	0
YER004W	FMP52	-0.286953	2.0321	0.463084	0.167308	0.442791	-1.18442	0.439501	0.731812	0	0	0
YPR109W		0.611021	2.03172	0.465275	-0.612608	-0.0254618	-0.187921	0.0463817	-2.1182	0	0	0
YMR114C		2.22468	2.0291	-0.0727145	-2.60413	-1.43616	0.722033	-1.00905	1.05799	0	0	0
YML100W-A		-0.140575	2.02687	0.191241	-0.644882	2.0051	-2.23735	0.187816	0.417586	0	0	0
YLR335W	NUP2	-0.24781	2.02256	0.130419	-2.58193	0.954393	-1.99979	0.192321	3.22316	0	0	0
YLR389C	STE23	1.44382	2.01929	0.0033985	-0.734646	-0.9261	0.230963	-0.623848	0.83096	0	0	0
YJL181W		0.0811468	2.01701	0.266351	0.877178	1.81762	-1.75103	0.142998	-0.178888	0	0	0
YMR182W-A_2		1.29937	2.01456	1.23467	-1.90136	0.00270376	-0.536341	0.252814	-0.563773	0	0	0
YLR268W	SEC22	0.200765	2.00828	-0.552609	-2.09417	0.162896	-1.24052	-0.468213	2.20825	0	0	0
YER019C-A	SBH2	-0.430559	2.00436	-0.424777	-0.558369	0.0739979	-0.442213	-0.114351	0.969457	0	0	0
YBR274W_2	CHK1	-0.14302	2.00253	0.588006	-1.72185	1.02327	-1.6284	0.462372	1.752	0	0	0
YOL113W	SKM1	1.67812	2.00117	-1.00568	-2.48235	-0.908057	0.365081	-1.38483	-2.11467	0	0	0
YIL040W	APQ12	3.67692	1.99637	-2.25878	-5.56254	-3.72352	2.23724	-2.97815	-1.98872	0	0	0
YGL253W	HXK2	0.548755	1.99474	0.659311	-0.436695	0.251793	-0.338978	0.204912	1.40429	0	0	0
YFL041W-A_1		0.668408	1.99193	1.25721	1.49309	1.60484	-1.55646	0.554664	0.283702	0	0	0
YLL007C		0.822421	1.9889	0.31651	-0.071465	-1.01896	0.450105	-0.146318	-1.04313	0	0	0
YNL244C	SUI1	2.94664	1.98844	-0.32601	-1.30359	-2.51416	0.403171	-1.47837	1.72591	0	0	0
YML121W	GTR1	0.109717	1.98672	3.20552	0.213656	1.88012	-2.62678	2.14224	-0.433881	0	0	0
YHR121W	LSM12	0.310856	1.98458	0.654401	-0.662756	0.356534	-0.75778	0.307011	0.110683	0	0	0
YJL016W_2		1.63422	1.98399	0.691305	-1.61398	-1.29291	0.806933	-0.255251	0.00587634	0	0	0
YMR278W		0.531049	1.9829	-0.300332	-1.80286	0.946031	-1.6599	-0.436249	0.0435511	0	0	0
YNR029C		2.68735	1.97317	0.307162	-2.43559	-3.54836	2.63513	-0.966864	2.68013	0	0	0
YJL129C_2	TRK1	4.994	1.97202	-2.70365	-4.45908	-5.01385	3.48487	-3.75154	1.07527	0	0	0
YPR043W	RPL43A	4.07956	1.97109	-4.39078	-4.25804	-4.14908	2.95652	-5.61754	-5.04863	0	0	0
YAL024C	LTE1	-0.765672	1.96698	2.88105	-2.63751	1.71398	-1.95992	2.34569	4.55873	0	0	0
YOR041C		0.693463	1.96535	0.518107	-2.12589	0.504843	-0.676407	0.0457237	2.17923	0	0	0
YJL165C_1	HAL5	0.583427	1.96473	0.9217	-0.558639	0.548192	-0.884106	0.366736	0.156745	0	0	0
YJR144W	MGM101	3.78672	1.95847	-9.5018	-1.34887	-1.22448	0.353884	-7.46358	-2.44999	0	0	0
YOR342C		1.27197	1.94867	0.41048	-1.67793	-0.276972	0.0130513	-0.280361	0.326525	0	0	0
YML027W	YOX1	0.234909	1.93284	0.314251	-1.92601	0.907523	-1.37743	0.108679	0.452732	0	0	0
YOL056W	GPM3	0.786673	1.92869	0.666127	-0.905924	0.979698	-1.31259	0.104044	-0.67446	0	0	0
YGR184C	UBR1	-0.710906	1.92542	-0.344519	-3.88974	0.582739	-1.24184	0.0602464	1.89788	0	0	0
YIL148W	RPL40A	0.902816	1.91673	-0.435175	-1.74183	-1.44166	0.559245	-0.684412	1.81544	0	0	0
YDL173W		-1.21796	1.9095	0.744696	-1.49662	1.81938	-2.62588	1.04859	1.86354	0	0	0
YKR027W	FMP50	0.799696	1.90809	-0.160237	-2.8278	-1.02666	0.537466	-0.456351	1.86811	0	0	0
YDR155C	CPR1	3.85876	1.90774	-3.05874	-1.63092	-3.52746	3.18669	-3.53801	6.24797	0	0	0
YML094W	GIM5	1.34394	1.90592	-0.276949	-2.80836	-0.021061	-1.3098	-0.766033	-2.29901	0	0	0
YPR197C		0.0920921	1.90348	-0.334515	-0.00920693	1.14891	-1.75501	-0.273235	0.0379731	0	0	0
YOL081W	IRA2	2.59591	1.90171	-3.26061	-2.69685	-3.97459	2.92375	-4.67698	0.856723	0	0	0
YBL068W	PRS4	0.642187	1.90157	0.472267	-1.21793	0.290081	-0.763768	0.0374054	-0.283519	0	0	0
YLR318W	EST2	0.737681	1.89471	-0.160529	0.555987	1.06882	-1.03221	-0.430012	1.21495	0	0	0
YOL052C	SPE2	0.623576	1.89014	0.492499	-1.40994	-0.0930152	-0.10179	0.0592279	0.738727	0	0	0
YGL006W-A_2		2.05805	1.88445	-0.126329	-1.8744	-2.06087	1.57292	-0.972263	-1.73473	0	0	0
YKR024C	DBP7	1.91815	1.88353	0.00418368	-3.49861	-0.343205	-0.688219	-0.827554	1.11931	0	0	0
YLR313C	SPH1	-0.531083	1.88301	-0.475686	0.130594	1.43805	-1.7343	-0.107358	-0.426765	0	0	0
YLR408C		-0.54806	1.87679	0.394024	-2.31161	0.599902	-1.35815	0.506095	1.69917	0	0	0
YER178W	PDA1	1.30056	1.87574	-0.157125	-0.984094	-1.7297	0.535251	-0.668387	0.299621	0	0	0
YBL042C	FUI1	0.889904	1.87146	0.881875	-0.11968	0.392841	-0.441556	0.202689	0.573914	0	0	0
YGR170W	PSD2	-0.581036	1.86395	-0.484925	-2.66455	-0.0393246	-1.36447	-0.0927815	0.48006	0	0	0
YER076C		1.08576	1.86116	0.944247	0.315269	-0.413399	0.448751	0.15655	-0.0138206	0	0	0
YGR108W	CLB1	1.8231	1.85769	0.0636209	-1.63243	0.318906	-0.493604	-0.747911	1.52117	0	0	0
YLR334C		3.78551	1.85516	-1.71004	-1.18295	-2.97625	2.36279	-2.6833	1.37565	0	0	0
YGL202W_2	ARO8	0.883953	1.85024	0.981364	-0.515819	0.244312	-0.639289	0.27196	-0.0678514	0	0	0
YJR090C	GRR1	6.68103	1.8477	-2.11665	-4.07387	-5.01363	3.84281	-4.06171	1.5316	0	0	0
YOL038C-A_2		1.53263	1.8471	3.11627	-0.14608	-0.345405	0.133963	1.38299	1.83682	0	0	0
YPR090W		0.474034	1.8465	0.508395	-1.04022	1.76129	-2.34021	0.135803	0.435575	0	0	0
YER060W	FCY21	1.9257	1.84375	0.907415	-1.18805	0.0940219	-0.793668	-0.244261	-0.172837	0	0	0
YLL014W		0.372675	1.84005	-0.314756	-3.49924	-0.127782	-0.557013	-0.378799	0.946867	0	0	0
YLR297W		-0.2018	1.83527	-0.523628	0.477358	0.84107	-1.45191	-0.279191	1.08856	0	0	0
YNR052C_1	POP2	1.12533	1.83373	-0.131111	-1.13109	-1.91608	1.10043	-0.576217	1.05761	0	0	0
YOL126C	MDH2	1.20416	1.82641	-1.1815	-1.08642	-1.22668	0.68069	-1.30663	-1.15956	0	0	0
YLR374C		0.22084	1.82619	-0.668346	-0.111919	0.229569	-0.631332	-0.555606	-0.354637	0	0	0
YHR005C-A	TIM10	2.31175	1.82418	0.365638	-3.35324	-1.0326	-0.761189	-0.765003	-1.00486	0	0	0
YHR181W	SVP26	0.410053	1.82047	0.78909	-0.999287	0.634669	-1.42989	0.354464	0.154056	0	0	0
YOR360C	PDE2	0.401638	1.81924	-0.450912	-2.60336	-1.89297	1.25871	-0.483633	2.36586	0	0	0
YER098W	UBP9	0.833477	1.81914	0.85861	-2.53764	0.170377	-0.614926	0.212341	2.04883	0	0	0
YML109W	ZDS2	0.809354	1.81568	0.528543	-1.1145	0.461495	-0.366499	0.00167536	3.19194	0	0	0
YLR321C	SFH1	0.632253	1.81391	-0.131852	-2.53894	0.505504	-1.39102	-0.365618	1.09885	0	0	0
YDR206W	EBS1	0.0283822	1.8059	0.38401	-3.36039	-0.3212	-0.24124	0.246677	2.87074	0	0	0
YDR191W	HST4	-0.566892	1.80375	0.701428	-0.301814	1.12669	-1.37214	0.728768	0.720286	0	0	0
YPR066W	UBA3	0.96817	1.80257	-0.324801	-0.352241	-0.649506	-0.483925	-0.638248	1.47266	0	0	0
YHR094C	HXT1	1.29793	1.80105	0.593122	-1.56397	1.15925	-2.30109	-0.170916	1.44032	0	1	0
YER175W-A_1		1.41778	1.80041	1.12154	0.960706	-0.406357	0.059439	0.124438	-0.351379	0	0	0
YHR093W		1.37569	1.79995	0.694126	-0.61948	-0.178612	-0.0389964	-0.138622	-2.02019	0	0	0
YJR115W		0.602742	1.79974	1.29923	-1.39247	1.07146	-1.22543	0.612888	0.744346	0	0	0
YLR319C	BUD6	1.96049	1.7954	-0.500669	0.000732119	-0.189834	-0.712049	-1.17328	-1.68678	0	0	0
YDR079C-A_1		2.22578	1.79465	0.515383	0.754401	-1.89033	1.91864	-0.631046	1.29667	0	0	0
YHR021C	RPS27B	6.7641	1.79206	-1.53822	-3.66373	-3.69931	2.3077	-3.77168	-2.04269	0	0	0
YJL047C-A_2		2.18992	1.78928	0.714008	-0.174795	-1.38005	1.27992	-0.487261	0.757473	0	0	0
YPR114W		0.44057	1.78584	0.500454	-0.526045	0.450713	-0.647245	0.145149	0.245732	0	0	0
YHR187W	IKI1	3.08147	1.77764	-0.695554	-3.85098	-3.34042	2.94979	-1.76746	-3.71831	0	0	0
YJR143C	PMT4	1.97085	1.77758	0.344515	-1.23071	-1.89627	1.60824	-0.629582	0.691693	0	0	0
YAR043C		-0.696812	1.77607	0.40451	-1.98008	0.230449	-0.519115	0.578594	1.61564	0	0	0
YGR008C	STF2	1.08767	1.77597	1.26194	-1.83853	0.479098	-0.764753	0.367144	1.94815	0	0	0
YGR086C	PIL1	1.2364	1.77544	-1.12152	-2.08303	-1.47775	0.993837	-1.28004	0.86844	0	0	0
YCL049C		1.45512	1.77395	0.393892	-0.0553114	-0.462909	0.531683	-0.371579	1.69931	0	0	0
YJL153C	INO1	-0.03992	1.77257	0.538835	-0.179307	0.757233	-1.13155	0.38302	-0.328344	0	0	0
YHR075C	PPE1	0.317773	1.77214	0.133321	-1.01056	1.93711	-2.42831	-0.0506011	-0.193187	0	0	0
YPR146C		0.801084	1.77131	-0.541028	-2.3418	0.0610153	-0.538351	-0.712466	0.873877	0	0	0
YMR175W-A_2		2.0668	1.77095	1.11255	-1.8201	-0.87307	0.306471	-0.17483	1.25052	0	0	0
YGL051W	MST27	0.326037	1.76692	0.122219	0.156962	1.8075	-2.19428	-0.0617325	0.459514	0	0	0
YDR539W		1.84487	1.76469	0.787985	-0.703145	-0.327362	-0.113069	-0.285792	-0.329224	0	0	0
YLR327C	TMA10	1.28733	1.76433	-1.0107	-2.79984	-0.1148	0.029006	-1.2275	2.52792	0	0	0
YLR377C	FBP1	0.556546	1.76427	-0.31362	0.294847	0.711024	-1.17978	-0.456059	-0.887691	0	0	0
YHR007C-A_1		2.05382	1.76323	1.11885	0.20905	0.241231	-0.968104	-0.164884	-0.102075	0	0	0
YKL160W	ELF1	0.587486	1.76297	-0.121073	-2.63427	-0.530682	-0.0446565	-0.339195	-0.0290818	0	0	0
YER091C	MET6	3.91718	1.76126	-1.56934	-2.18737	-2.79977	2.15579	-2.64965	2.90255	0	0	0
YNR043W	MVD1	0.509506	1.75927	0.610656	-2.53904	-0.26597	-1.27656	0.189374	1.38295	0	0	0
YFL042C_2		0.909752	1.75273	0.0439238	-1.71914	0.469636	-0.850761	-0.366777	1.30521	0	0	0
YGL053W	PRM8	0.931275	1.75171	0.00843649	-0.227833	0.0482528	-0.505539	-0.39979	0.57689	0	0	0
YNL315C_1	ATP11	5.34864	1.75163	-13.1061	0.515242	-4.57442	3.17689	-9.95211	-1.42979	0	0	0
YDR194W-A_2		0.746957	1.75132	0.843349	-0.646849	-0.194455	-0.255842	0.240759	0.607482	0	0	0
YER090W	TRP2	1.72607	1.74957	0.614613	-0.844791	0.0927016	-0.777836	-0.346092	-2.5987	0	0	0
YGR007W	MUQ1	-0.40135	1.74284	1.25461	-0.416799	1.92633	-2.14305	1.03934	0.906648	0	0	0
YNL162W_3	RPL42A	4.12453	1.74199	-0.607622	-2.2582	-1.58953	0.774696	-2.14889	-1.55873	0	0	0
YDL159W-A_2		0.255768	1.74019	0.392567	-0.391607	1.33771	-2.0712	0.152957	-0.275019	0	0	0
YLR361C-A_1		0.495925	1.73761	1.81137	0.896296	0.650512	-0.880825	1.00825	0.120669	0	0	0
YPL143W	RPL33A	2.22583	1.73613	-1.16272	-1.9555	-2.06065	0.286094	-1.71108	0.620962	0	0	0
YJR110W	YMR1	0.975082	1.73042	0.0258368	-2.11923	-1.33252	0.959262	-0.407075	2.21032	0	0	0
YPR061C	JID1	0.351081	1.72751	0.184728	0.562203	2.25133	-2.38106	-0.0300813	-0.424074	0	0	0
YHR032W		1.48598	1.72519	0.963777	-0.940604	0.876497	-1.3107	-0.0101816	1.00451	0	0	0
YPR141C_2	KAR3	2.04759	1.71693	2.38625	-0.765221	-1.70439	0.419426	0.657942	1.02887	0	0	0
YPL037C	EGD1	0.476066	1.71069	-0.265993	-2.18223	0.0049042	-0.544421	-0.389645	3.77627	0	0	0
YCL063W	VAC17	1.39692	1.70999	0.0592505	-0.787134	-0.253647	-0.247762	-0.566808	-0.408488	0	0	0
YOR069W_1	VPS5	1.90347	1.70604	-0.795513	-3.35391	-1.38401	0.876412	-1.3409	2.459	0	0	0
YDR438W		1.4862	1.70061	0.260997	-0.346337	-0.632562	-0.0662302	-0.472627	1.01594	0	0	0
YIL035C	CKA1	-0.150358	1.69872	-0.110741	-2.89749	1.28138	-1.97645	-0.0161451	0.749294	0	0	0
YKL217W	JEN1	0.24606	1.69788	0.170377	-1.4554	-0.582392	-0.200061	0.00569302	1.24342	0	0	0
YFR032C-B_1		1.98408	1.69505	0.921282	1.0035	-0.703636	0.590457	-0.261431	0.96481	0	0	0
YDR179W-A_2		0.831068	1.69486	0.212377	-0.228754	0.650732	-0.616484	-0.219887	-0.409868	0	0	0
YDR162C	NBP2	0.169544	1.69468	-1.01918	-4.7111	-1.55807	0.864313	-0.773991	-0.0746313	0	0	0
YJL139C_1	YUR1	0.662548	1.69422	-0.014832	-0.869049	-1.36817	1.17184	-0.299789	0.824403	0	0	0
YMR004W	MVP1	2.09722	1.68982	0.153269	-1.39405	-1.24252	1.0684	-0.808349	1.53209	0	0	0
YBR131W	CCZ1	0.739115	1.68954	1.12503	-3.22743	-0.675691	0.168251	0.433622	2.82962	0	0	0
YPL199C		0.309664	1.68498	-0.246362	-0.703716	0.955493	-1.38494	-0.305497	0.764924	0	0	0
YDR357C		-0.767342	1.68492	0.842606	-1.38664	1.34453	-1.9637	0.916794	1.62142	0	0	0
YHR125W		2.04009	1.67595	0.294165	-0.70686	0.089621	-0.594911	-0.692386	-5.81178	0	0	0
YKL202W		1.11197	1.67315	-1.54242	-1.2808	-1.78471	1.34857	-1.50913	0.857863	0	0	0
YDR519W	FPR2	0.389535	1.67214	0.944223	3.12042	0.710144	-1.14578	0.468952	-0.702022	0	0	0
YGL177W		-0.31254	1.6687	0.980657	-0.388987	1.19644	-1.98412	0.809219	1.29764	0	0	0
YOR052C		0.384671	1.66748	0.34931	-5.41803	0.0546341	-1.67101	0.067102	3.84939	0	0	0
YMR140W	SIP5	-0.741689	1.6661	-0.169209	-2.28781	0.534549	-1.26702	0.196164	1.62946	0	0	0
YGL079W		-0.0461924	1.66511	0.85878	-0.71041	0.996641	-1.62918	0.605732	1.58889	0	0	0
YER052C	HOM3	-0.625693	1.66389	-1.35005	-1.32805	1.32099	-1.67786	-0.678367	2.11763	0	0	0
YJR128W		-0.0685055	1.65802	1.43374	-0.809313	0.853172	-1.01687	1.01121	0.119767	0	0	0
YHR045W		1.7269	1.65719	0.921688	-1.49103	0.443231	-1.32998	-0.145874	0.211106	0	0	0
YLR079W	SIC1	-0.989929	1.65644	0.398071	-2.60068	1.74677	-2.36449	0.702543	3.11448	0	0	0
YLR194C_2		2.20361	1.6532	0.145218	-0.684759	-2.01774	1.86815	-0.859683	0.647522	0	0	0
YJL198W	PHO90	1.2029	1.65289	-0.615354	0.373919	0.0161264	0.00337182	-0.930547	1.30966	0	0	0
YMR115W	FMP24	1.92629	1.65167	0.260487	-1.40968	-1.25066	0.933259	-0.664636	0.632355	0	0	0
YKL115C		0.989477	1.64437	-0.135822	-3.2117	-0.524521	0.209307	-0.52115	0.835916	0	0	0
YBR058C-A_2	TSC3	1.11466	1.63886	0.554331	0.356193	-1.96185	1.00237	-0.115814	0.0122661	0	0	0
YGR133W	PEX4	1.88801	1.63615	-1.16113	-2.00269	-2.71946	1.91802	-1.57232	-5.58371	0	0	0
YGL255W	ZRT1	0.186419	1.63564	1.1505	-0.168838	1.33199	-0.978112	0.70097	0.999759	0	0	0
YLR111W		0.842934	1.63152	-0.404359	-3.88252	-1.98737	1.28664	-0.638545	2.40093	0	0	0
YOR144C	ELG1	0.230628	1.629	-0.12849	-2.12084	-0.277852	-0.697735	-0.191463	2.30781	0	0	0
YGR057C	LST7	0.407306	1.62678	-0.160263	-1.44327	-1.68899	0.756075	-0.288732	-0.287943	0	0	0
YPR135W	CTF4	2.89527	1.62624	-1.98028	-5.75666	-3.97635	2.60112	-2.50046	0.638383	0	0	0
YGR027C	RPS25A	2.86802	1.62558	-3.39436	-1.0524	-3.35428	2.6793	-3.38189	2.93986	0	0	0
YGR155W	CYS4	2.17738	1.61955	-1.17128	-2.82433	-1.56599	1.25764	-1.69681	-1.73623	0	0	0
YNL324W		-0.92467	1.61824	1.99491	0.528214	0.706403	-1.56364	1.79877	0.23988	0	0	0
YPL033C		0.790788	1.61527	-0.142807	-0.747021	0.138691	-0.587897	-0.440817	0.280809	0	0	0
YLR450W	HMG2	-1.41167	1.61482	0.660288	0.229277	1.83941	-2.77538	1.07451	0.22105	0	0	0
YCR092C	MSH3	0.593995	1.60861	0.152269	0.497324	0.721366	-0.790223	-0.157435	1.13313	0	0	0
YML007C-A_2		0.414182	1.6086	0.928601	-0.977047	0.152113	-0.748183	0.447286	-1.70766	0	0	0
YLR015W	BRE2	-0.03489	1.60479	-0.338694	-7.32308	0.645231	-2.87554	-0.222266	1.98172	0	0	0
YNL072W	RNH201	0.192481	1.60317	1.17036	-2.20816	0.726207	-1.11116	0.711788	1.71605	0	0	0
YOR174W	MED4	1.90077	1.60273	0.0913792	-2.6869	0.827207	-1.57273	-0.7634	1.43475	0	0	0
YDR092W_1	UBC13	0.699921	1.60202	-0.721109	-2.85492	0.266316	-0.862204	-0.791173	1.86378	0	0	0
YPL145C	KES1	-0.383755	1.59573	0.670133	-1.52753	0.0517735	-0.702	0.625716	1.0691	0	0	0
YLR410W	VIP1	0.576626	1.59559	0.0563121	-2.08014	-0.918179	0.62614	-0.21475	1.45111	0	0	0
YLR089C	ALT1	1.44506	1.59348	-1.03156	-2.46961	-1.72508	0.869809	-1.30611	-1.66056	0	0	0
YHR039C	MSC7	1.18459	1.59276	-0.078152	-0.942544	-0.227902	-0.399926	-0.566351	-0.944741	0	0	0
YGL254W	FZF1	-0.0489891	1.59193	1.09392	0.0296895	1.68208	-1.4401	0.768648	1.46941	0	0	0
YNR069C	BSC5	-0.0687771	1.58908	0.580478	-0.0306013	1.03009	-1.31275	0.42439	-0.623967	0	0	0
YDR496C	PUF6	1.73159	1.58825	-0.837433	-2.31125	-2.20763	1.44463	-1.29699	-0.0752257	0	0	0
YOR260W	GCD1	0.195639	1.587	0.881355	-1.76599	0.403403	-1.22669	0.513027	1.88415	0	0	0
YLR054C_2	OSW2	1.13197	1.58655	1.45062	-0.343736	0.496262	-0.688342	0.472408	0.430079	0	0	0
YHR192W		-0.176469	1.58299	1.32556	-0.786134	1.43035	-1.73992	0.986038	0.285151	0	0	0
YDR336W		0.300193	1.58068	0.262512	-2.43473	0.00226367	-0.492415	0.0449491	0.61433	0	0	0
YOL055C	THI20	1.23063	1.57976	0.443805	-1.15697	0.625207	-1.07351	-0.240141	0.839796	0	0	0
YGL192W	IME4	0.56479	1.57964	0.202808	-0.447393	1.23187	-1.41205	-0.110628	0.648183	0	0	0
YML017W	PSP2	-0.75949	1.57919	0.0109702	-2.24814	0.925787	-2.02423	0.330121	2.49624	0	0	0
YLR307C-A		0.943352	1.57908	0.435595	-0.0857911	-0.617159	0.44063	-0.119511	-0.119534	0	0	0
YGL180W	ATG1	2.90259	1.57836	0.536867	-1.09305	-1.98869	1.66283	-0.915585	2.39531	0	0	0
YLR018C	POM34	0.88922	1.57758	-0.647269	-3.29593	-0.458728	-0.358132	-0.820611	-0.831664	0	0	0
YNL003C	PET8	3.95223	1.57623	-7.83293	0.920424	-2.40193	1.7771	-6.48604	-2.48876	0	0	0
YPL195W	APL5	0.285882	1.57617	-0.311551	-1.14945	1.1817	-1.27674	-0.339768	1.52083	0	0	0
YML022W	APT1	1.38387	1.57432	-1.73044	-2.01322	-2.58765	1.78185	-1.74226	-2.04511	0	0	0
YPL048W	CAM1	3.26265	1.57269	-2.80104	-1.46445	-2.84004	1.97618	-3.15579	3.24262	0	0	0
YLR216C	CPR6	3.53381	1.56245	-1.92649	-3.4882	-3.49599	2.9306	-2.71723	2.34206	0	0	0
YNL119W	NCS2	0.804957	1.55462	0.0353473	-2.01604	-1.22558	0.186954	-0.327368	0.533257	0	0	0
YLR044C	PDC1	0.0331557	1.5534	0.877382	-4.12043	0.238591	-1.68168	0.583011	0.19503	0	0	0
YOR364W_1		1.69973	1.55226	1.11141	-1.59138	-1.55653	0.9018	-0.00969357	-1.70141	0	0	0
YCR095W-A		0.686214	1.55222	0.22249	-0.595454	0.888159	-1.4876	-0.150125	0.076535	0	0	0
YLR085C	ARP6	1.33459	1.54765	-0.0971002	-2.71604	-1.40227	0.0300314	-0.643247	2.89026	0	0	0
YDR525W-A	SNA2	-0.0450959	1.54305	1.19431	-0.751554	0.856693	-0.756468	0.835896	1.90529	0	0	0
YHR140W		1.84077	1.543	1.47117	-1.36194	0.119767	-0.843665	0.160805	0.68661	0	0	0
YPR053C		0.445434	1.54234	-0.620652	0.04785	0.0299892	-0.481218	-0.61706	0.879419	0	0	0
YNL294C	RIM21	3.86148	1.5413	-2.81062	1.69068	-4.61931	3.83013	-5.61109	4.10493	0	0	0
YJL081C	ARP4	1.18883	1.54091	0.539416	-2.25128	-0.0193006	-0.948311	-0.158346	1.44439	0	0	0
YBR296C-A_2		2.31838	1.53994	-1.07309	-3.14926	-1.85733	1.08128	-1.69131	1.84745	0	0	0
YJR127C	RSF2	2.16989	1.53562	0.309986	-3.27695	-1.54222	0.661741	-0.738827	2.22479	0	0	0
YBR094W		0.0770826	1.53555	0.109694	-3.48343	1.35509	-3.17357	0.0374439	1.94702	0	1	0
YBR251W	MRPS5	10.5317	1.52318	-7.44164	-1.27658	-4.88161	3.43397	-8.13445	0.260091	0	0	0
YGL152C		2.31855	1.52177	-0.49124	-2.49768	-1.05087	-0.0331723	-1.31792	1.81426	0	0	0
YDR234W	LYS4	1.47478	1.5207	-0.73241	1.62941	-1.82872	0.572083	-1.12145	0.837365	0	0	0
YGL023C_2	PIB2	0.850796	1.51043	1.22152	-0.740706	0.279299	-0.350586	0.447796	-0.368419	0	0	0
YER064C		0.990348	1.50594	0.248036	-0.606527	-0.425061	-0.199405	-0.265317	0.584766	0	0	0
YBR231C	SWC5	4.51898	1.50201	-1.83228	-6.11894	-4.45802	2.81256	-4.96072	5.02949	0	0	0
YGR035W-A_2		1.02788	1.50045	2.05253	0.172873	0.198983	-0.326715	0.921434	0.112868	0	0	0
YLR363W-A_2		0.202626	1.49924	0.531009	-0.0580604	0.115806	-0.127711	0.270734	0.765646	0	0	0
YHR008C	SOD2	0.924973	1.49251	0.382045	0.457153	0.730828	-0.933036	-0.147239	0.664691	0	0	0
YHR149C	SKG6	-0.262668	1.49219	1.14678	-1.1061	0.0902811	-0.60217	0.901685	0.51064	0	0	0
YOR335C	ALA1	-0.744662	1.48435	1.03817	-0.89032	1.23341	-1.755	1.04374	1.74221	0	0	0
YKL046C	DCW1	-0.141209	1.48237	1.04245	-1.47241	0.917425	-1.2516	0.774809	1.43361	0	0	0
YML131W		0.10181	1.48233	1.0209	-0.398604	1.23847	-1.42185	0.650552	0.0857392	0	0	0
YBR035C	PDX3	5.22532	1.47917	-0.446776	-0.13622	-3.74024	2.22498	-2.5158	0.22344	0	0	0
YOL159C-A_2		1.0718	1.47683	0.632855	-0.990005	-0.72388	0.249009	-0.04454	-0.221745	0	0	0
YCL013W		-1.00032	1.4765	0.507862	0.759355	1.47039	-1.08438	0.784592	-0.43476	0	0	0
YDR520C		0.127875	1.47515	1.25653	-1.07855	0.776157	-1.03773	0.800009	1.05447	0	1	0
YDL119C		0.567074	1.47324	-0.145932	-0.547237	-0.915978	-0.27639	-0.347264	-1.02287	0	0	0
YER046W-A		2.52126	1.47111	-0.660421	0.0561479	-1.62386	1.01853	-1.51119	-0.354574	0	0	0
YPR176C	BET2	0.782091	1.47025	1.07983	-1.25911	0.764275	-1.5688	0.383856	1.9053	0	0	0
YOL044W	PEX15	2.25712	1.468	-0.140099	-1.28101	-0.939523	0.217059	-1.06628	0.334753	0	0	0
YOR317W	FAA1	0.0431201	1.46408	-0.204235	-0.721612	1.53817	-1.94426	-0.163131	1.27464	0	0	0
YHL024W	RIM4	1.54795	1.46407	0.114115	-1.78302	-0.463569	0.0949988	-0.595969	0.419468	0	0	0
YBR196C-B_1		0.0224368	1.46172	0.695819	1.42208	1.27742	-0.976509	0.46324	0.296413	0	1	0
YHL035C	VMR1	0.777066	1.45983	1.43323	1.75716	0.74095	-1.22383	0.623458	-0.807608	0	0	0
YIL014W	MNT3	0.580896	1.45446	0.60633	-2.202	-0.0569281	-0.506524	0.154883	1.39359	0	0	0
YBR111W-A_2	SUS1	2.57997	1.45349	-2.64064	-0.758013	-2.56565	2.53173	-2.79668	-2.69748	0	0	0
YHL036W	MUP3	1.65565	1.44682	0.830171	-0.680689	0.165756	-0.380896	-0.173839	1.16862	0	0	0
YPR106W	ISR1	2.62229	1.44009	-1.37453	-1.77159	-2.7155	2.48764	-2.00761	3.69228	0	0	0
YLR154C	RNH203	-1.15797	1.43946	0.024768	-0.419945	0.238371	-1.30545	0.511508	1.38869	0	0	0
YPR008W	HAA1	0.658419	1.43811	0.646171	1.75196	0.428708	-1.05748	0.147454	0.42057	0	0	0
YPR044C		2.50916	1.43593	-1.87921	0.731528	-2.27013	1.38278	-2.28391	1.2106	0	0	0
YDR475C_2	JIP4	0.78696	1.4327	0.243785	-0.241174	-0.749625	0.750989	-0.17965	0.348118	0	0	0
YER115C	SPR6	0.890517	1.4317	0.984116	-1.02495	-0.113919	-0.293124	0.270846	1.20133	0	0	0
YJR151C	DAN4	1.80225	1.42916	0.662526	-0.588378	-1.81882	1.56271	-0.348614	0.788786	0	0	0
YMR280C	CAT8	-0.291847	1.42914	0.111151	0.214119	1.43541	-1.61901	0.198055	0.0110134	0	0	0
YER030W		1.82439	1.42604	-0.892899	-0.985092	-0.227902	-0.668983	-1.37149	-0.372065	0	0	0
YML058W-A_2	HUG1	0.198295	1.42423	0.804948	-1.31571	-0.111279	-0.372405	0.459666	-0.512323	0	0	0
YOR038C	HIR2	0.794892	1.42407	0.353995	-1.0627	-1.2093	1.16142	-0.10915	0.161516	0	0	0
YGL221C	NIF3	0.356136	1.42219	-0.508258	0.465207	0.662615	-0.537367	-0.503291	0.69574	0	0	0
YPL005W	AEP3	5.14267	1.42103	-7.29779	-0.880227	-2.48599	2.40721	-6.50422	1.90459	0	0	0
YFL005W	SEC4	0.711108	1.42021	0.822531	-2.25583	0.00732468	-1.04999	0.242773	0.805285	0	0	0
YGL236C	MTO1	0.0439651	1.4199	0.429151	0.934075	1.15947	-1.00411	0.270825	-0.143585	0	0	0
YCR086W	CSM1	-0.0711965	1.41773	1.04989	-3.57649	0.709924	-1.22711	0.748383	1.84662	0	0	0
YKR054C_2	DYN1	2.2128	1.41391	0.282807	-1.50572	-1.60978	1.19387	-0.775057	0.780022	0	0	0
YDL048C	STP4	-0.0305341	1.41168	0.991421	-1.53987	1.16761	-1.43329	0.689879	-0.863959	0	0	0
YPL196W	OXR1	1.16379	1.41148	-0.708375	-1.86042	-0.211839	-0.121149	-0.975954	2.44929	0	0	0
YBR221C	PDB1	6.40532	1.40937	0.906334	-1.30669	-4.45076	3.34948	-2.25216	1.24781	0	0	0
YGL214W_2		-0.388936	1.40691	0.0575556	-4.09544	0.409564	-1.21563	0.202851	3.35183	0	0	0
YFL031W_2	HAC1	0.942769	1.40567	-0.0332528	-0.53654	0.131209	-0.0428108	-0.432603	0.89123	0	0	0
YDR071C	PAA1	0.175937	1.40268	0.460848	0.196076	0.433329	-0.740677	0.23457	-0.0913609	0	0	0
YDR442W		2.95067	1.40243	-0.538963	-4.45304	-3.52702	2.34355	-1.61442	-4.45894	0	0	0
YJL195C		-0.602776	1.40195	3.16958	-0.162414	1.22571	-1.68804	2.46795	1.97906	0	0	0
YDL212W	SHR3	0.895643	1.40109	0.495871	-1.38871	-0.449486	-0.398219	-0.0582283	2.2996	0	0	0
YGL243W	TAD1	1.07575	1.39786	1.21913	-0.671166	0.532349	-0.811469	0.344061	2.12553	0	0	0
YMR129W	POM152	0.872872	1.39674	0.513979	-0.929332	0.103924	-0.388688	-0.0360725	-0.400801	0	0	0
YJL121C	RPE1	1.5403	1.3937	0.330944	0.220154	-1.16331	0.977555	-0.450256	-1.13919	0	0	0
YGL036W		1.97399	1.39302	0.238942	-0.818506	-0.77185	0.0922918	-0.699374	1.19314	0	0	0
YHR185C	PFS1	1.21649	1.38828	0.853143	-1.55428	-0.257608	-0.54639	0.0374827	-1.1955	0	0	0
YJL199C		0.0146202	1.3882	-0.670511	0.448354	0.932168	-1.17941	-0.470971	-0.37587	0	0	0
YGL055W	OLE1	0.279384	1.38392	0.562294	-2.17447	-0.558408	-0.334398	0.2582	1.15559	0	0	0
YLR088W	GAA1	7.47391	1.3812	-2.45047	-1.26587	-5.40949	2.50399	-4.55219	0.658012	0	0	0
YER180C-A_1		1.61918	1.37754	1.55672	1.09946	0.469856	-0.690516	0.318556	0.712627	0	0	0
YGL041C-B_2		1.57563	1.377	0.754855	-0.507208	-1.67997	1.66644	-0.187572	0.588896	0	0	0
YMR013W-A_2		1.90776	1.37368	1.14873	-0.64485	-0.733562	0.300073	-0.0794444	1.13842	0	0	0
YOR200W		5.3883	1.37101	-12.447	0.2123	-3.8419	2.90513	-10.1498	-0.948447	0	0	0
YFL022C	FRS2	0.300077	1.36944	0.932241	-2.8562	0.758554	-1.7874	0.500937	1.98107	0	0	0
YJL185C		2.1963	1.36911	-0.927547	0.0939698	-1.16683	0.911316	-1.54751	0.824213	0	0	0
YLR406C-A_1		0.40292	1.36686	1.38026	1.13494	1.50582	-1.37128	0.75892	0.100515	0	0	0
YCL034W	LSB5	2.90386	1.36577	0.189534	1.48473	-1.36333	0.578973	-1.13512	1.01273	0	0	0
YLL001W	DNM1	2.31534	1.36501	-0.135213	-3.45239	-2.50887	1.59208	-1.08814	-1.65888	0	0	0
YOR127W	RGA1	-1.24381	1.36255	0.511651	0.525272	0.191281	-0.501274	0.894462	1.29179	0	0	0
YJL047C-A_1		0.545053	1.3622	1.64486	1.31704	1.72301	-1.82929	0.872826	-0.0570653	0	0	0
YML067C	ERV41	0.0282212	1.36011	-0.41266	-1.76222	1.38942	-1.6243	-0.299759	1.28532	0	0	0
YOR375C	GDH1	1.44167	1.35944	0.296626	-3.09761	-0.888033	0.495467	-0.429765	0.597302	0	0	0
YLR211C_2		1.51548	1.35899	1.15842	-0.263535	-0.612098	0.596199	0.104499	0.827834	0	0	0
YJL155C	FBP26	-0.0437529	1.35589	-0.108449	-1.67194	0.268076	-0.491471	-0.0602408	0.668999	0	0	0
YMR315W-A_1		0.26706	1.35453	1.58517	1.19006	1.02283	-0.615336	0.960648	-0.273428	0	0	0
YFL014W	HSP12	1.79458	1.35343	-0.282854	-0.49375	-1.06495	0.672077	-0.961483	0.168299	0	0	0
YMR037C	MSN2	-0.0559456	1.35316	0.269412	-1.08362	-1.07727	0.257417	0.20476	1.24281	0	0	0
YPR054W	SMK1	4.50971	1.34936	-8.56972	-0.323362	-4.05116	3.35493	-7.08365	-1.52962	0	0	0
YIL008W	URM1	2.52596	1.34708	-2.42901	-4.39327	-3.0185	2.45569	-2.6413	0.0661685	0	0	0
YOR371C	GPB1	2.36648	1.34568	-1.08514	-2.93942	-2.86072	2.47911	-1.71886	1.0712	0	0	0
YIL158W		0.190926	1.34188	0.695527	0.651636	1.34079	-1.10304	0.388244	0.646785	0	0	0
YBL062W		-0.505536	1.34038	2.61954	0.547312	1.45345	-1.51688	2.03714	1.37377	0	0	0
YMR230W-A_2		1.27268	1.33971	1.68824	-0.195649	0.178519	-0.0874759	0.5652	0.318452	0	0	0
YLR019W	PSR2	0.98232	1.33877	-0.712927	-3.03697	-1.36333	1.03698	-0.903388	1.94332	0	0	0
YHR073W	OSH3	0.781427	1.33764	0.0629499	0.128192	0.154534	0.0105904	-0.298652	0.638885	0	0	0
YNL153C	GIM3	2.18585	1.33752	0.626041	0.519488	-1.38137	0.967916	-0.542133	-5.34904	0	0	0
YBR085C-A_1		0.124646	1.33336	0.181167	0.591007	-0.880111	0.493703	0.0657251	1.04863	0	0	0
YPR024W	YME1	5.00898	1.33252	-8.66485	-0.606205	-4.53152	3.09589	-7.27231	0.844413	0	0	0
YBL054W		0.657015	1.33187	0.739625	-0.532075	0.28656	-0.749823	0.21105	0.171525	0	0	0
YGL104C_1	VPS73	-0.071111	1.33071	0.993505	1.63078	0.971556	-1.2945	0.709555	-0.896421	0	0	0
YPR018W	RLF2	1.12326	1.32513	-0.287235	-1.88545	-0.221741	-0.0662713	-0.679055	2.33935	0	0	0
YBL057C	PTH2	1.34243	1.32495	0.386784	-0.113389	-1.29071	1.48827	-0.32693	1.86022	0	0	0
YPL205C		-0.0269879	1.32459	-1.46811	-0.573183	0.901802	-1.47086	-1.00161	0.651748	0	0	0
YIL066C	RNR3	-0.280877	1.32316	1.14513	0.105724	1.52695	-2.0867	0.908806	-0.147184	0	0	0
YGL024W		-0.419594	1.31571	0.500418	-1.0901	0.282599	-0.721605	0.523719	0.971123	0	0	0
YKR035W-A	DID2	0.000128752	1.3129	-0.593271	-5.02927	-0.800676	-0.231151	-0.411928	2.22662	0	0	0
YGL224C_1	SDT1	1.81928	1.31174	-0.375366	0.104162	-0.912018	0.603254	-1.03224	0.194448	0	0	0
YAR014C	BUD14	0.851832	1.31012	0.635204	-2.26532	-0.478532	0.244046	0.0544197	1.3707	0	0	0
YNL330C	RPD3	-0.0915076	1.30908	0.790406	-0.245458	1.24573	-0.96187	0.578929	1.46616	0	0	0
YFR012W-A_2		0.809716	1.30867	0.622715	-1.02533	0.0480328	-0.576618	0.0646951	0.430124	0	0	0
YDR499W	LCD1	2.6262	1.30495	-1.44863	-3.20221	-2.10025	0.467675	-2.05624	-0.188949	0	0	0
YJR112W-A		1.3189	1.30232	1.2015	-1.28405	-0.509338	0.724083	0.222004	0.323012	0	0	0
YML047C	PRM6	3.01603	1.30219	-0.366473	-0.962734	-2.89659	2.23121	-1.53328	0.214616	0	0	0
YKR055W	RHO4	-0.259213	1.29966	0.957096	0.171855	-0.879671	0.277474	0.768904	0.413426	0	0	0
YOL129W	VPS68	0.426144	1.29947	0.173372	-0.665251	1.46687	-1.651	-0.0703668	0.908169	0	0	0
YMR042W	ARG80	0.12272	1.29807	0.110455	-1.71585	0.828748	-1.25722	0.0182216	1.18994	0	0	0
YGR018C_1		0.828664	1.29783	0.264477	-1.93523	-0.674591	0.377139	-0.183922	1.81761	0	0	0
YAL004W		-0.712017	1.29728	1.65262	-0.0154596	-0.624201	-0.0624569	1.45928	0.995619	0	0	0
YNL162W-A_1		2.97818	1.29281	1.08589	0.142925	-2.13634	1.70442	-0.603545	-3.56246	0	0	0
YGR193C	PDX1	0.634531	1.28811	0.0386039	0.33365	-0.170691	0.147211	-0.25166	0.665812	0	0	0
YOR020W-A_2		0.697693	1.28714	0.96626	-0.178541	-0.0399847	-0.236852	0.345502	0.287187	0	0	0
YOR003W	YSP3	1.26957	1.28361	-0.634474	-0.175182	0.600122	-0.878159	-0.971111	1.25056	0	0	0
YMR261C	TPS3	-0.4617	1.28294	0.209394	0.750833	0.657554	-1.17072	0.339859	0.688371	0	0	0
YNL078W	NIS1	0.431813	1.27785	0.0298008	-0.897792	-0.980011	0.154224	-0.170239	1.34644	0	0	0
YHR022C-A_1		0.236991	1.27726	2.19279	1.00085	0.716745	-0.660083	1.3889	-0.476197	0	0	0
YMR096W	SNZ1	1.56971	1.27515	0.5041	-0.195347	-0.991674	0.718136	-0.349464	-1.41549	0	0	0
YHR067W	HTD2	6.49604	1.27073	-6.75397	0.225469	-5.30541	4.00563	-6.59225	-1.6654	0	0	0
YLR364W		0.0913225	1.27065	0.0301087	1.3074	0.723787	-1.21649	-0.0232191	0.974507	0	0	0
YHR007C-A_2		2.15857	1.27001	0.937525	-0.66484	-0.876591	0.543208	-0.329179	-0.257831	0	0	0
YDR318W_1	MCM21	-0.16313	1.25982	0.680781	-1.18563	0.984759	-1.54153	0.535244	-0.167302	0	0	0
YPL247C		1.20946	1.25468	-0.224257	-1.8967	-0.492394	0.412945	-0.673922	-0.577477	0	0	0
YBR070C	ALG14	0.879054	1.25351	-0.260599	-1.77422	0.531249	-1.32665	-0.557442	1.13126	0	0	0
YDR498C	SEC20	1.40717	1.25324	-0.182807	-2.0209	-1.14724	-0.102563	-0.73086	1.20524	0	0	0
YCL026C		0.0378436	1.24974	-0.179028	-1.47177	0.0295491	-0.45624	-0.143605	0.681892	0	0	0
YLR339C		1.7866	1.24675	0.112892	-1.85394	-0.464889	-0.443669	-0.700027	-0.50142	0	0	0
YDR157W		1.47148	1.24651	0.954135	-0.518323	0.368856	-0.989514	-0.0100137	-0.918886	0	0	0
YML019W	OST6	-0.930082	1.24583	0.709617	-0.280381	0.823467	-1.27387	0.8958	1.87743	0	0	0
YFR032C-A	RPL29	0.525617	1.24269	0.320463	-0.619663	0.116906	-0.140754	-0.0140335	1.30879	0	0	0
YMR207C	HFA1	3.39687	1.24158	-3.1941	-1.98596	-4.12818	2.87248	-3.45095	-2.58052	0	0	0
YHR086W	NAM8	0.427613	1.23757	0.367671	-0.0609997	0.615305	-1.10403	0.0607867	0.366334	0	0	0
YGL149W		1.85418	1.23719	-0.376587	-0.447285	0.295142	-1.08278	-1.0478	1.27352	0	0	0
YOR207C	RET1	0.413242	1.22727	0.835655	-1.05333	0.963634	-1.14592	0.384642	1.51093	0	0	0
YER033C	ZRG8	1.2158	1.2265	-0.531576	-0.626331	-0.251887	-0.160892	-0.880401	0.279955	0	0	0
YOL128C	YGK3	1.0628	1.22511	-0.637136	0.306972	-0.221521	-0.110157	-0.886412	1.32857	0	0	0
YML052W	SUR7	1.0836	1.22318	-0.338379	-2.35625	-0.978031	0.905287	-0.696263	1.89278	0	0	0
YPR058W	YMC1	1.21854	1.22175	-0.691367	-0.505807	0.5867	-1.18983	-0.98749	0.431321	0	0	0
YLR342W-A_1		-0.0374604	1.22063	1.56209	1.30501	0.1849	-0.0800112	1.08519	0.516721	0	0	0
YCL062W		0.919641	1.22051	0.351826	-0.598484	0.412205	-0.697365	-0.165116	-0.398663	0	0	0
YDR034W-B_1		-0.0901646	1.21716	0.852232	1.31209	1.57073	-1.5394	0.620886	-0.633664	0	0	0
YDL062W		2.05723	1.21679	-0.528128	-1.10189	-1.09597	0.407367	-1.23177	-0.209663	0	0	0
YKR100C_2	SKG1	1.63268	1.21588	0.304118	-0.591276	-1.83554	1.57719	-0.508223	0.952028	0	0	0
YPL003W	ULA1	0.228576	1.21369	1.13629	0.0781473	1.49372	-1.69595	0.672195	0.0215883	0	0	0
YOL067C	RTG1	2.07633	1.21343	-0.842727	-2.10401	-1.3125	1.25781	-1.44318	2.63973	0	0	0
YDR007W	TRP1	0.919083	1.21308	0.269603	-0.627496	-0.0406448	-0.265931	-0.219868	1.15058	0	0	0
YCL036W	GFD2	1.13675	1.21101	1.09577	-0.392129	0.0110654	-0.375135	0.234378	1.21426	0	1	0
YPR115W		1.13841	1.20852	0.0206086	-1.28948	-1.23328	1.10466	-0.480933	1.58782	0	0	0
YER063W	THO1	2.04473	1.2063	-0.233097	-0.300788	-0.880551	0.633892	-1.0356	0.382101	0	0	0
YLR118C_2		0.249843	1.20547	1.51187	0.632921	1.10468	-1.27649	0.918622	-0.840655	0	0	0
YGL220W		0.088224	1.20546	-0.658529	0.472529	0.956153	-0.873114	-0.493499	0.738037	0	0	0
YKL151C		0.0238099	1.20338	2.64856	-0.0875276	1.67019	-2.00996	1.80241	1.50292	0	0	0
YNL006W	LST8	-0.949292	1.20204	0.262605	0.362804	0.186	-0.86066	0.589225	0.587271	0	0	0
YLR233C	EST1	-0.359204	1.20083	-0.0383686	-0.869028	-0.213159	-0.337871	0.123482	1.63901	0	0	0
YML101C	CUE4	0.520637	1.19829	0.228834	0.725947	1.6735	-1.92535	-0.0738399	-0.517405	0	0	0
YMR230W-A_1		0.733914	1.19807	1.39992	1.24905	1.54235	-1.05629	0.620832	0.197017	0	0	0
YOR319W	HSH49	0.956466	1.19507	2.81941	0.0489459	0.305704	-0.776039	1.46735	1.20255	0	0	0
YBR143C	SUP45	2.06306	1.19335	-0.806584	-1.80106	-2.7408	1.20423	-1.41445	0.88445	0	0	0
YEL002C	WBP1	1.78905	1.19132	0.000792161	-1.30201	-1.06319	0.107843	-0.774192	1.74458	0	0	0
YLR201C	COQ9	1.45703	1.19023	-2.09847	-1.69649	0.225608	0.269024	-2.01345	0.752694	0	0	0
YPL001W	HAT1	1.15315	1.18984	0.172091	-1.52732	-1.40029	1.32031	-0.386662	1.28033	0	0	0
YDR505C	PSP1	2.03459	1.18942	-0.360717	2.42606	-1.19433	0.788723	-1.11389	-0.97642	0	0	0
YNL264C	PDR17	-1.42067	1.1877	0.470951	0.344127	0.231549	-1.35947	0.943283	0.096956	0	0	0
YLR237W	THI7	0.639365	1.18608	-0.511428	-0.196036	-0.286214	-0.360019	-0.624584	1.0166	0	0	0
YGL224C_2	SDT1	0.248193	1.18595	1.26558	0.10426	1.33793	-1.3922	0.751468	-1.32707	0	0	0
YIL136W	OM45	1.44476	1.1854	0.595061	0.649898	1.398	-1.55498	-0.234528	0.922322	0	0	0
YOL163W		0.0250322	1.18523	0.653089	-0.953477	0.807843	-0.815857	0.43277	1.38954	0	0	0
YLR241W		1.82443	1.18424	1.13335	-0.0279034	-0.506037	0.417662	-0.051731	0.348207	0	0	0
YDR483W	KRE2	-0.509771	1.18345	1.55686	0.804986	1.8766	-2.12632	1.29913	0.100757	0	0	0
YGL166W	CUP2	1.90683	1.18295	0.42379	-0.43604	0.704203	-1.22625	-0.550036	1.7541	0	0	0
YHR087W		2.34766	1.18151	0.0290744	-0.909692	-1.6045	1.74941	-0.996548	2.78347	0	0	0
YMR126C	DLT1	1.1889	1.17938	0.000598458	-2.16587	0.263676	-0.743343	-0.515934	0.0371558	0	0	0
YJL033W	HCA4	1.37057	1.17754	2.45314	-0.795564	-0.416479	-0.383287	1.02477	1.92124	0	0	0
YKL023W		0.637871	1.1761	0.478263	-0.664629	0.079279	-0.435322	0.0433415	-0.0492802	0	0	0
YGR001C		0.175585	1.17529	0.137273	0.112984	-0.241325	0.487879	0.013657	0.631748	0	0	0
YAL023C	PMT2	1.38303	1.17357	-0.884229	-3.13766	-2.13216	1.49434	-1.18346	1.30235	0	0	0
YPR189W	SKI3	0.345111	1.17187	-0.938485	-1.55637	-0.714198	-0.0579863	-0.791187	2.70717	0	0	0
YKL120W	OAC1	1.06128	1.17078	0.773016	-0.794759	-0.183893	-0.062703	0.0534873	0.632005	0	0	0
YJL201W	ECM25	-0.108584	1.16587	-0.578273	0.120325	1.42089	-1.58886	-0.356006	0.144517	0	0	0
YMR059W	SEN15	0.644994	1.16581	1.16675	-1.1799	-0.52276	-0.0731096	0.504312	1.89073	0	0	0
YPR045C		3.25617	1.16529	-2.51683	0.346864	-2.45716	1.59737	-2.97605	1.28593	0	0	0
YGR035W-A_1		-0.215728	1.16398	1.56936	1.17661	0.561175	-0.601391	1.17234	-0.0726984	0	0	0
YFL034W		-0.660822	1.16185	2.97206	0.671319	1.72587	-1.80567	2.35837	0.561605	0	0	0
YLR023C	IZH3	-0.2278	1.15632	0.605841	-1.47088	1.62949	-1.99323	0.512156	1.57687	0	0	0
YJL118W		1.60702	1.15604	0.895884	-0.556093	0.913684	-1.2292	-0.109048	0.22508	0	0	0
YOR339C	UBC11	1.00712	1.15294	0.151282	-1.06322	-0.426381	-0.000688643	-0.337165	1.39407	0	0	0
YLR125W_2		0.959036	1.15271	0.935763	-0.0170362	0.606504	-0.98209	0.207752	-0.6417	0	0	0
YPL051W	ARL3	0.144183	1.15268	-0.884504	-0.445332	-1.10104	0.920708	-0.671444	1.35233	0	0	0
YPR167C	MET16	-1.37395	1.15076	-0.0163055	0.341567	1.12735	-2.057	0.575316	1.29812	0	0	0
YOR316C-A_2		2.04866	1.15059	1.17088	-0.71528	-0.618479	0.188389	-0.128889	0.6505	0	0	0
YOL019W-A_2		2.00021	1.15023	0.641159	-0.429245	-1.35012	0.92239	-0.450182	0.323367	0	0	0
YOR370C	MRS6	0.934595	1.14847	1.22896	-0.652577	0.652053	-1.06301	0.414722	0.952954	0	0	0
YPR156C	TPO3	-0.135294	1.14811	-0.733873	-1.13776	-0.655447	0.111241	-0.452078	0.877195	0	0	0
YOL029C		0.395677	1.14728	0.0838542	0.354248	-0.565889	0.319811	-0.117947	0.00416316	0	1	0
YPL158C		1.05188	1.14312	0.388221	-1.63353	-1.64388	0.433453	-0.198755	0.336511	0	0	0
YMR284W	YKU70	0.635884	1.14275	-0.53336	-0.941647	-0.653906	0.107877	-0.637917	1.19183	0	0	0
YLR385C	SWC7	0.129747	1.14224	1.55751	1.03103	1.35289	-1.47997	1.00505	1.23122	0	0	0
YFL041W-A_2		-0.121109	1.14015	0.864442	-1.02385	0.0084249	-0.37946	0.643114	-1.11178	0	0	0
YMR135C	GID8	-0.440856	1.13811	2.36503	-0.481822	-0.653686	0.294084	1.82908	0.864911	0	0	0
YMR080C	NAM7	0.295671	1.13804	0.635558	-6.5357	-0.128662	-1.18921	0.300906	2.94003	0	0	0
YCR019W	MAK32	-0.845096	1.13766	0.888382	0.547161	-0.436503	-0.175986	0.983656	1.56994	0	0	0
YFR045W_2		0.539298	1.13694	0.0336507	-0.940806	0.930628	-1.04706	-0.21393	0.316655	0	0	0
YCL045C		0.339095	1.13632	0.375784	-0.0515912	0.329028	-0.698801	0.105035	-0.280949	0	0	0
YGL067W	NPY1	1.55557	1.13371	0.526789	0.462186	-0.206998	0.648493	-0.328332	1.90912	0	0	0
YOR012W		0.249445	1.13302	0.249812	-0.356331	0.676918	-0.576085	0.0584009	0.0395037	0	0	0
YGL222C	EDC1	1.15236	1.13186	-0.28688	0.14361	0.132089	-0.287792	-0.691183	-2.2361	0	0	0
YMR306C-A		1.40818	1.13024	0.41013	0.199696	-0.161669	0.111159	-0.340304	-1.09048	0	0	0
YPR128C	ANT1	1.38304	1.12929	-1.05547	-1.18926	-2.29499	2.43854	-1.29649	1.26658	0	0	0
YLL059C		2.35843	1.12786	-0.162177	-1.22944	-1.19103	0.716496	-1.12378	-0.273569	0	0	0
YPR122W	AXL1	-0.0269829	1.12739	0.355866	-2.29076	-0.163429	-0.0243542	0.251587	2.25278	0	0	0
YJL101C	GSH1	4.63751	1.12586	-7.36588	2.24216	-2.74806	2.16022	-6.39859	-3.59989	0	0	0
YGR146C-A_2		0.135722	1.12431	1.14212	-0.459317	0.252453	-0.710982	0.718183	-0.204234	0	0	0
YDR379C-A_2		0.0965637	1.12381	0.944887	-0.775697	0.73743	-1.13651	0.600866	0.872401	0	0	0
YNL082W	PMS1	0.379395	1.12367	-0.194482	-2.74773	-0.77097	0.34199	-0.299974	0.714506	0	0	0
YDR182W	CDC1	1.43981	1.12258	0.676488	-2.02598	-0.0875141	-0.569181	-0.178707	1.02671	0	0	0
YGL048C	RPT6	1.22402	1.12183	0.229966	-1.11567	0.118447	-0.604831	-0.379003	1.81994	0	0	0
YDR255C	RMD5	-0.254882	1.12157	-0.245526	-2.65327	0.58934	-1.22826	-0.0645789	0.544997	0	0	0
YGL081W_1		2.88867	1.12143	-2.80111	-3.14432	-4.13148	3.16672	-4.74837	1.70471	0	0	0
YDR474C		0.499033	1.12107	1.14605	0.749331	1.1894	-1.12921	0.556441	-1.98885	0	0	0
YIL046W-A_1		1.28596	1.11874	1.56195	0.17426	-0.667109	0.467905	0.475465	1.56956	0	0	0
YFL033C_1	RIM15	-0.0943596	1.11673	0.654054	0.385374	1.21822	-1.64735	0.486339	0.0387622	0	0	0
YEL017W	GTT3	0.937291	1.11578	0.319398	-1.98103	0.08456	-0.346033	-0.194515	1.72276	0	0	0
YHR109W	CTM1	0.399777	1.11532	1.19984	0.5346	0.904883	-1.02368	0.637876	-3.45745	0	0	0
YOR356W		1.263	1.11445	-0.356103	-1.46111	-1.58931	1.37995	-0.784082	1.33856	0	0	0
YIL055C		-0.842903	1.11428	1.50348	-0.165351	1.46313	-1.78963	1.41503	1.58765	0	0	0
YDR065W		-0.769716	1.11338	0.0467861	-1.07655	1.24331	-2.08748	0.35965	2.67633	0	0	0
YNL201C	PSY2	0.134269	1.11267	0.178736	0.228328	0.188861	-0.970565	0.0599198	-0.499739	0	0	0
YMR179W	SPT21	3.48844	1.11216	-1.76295	-4.21367	-3.4687	2.40561	-2.59813	0.437757	0	0	0
YOR001W	RRP6	2.43551	1.11128	-0.266835	-1.6994	-0.879231	0.36198	-1.22365	1.88845	0	1	0
YHR106W	TRR2	0.527247	1.1104	0.643128	0.540168	0.258835	-0.319701	0.2035	-0.232347	0	0	0
YJL077W-B_2		1.28552	1.10968	0.903146	-0.17584	0.129669	-0.3754	0.0397199	-0.518358	0	0	0
YJR139C	HOM6	0.129465	1.10966	-1.35533	-0.621778	0.291401	-0.00885058	-0.987387	2.04985	0	0	0
YGR089W	NNF2	-0.0509206	1.10779	-0.623929	-1.22579	-0.0474662	-0.240912	-0.41159	1.01637	0	0	0
YDL231C	BRE4	-0.0786912	1.10737	0.909376	-1.38321	1.27698	-1.92842	0.655077	-2.72125	0	0	0
YHR209W		0.108138	1.10581	0.0743472	0.0470767	0.874737	-1.09943	-0.00018506	0.689678	0	0	0
YOR235W		2.45024	1.10577	-1.9974	-0.0658745	-2.40149	2.30508	-2.33625	3.06418	0	0	0
YOR221C	MCT1	8.52224	1.10535	-14.108	1.15666	-4.99361	3.58613	-11.0382	-2.81048	0	0	0
YAL056W	GPB2	-0.963441	1.10526	0.570585	-0.39561	0.674497	-1.45782	0.812575	0.791797	0	0	0
YDR531W	CAB1	-0.272985	1.10521	0.375041	-1.43616	0.743591	-0.989257	0.372458	1.85036	0	0	0
YER046W	SPO73	0.477741	1.1043	-0.331973	0.143542	1.46225	-1.52279	-0.43504	0.0803519	0	0	0
YPL013C	MRPS16	4.38736	1.10268	-7.22558	0.524075	-2.77447	2.43321	-6.24204	-1.86772	0	0	0
YOR376W-A_2		-0.152476	1.10151	3.67454	0.401125	1.44091	-1.43949	2.59472	0.00858765	0	0	0
YLR257W		2.92114	1.1012	-1.7348	-1.7863	-2.86843	2.67532	-2.35537	3.60857	0	0	0
YGL124C	MON1	-0.992872	1.09897	0.475097	-1.27945	1.94283	-2.55066	0.758192	1.41388	0	0	0
YBR273C	UBX7	0.0366414	1.09812	-0.807481	-0.824194	0.785179	-0.909002	-0.574108	1.03387	0	0	0
YNL161W	CBK1	0.130456	1.09779	0.398517	-0.594855	1.62773	-1.48263	0.211922	0.822304	0	0	0
YGL213C	SKI8	0.463657	1.09639	-0.0255583	-0.618638	0.0112855	-0.564847	-0.221447	1.87384	0	0	0
YDL052C	SLC1	0.423317	1.09588	1.4581	-0.852023	0.756573	-1.10417	0.802402	0.237984	0	1	0
YGR177C	ATF2	1.59936	1.09573	-0.653263	0.0129911	0.474477	-0.888002	-1.12136	1.71126	0	0	0
YPR079W	MRL1	-0.400691	1.09353	2.71197	0.308722	1.4935	-1.99114	2.05088	0.842846	0	0	0
YKL021C	MAK11	1.43638	1.092	0.00542372	-1.04558	-1.07551	-0.154646	-0.619318	1.3211	0	0	0
YOL109W	ZEO1	-1.03452	1.0914	0.517198	0.521455	0.726427	-1.09755	0.806236	0.198969	0	0	0
YJL011C	RPC17	5.6047	1.08979	-2.71384	-2.25212	-5.13356	2.18663	-3.98845	0.494533	0	0	0
YPL088W		-0.119429	1.0888	-0.182492	-0.873976	0.342891	-0.521412	-0.0788263	0.546367	0	0	0
YML108W		1.5626	1.08786	0.447759	-0.0740527	-0.830822	0.81005	-0.383316	0.152406	0	0	0
YML010W	SPT5	0.687537	1.08504	1.1941	-1.0154	0.654473	-0.885173	0.503472	1.40272	0	0	0
YDR169C-A_1		3.50728	1.08454	1.30311	1.14049	-1.21634	0.753022	-0.707956	1.60592	0	1	0
YPL262W	FUM1	1.63084	1.08196	-2.40011	0.176373	-1.33252	1.48897	-2.27886	0.754554	0	0	0
YLR420W	URA4	0.8473	1.08126	-0.0930653	-0.846904	-1.21656	0.517082	-0.431687	-0.417138	0	0	0
YGR083C	GCD2	0.207752	1.08089	1.20923	-1.57691	0.702883	-1.48148	0.731399	1.28706	0	0	0
YAR047C		1.30601	1.08077	0.208036	-2.33126	-0.87505	0.408885	-0.429181	1.10503	0	0	0
YFL032W		0.677276	1.08046	0.336951	-1.55301	0.192821	-0.734607	-0.0691547	-0.0325593	0	0	0
YOL151W_1	GRE2	1.27594	1.08042	0.449454	-1.79545	-1.40382	1.06217	-0.256334	2.71189	0	0	0
YMR175W_2	SIP18	0.848784	1.07944	0.0957565	-3.2001	0.0977626	-0.506483	-0.305745	2.35382	0	0	0
YCL021W-A_1		-1.09296	1.07873	0.623691	1.49277	1.32099	-1.47682	0.907344	0.416921	0	1	0
YBR023C	CHS3	-1.41166	1.0785	0.0173866	0.222554	1.03933	-1.76752	0.615589	0.407034	0	0	0
YJL166W	QCR8	2.68931	1.07842	-2.63168	0.538279	-1.39963	1.52424	-2.83242	-1.22097	0	0	0
YCR014C	POL4	0.907795	1.07831	0.827886	-0.382569	-0.0677102	-0.207157	0.158558	0.748979	0	0	0
YLR329W_1	REC102	1.24983	1.07806	-0.353349	-1.28383	0.555894	-1.31935	-0.776633	-1.99678	0	0	0
YMR185W		0.660898	1.07771	0.897942	-0.53474	0.898722	-0.859923	0.316003	1.44117	0	0	0
YNL311C	SKP2	2.69399	1.07718	-1.6861	-2.53476	-2.07143	1.81327	-2.23421	1.89728	0	0	0
YIL140W	AXL2	0.211212	1.07665	-0.392398	-0.969284	0.547092	-0.838087	-0.363252	1.0935	0	0	0
YGL237C_2	HAP2	1.08114	1.07451	0.824896	-1.27493	0.217906	0.065058	0.0791753	0.0988956	0	0	0
YMR149W	SWP1	0.130732	1.07384	0.482859	-0.380844	0.859554	-1.0997	0.269491	0.962435	0	0	0
YER109C_2	FLO8	0.63769	1.07337	0.153025	0.169338	0.228689	-0.0291119	-0.175868	0.707036	0	0	0
YGR204C-A_1		2.30154	1.07172	1.11733	0.63408	0.531689	-1.09349	-0.277847	-1.32924	0	0	0
YML036W	CGI121	5.63261	1.07162	-4.31867	-4.75264	-5.20243	4.03028	-4.92636	1.80819	0	0	0
YML092C	PRE8	2.95897	1.07048	-0.719867	-1.82999	-1.67381	0.646089	-1.73146	1.68111	0	0	0
YBR162C	TOS1	-0.236225	1.06925	0.496255	0.0332785	0.709264	-1.40028	0.440139	0.69917	0	0	0
YOR069W_2	VPS5	-0.889682	1.06812	0.11334	-0.286731	-0.736643	-0.021114	0.458166	0.329534	0	0	0
YFR051C	RET2	0.106503	1.06672	0.852692	-1.88333	-0.00103698	-1.14878	0.53329	1.14817	0	0	0
YIL111W	COX5B	-0.29827	1.06635	0.605823	0.327573	2.2795	-2.15483	0.543308	1.13553	0	0	0
YLR286C	CTS1	-0.465749	1.06477	1.69517	0.2758	1.78946	-2.20462	1.37506	0.0950548	0	0	0
YMR076C	PDS5	0.613994	1.06445	1.23911	-0.670141	0.964295	-1.34748	0.567198	1.11088	0	0	0
YDR495C	VPS3	0.828503	1.06349	-1.49991	-8.09528	-0.109078	-1.02807	-1.36698	-5.89707	0	0	0
YDR169C-A_2		0.0582905	1.06188	0.842132	-0.168643	0.564475	-0.501807	0.547608	-0.156985	0	0	0
YER123W	YCK3	-0.899953	1.0615	2.09405	0.894139	-0.0782723	-0.186116	1.85694	0.38402	0	0	0
YPR089W_2		-1.01285	1.06148	0.870684	0.395627	1.72499	-1.99999	1.0463	-0.181887	0	0	0
YCL026C-B_1		-0.43581	1.06122	0.549184	1.5273	0.127909	-0.290794	0.564744	0.518482	0	1	0
YMR139W	RIM11	0.318482	1.06102	-0.0464401	-0.62072	0.302403	-0.188454	-0.173228	1.19946	0	0	0
YJL087C	TRL1	2.29485	1.05946	1.16003	-1.08688	-0.77339	-0.236783	-0.247406	1.46515	0	0	0
YAR003W	SWD1	1.11851	1.05725	0.323009	-3.45465	-0.386774	-0.450662	-0.271249	-2.95929	0	0	0
YMR191W_2	SPG5	0.0486682	1.05681	0.245928	-0.880962	1.26399	-1.41205	0.143142	0.144311	0	0	0
YPL184C		2.00075	1.05598	-0.689691	-4.82168	-0.362349	-0.88792	-1.3127	0.968846	0	0	0
YKR096W		0.236086	1.05563	0.384428	0.12151	0.517386	-0.687563	0.156023	0.897313	0	0	0
YNL042W-B_2		0.583567	1.05442	0.658296	-1.05882	-0.0325032	-0.135832	0.188793	0.903125	0	0	0
YOR034C-A_1		1.14117	1.05079	1.26826	1.37007	0.221207	0.00460226	0.347008	-0.00380173	0	0	0
YFR050C	PRE4	1.69664	1.04862	-0.0799523	-1.69247	-0.709137	-0.00560369	-0.78719	1.44116	0	0	0
YKL193C	SDS22	0.937654	1.04809	0.10815	-2.55224	-0.435403	-0.730616	-0.335889	0.907274	0	0	0
YDR458C		0.60325	1.04421	0.815364	-0.186471	1.14517	-1.55064	0.286086	-0.442563	0	0	0
YGR121W-A_1		0.776654	1.04414	1.42032	0.888155	0.761634	-1.38781	0.614972	-5.92847	0	0	0
YGL095C	VPS45	3.84606	1.03711	-0.36415	-3.75937	-1.99859	1.21757	-1.88321	-1.26671	0	0	0
YGR161W-C		1.55759	1.03654	1.45366	0.161316	-1.10786	0.971977	0.279244	0.179542	0	0	0
YGR113W	DAM1	1.05639	1.03171	0.850848	-1.37984	-0.0417451	-0.767331	0.107514	0.399351	0	0	0
YMR073C		-0.274976	1.03028	0.675067	-0.374487	-0.708917	-0.248213	0.580866	0.479814	0	0	0
YDR091C	RLI1	2.09545	1.02944	-0.360359	-2.22899	-1.62232	0.21231	-1.13945	0.988965	0	0	0
YER119C	AVT6	0.75097	1.02861	1.15675	-0.529986	0.125048	-0.35157	0.449595	1.20219	0	0	0
YDR493W	FMP36	0.9757	1.02707	0.893919	-0.376501	-0.325161	0.0997975	0.172329	-0.157764	0	0	0
YOL164W	BDS1	0.62516	1.02523	1.38173	0.340631	0.173458	-0.411082	0.65831	-0.517733	0	0	0
YHL022C	SPO11	1.31165	1.0248	0.628229	-0.727138	0.172577	-0.610824	-0.153769	0.802362	0	0	0
YLR131C	ACE2	0.165379	1.02447	1.15219	-1.51752	-1.31206	0.655014	0.711578	1.85338	0	0	0
YDL065C	PEX19	1.48253	1.02216	-0.313426	-2.34709	-2.15482	1.56411	-0.849044	1.003	0	0	0
YDR339C	FCF1	-0.170997	1.01717	-0.0975672	-0.521016	-0.127122	-0.872589	0.00176783	1.15614	0	0	0
YOL141W	PPM2	0.587938	1.01504	1.35416	0.17168	1.02899	-1.28039	0.656717	-1.06307	0	0	0
YNL124W	NAF1	3.5746	1.01346	-0.331478	-1.51484	-1.9141	0.467265	-1.74808	0.714572	0	0	0
YNL267W	PIK1	0.141658	1.01305	1.21245	-0.474891	0.673177	-1.24116	0.7636	1.18237	0	0	0
YDR476C		0.100492	1.01246	1.71558	0.469317	1.64445	-1.96456	1.12674	-0.867888	0	0	0
YDL225W	SHS1	-0.883072	1.01065	1.32468	-1.26191	0.365996	-1.18446	1.30767	1.99209	0	0	0
YJL127C-B_2		1.84404	1.01028	1.61371	-0.230014	-2.25714	1.96006	0.251998	-0.0982859	0	0	0
YOL003C	PFA4	0.77362	1.01025	-0.0301397	-1.30555	-1.40272	1.22491	-0.357853	1.41457	0	0	0
YLR342W-A_2		0.676094	1.00971	0.585616	-0.184356	1.46489	-1.75054	0.0988433	-0.604989	0	0	0
YBR221W-A_2		1.93504	1.00966	-0.395635	-0.694059	-3.02004	2.70871	-1.09464	-0.188615	0	0	0
YPL080C		2.0887	1.00948	0.195159	-2.54479	-2.35814	1.76939	-0.777659	1.22582	0	0	0
YOL111C	MDY2	0.187878	1.00799	-0.642656	-0.603221	1.13967	-1.62319	-0.52429	-0.798541	0	0	0
YBL086C		-0.0035029	1.00724	1.00138	-0.592953	0.38492	-0.399229	0.684553	0.491463	0	0	0
YML120C	NDI1	2.2345	1.00636	0.443162	-0.298843	-1.78229	1.40919	-0.681346	2.11579	0	0	0
YJR085C		0.380617	1.00415	0.62936	-0.314283	-0.290834	0.323041	0.259081	0.356071	0	0	0
YGL186C	TPN1	0.563628	1.00397	0.372044	-0.219688	-0.506917	0.00780141	0.00420745	0.186328	0	0	0
YGR188C	BUB1	1.90021	1.00366	-0.80423	0.0704061	-1.20446	0.514744	-1.34521	0.54721	0	0	0
YLL002W	RTT109	6.53344	1.0034	-3.12285	-3.49005	-5.95322	4.59366	-4.57285	2.49207	0	0	0
YHR197W	RIX1	0.564715	1.00213	0.48533	-0.181247	0.950652	-1.37805	0.0802908	0.717294	0	0	0
YPL239W	YAR1	-0.109872	1.0011	0.486525	0.110788	0.443011	-1.44981	0.377833	0.0262829	0	1	0
YGL251C	HFM1	0.420455	1.00094	-0.0503902	-0.495692	-0.343425	0.463147	-0.219724	2.03281	0	0	0
YJR060W_2	CBF1	0.139117	0.996824	0.919372	-0.0288577	1.10622	-1.03475	0.564324	-0.663009	0	0	0
YOR051C		1.90446	0.996628	0.0950751	-2.93725	-1.29753	0.830968	-0.762617	-0.236631	0	0	0
YKR041W		-0.417853	0.996022	0.681072	0.990635	-0.310638	-0.293903	0.648422	0.433841	0	0	0
YGL065C	ALG2	1.21222	0.993126	0.755216	-1.03036	-0.102697	-0.471157	-0.0255486	1.57527	0	0	0
YOR011W	AUS1	1.02297	0.992418	0.0546501	-0.553026	-0.0703507	0.131174	-0.408462	0.783549	0	0	0
YKR003W	OSH6	0.792408	0.989932	0.648843	-1.94351	-0.256288	-0.242717	0.0898875	-0.9118	0	0	0
YLR251W_2	SYM1	0.252851	0.989563	2.01597	0.737466	0.999722	-1.2623	1.26087	-0.329896	0	0	0
YDR490C	PKH1	0.279665	0.98899	1.29768	0.715607	1.03515	-1.37456	0.759015	0.162015	0	0	0
YKL106C-A_1		0.113369	0.985726	1.31302	1.34549	1.82665	-1.70276	0.845268	-0.0579482	0	0	0
YML053C		0.654017	0.984454	0.374954	-0.99357	0.412205	-0.817908	-0.0333779	0.440375	0	0	0
YEL012W	UBC8	1.66429	0.983361	-0.792931	-1.52886	-0.506697	0.0473396	-1.23991	-0.179375	0	0	0
YIR018C-A_1		-0.331493	0.982873	1.73383	1.00066	-0.0501067	0.0165786	1.33964	-0.648472	0	0	0
YGL089C	MF(ALPHA)2	0.0414199	0.98112	0.858707	0.0361182	1.52761	-1.43346	0.566516	-0.196164	0	0	0
YCL011C	GBP2	1.07598	0.980928	-0.0788818	0.467948	0.0640959	0.137654	-0.520243	-0.877191	0	0	0
YLR376C	PSY3	-0.306962	0.980323	-0.178734	1.10528	1.38744	-1.23019	0.00385468	-0.320635	0	0	0
YER118C	SHO1	0.844488	0.980248	1.25909	-0.180779	1.08488	-1.35713	0.475848	0.244317	0	0	0
YJR065C	ARP3	0.451213	0.979684	0.65055	-2.22477	-1.37983	0.0620933	0.242145	2.25098	0	0	0
YPR108W	RPN7	0.437904	0.979162	0.127716	-0.409744	2.02292	-1.68648	-0.106429	0.915911	0	0	0
YNL233W	BNI4	-0.255063	0.979156	0.831009	-0.586999	0.773297	-0.553158	0.679908	-1.20718	0	0	0
YNL053W	MSG5	1.06523	0.977659	0.808886	-0.914301	-2.07561	1.602	0.0755051	1.93946	0	0	0
YMR304C-A		1.09622	0.974299	0.647554	-0.379005	0.819726	-0.827874	-0.0455565	0.512335	0	0	0
YBR065C	ECM2	1.20381	0.973983	-0.444659	-1.33472	-2.26023	1.99201	-0.817832	1.7087	0	0	0
YFL019C		-0.0793401	0.972887	0.122726	0.658133	1.14033	-0.988611	0.114081	-0.332428	0	0	0
YLR393W	ATP10	1.20849	0.972392	-0.979693	-0.218842	0.228689	-0.245998	-1.17453	-1.47458	0	0	0
YOR294W	RRS1	0.355236	0.970955	1.39349	-0.566282	1.36521	-1.45323	0.789713	1.00231	0	0	0
YJR135C	MCM22	-0.0979762	0.970168	1.28313	0.475741	0.722467	-1.46266	0.921029	0.486569	0	0	0
YBR050C	REG2	-0.252583	0.968832	0.114317	-1.0065	1.03977	-1.28765	0.183256	0.117985	0	0	0
YDL153C	SAS10	0.517081	0.967595	0.39769	-0.439153	1.07542	-1.35165	0.0419496	0.63199	0	0	0
YLR094C	GIS3	-0.597032	0.966814	0.138157	-1.01593	1.24111	-1.58308	0.34894	-0.0380529	0	0	0
YDR523C	SPS1	1.01251	0.965159	1.29236	0.284874	0.578338	-0.199446	0.421622	0.687431	0	0	0
YGR025W_2		-0.276138	0.964631	0.388816	-2.1469	1.26135	-1.29758	0.383372	1.52579	0	0	0
YCL028W	RNQ1	-0.0414089	0.963078	0.380793	0.045765	0.99136	-0.96429	0.275046	0.508531	0	0	0
YJL187C	SWE1	0.248736	0.96193	-0.399108	0.106393	0.411105	-0.310268	-0.383698	0.0926522	0	0	0
YGL196W_2	DSD1	-0.00890511	0.957253	0.639605	-0.396266	0.680878	-0.916015	0.438546	-0.194509	0	0	0
YHR186C	KOG1	-0.0270583	0.953607	0.677824	-2.91989	0.314066	-1.73706	0.47284	1.61872	0	0	0
YOL102C	TPT1	2.4176	0.953233	0.116585	-2.03302	-1.22448	-0.357874	-0.970689	0.778254	0	0	0
YLR259C	HSP60	0.616021	0.952827	-0.198541	-0.87246	1.36147	-1.64477	-0.403659	1.02799	0	0	0
YOR334W	MRS2	0.78022	0.952692	0.0773063	-0.703365	0.583839	-0.221102	-0.288489	-1.92261	0	0	0
YMR287C	MSU1	4.50063	0.951452	-7.64999	-1.09182	-2.56014	3.15823	-6.52949	0.837076	0	0	0
YML097C	VPS9	1.9769	0.951197	-1.85122	-6.94938	-2.08815	1.26298	-2.05594	-4.08328	0	0	0
YGL239C		0.38695	0.950867	1.21972	0.216862	1.21228	-1.34314	0.657198	0.439301	0	0	0
YLR336C	SGD1	2.01212	0.950699	-0.0811526	-1.5215	-0.914438	0.262427	-0.923294	1.6013	0	0	0
YNR046W	TRM112	5.33655	0.950546	-0.88532	-2.43589	-4.02211	1.24357	-2.81872	0.0171822	0	0	0
YLR123C		0.817412	0.949795	-0.27665	-1.92127	-0.0435054	-0.467068	-0.541984	0.938949	0	0	0
YBL091C-A_1	SCS22	1.0253	0.948873	-1.43518	-3.18122	-1.13206	0.739874	-1.40286	-6.06801	0	0	0
YBR274W_1	CHK1	0.0958444	0.946879	-0.904646	-1.84876	0.678238	-0.876887	-0.665202	1.82269	0	0	0
YML074C	FPR3	1.35391	0.946632	-0.231647	0.414496	0.84239	-1.1523	-0.74035	0.974283	0	0	0
YCL050C	APA1	-0.0177529	0.946407	1.16446	1.72969	0.4901	-0.521576	0.802988	-0.0667259	0	0	0
YGR046W	TAM41	0.284358	0.945505	0.468262	-0.736945	1.34453	-1.43868	0.191986	1.04689	0	0	0
YDL095W	PMT1	1.69573	0.944665	0.414997	0.470405	0.218126	-0.833617	-0.463184	-0.32879	0	0	0
YOL063C	HUS1	1.0392	0.942439	0.390838	-0.718467	0.177859	-0.454804	-0.191399	0.344437	0	0	0
YKL164C	PIR1	1.50796	0.938405	-0.281391	-1.18381	-0.161669	-0.29378	-0.838688	1.18612	0	0	0
YKL197C	PEX1	0.702607	0.937435	-0.712744	-1.93437	-0.397776	-0.429744	-0.786671	1.02738	0	0	0
YDR448W_2	ADA2	1.21364	0.93698	-0.161	-0.00279004	0.0680567	-0.101298	-0.633748	-0.128093	0	0	0
YAL028W	FRT2	-0.195251	0.936836	0.0836501	-1.5303	1.69088	-2.07813	0.137281	-2.01509	0	0	0
YOR318C		0.727702	0.935067	0.653324	0.551525	1.47414	-1.50503	0.121578	-1.55414	0	0	0
YHR193C	EGD2	2.61618	0.934594	-1.51462	-3.1864	-3.01145	2.73713	-2.09431	0.791758	0	0	0
YBR195C	MSI1	1.11483	0.932002	-0.914237	-2.18429	-1.48391	0.875264	-1.09249	2.89151	0	0	0
YDL036C_1	PUS9	2.09477	0.931564	-0.060148	-1.22476	-1.03546	0.477562	-0.945175	0.676951	0	1	0
YML124C	TUB3	0.369813	0.931369	0.401452	-1.0207	-0.242645	0.0108775	0.10902	1.59007	0	0	0
YMR066W	SOV1	3.25634	0.930764	-1.97527	-1.31747	-1.53342	1.46547	-2.63832	-3.94473	0	0	0
YIL097W	FYV10	-1.82163	0.930682	1.72023	1.08236	1.64555	-2.55661	2.02121	-0.167928	0	0	0
YPR039W		0.304086	0.930234	-0.379978	0.12848	0.247172	-0.375933	-0.394079	0.831511	0	0	0
YPR125W		-0.498202	0.929113	1.16469	-0.498907	1.40372	-1.16867	1.02078	1.36533	0	0	0
YNL309W	STB1	1.32634	0.928478	-0.0197178	-1.62064	-0.579092	0.540624	-0.588538	1.3375	0	0	0
YLR439W	MRPL4	3.09049	0.928002	-2.5255	-0.49002	-1.21282	1.06885	-2.91818	-3.98633	0	0	0
YDR143C	SAN1	-0.146455	0.927823	0.615495	-2.38735	0.28832	-1.10288	0.482831	1.12861	0	0	0
YBR224W		0.186248	0.927706	0.00953644	-1.04211	-0.810578	0.556743	-0.0782216	1.05604	0	0	0
YOR067C	ALG8	1.08891	0.927341	-0.365904	-1.46356	-0.387434	0.173501	-0.716815	1.18175	0	0	0
YJL190C	RPS22A	-0.654213	0.92696	-0.649911	-0.0805214	0.483939	-0.733664	-0.177309	0.0242025	0	0	0
YGR072W	UPF3	-0.073465	0.923158	0.13888	-6.26277	-1.28939	0.303395	0.122568	2.61993	0	0	0
YOL069W	NUF2	0.0778169	0.923106	0.824752	-0.422816	0.0570545	-0.68443	0.526972	0.634994	0	0	0
YDR512C_2	EMI1	3.45771	0.92269	-2.57615	-1.40597	-1.77921	1.73899	-3.08976	0.405459	0	0	0
YER093C-A		3.03939	0.919377	0.181906	0.0729813	-2.30511	2.13794	-1.19879	-0.137276	0	0	0
YMR119W-A		2.05665	0.9143	0.121782	-1.3663	-1.71276	1.26896	-0.811147	-0.037114	0	0	0
YOR313C	SPS4	0.862173	0.913817	0.477911	-0.511236	0.570636	-0.453533	-0.05552	1.04946	0	0	0
YKR089C	TGL4	0.675259	0.910826	0.219743	-1.07965	-0.700556	0.599603	-0.147231	0.388396	0	0	0
YDR409W	SIZ1	0.442451	0.90842	-0.363875	-1.03553	0.168837	-0.249566	-0.441712	1.75156	0	0	0
YOR287C	RRP36	0.807503	0.906312	1.16597	-0.478753	1.66293	-1.71179	0.430189	0.671678	0	0	0
YIR004W	DJP1	1.18801	0.90612	0.222832	0.182979	0.848992	-0.908797	-0.368069	-0.198142	0	0	0
YPL191C		0.659988	0.905313	-0.483886	-2.39091	-1.00268	0.998226	-0.614723	2.92429	0	0	0
YMR143W_2	RPS16A	0.0157016	0.901131	1.79945	0.360114	1.06617	-1.07876	1.2236	-0.20264	0	0	0
YHR017W	YSC83	1.99702	0.897707	0.346017	-0.917421	-0.689554	0.200407	-0.640006	-3.51272	0	0	0
YPR077C		1.57769	0.89238	1.14927	0.663035	0.764935	-0.692567	0.0703332	0.666112	0	0	0
YGL081W_2		2.07898	0.888457	1.16606	-0.650861	-1.39853	0.829081	-0.145756	0.979556	0	0	0
YMR153C-A		0.815706	0.888278	-0.555231	-2.70228	0.0152462	-0.384341	-0.728135	2.38398	0	0	0
YMR005W	TAF4	0.945842	0.888157	1.7092	-0.324634	0.793101	-1.29299	0.730554	1.01936	0	0	0
YDR245W	MNN10	5.2901	0.886391	-0.581797	-2.8709	-3.39015	2.1685	-2.62196	0.789781	0	0	0
YPR075C	OPY2	0.710117	0.885057	0.996718	0.605663	0.867695	-1.02192	0.360423	-2.05589	0	0	0
YMR294W	JNM1	0.955445	0.884974	-0.162489	0.194127	0.464355	-0.415799	-0.524393	0.144379	0	0	0
YJL078C	PRY3	3.6212	0.881509	-1.92224	-0.000947242	-3.07373	2.75005	-2.74887	2.40036	0	0	0
YOL051W	GAL11	0.714206	0.880272	-0.195013	-0.369602	0.268296	-0.154002	-0.443181	0.899001	0	0	0
YBL029C-A_2		2.84181	0.879179	-0.570921	-0.639741	-3.67687	2.87601	-1.58899	2.17842	0	0	0
YGL040C	HEM2	0.166541	0.878469	0.606349	-0.0576589	0.699802	-1.03806	0.338127	0.710326	0	0	0
YPR078C		0.565691	0.878382	0.681881	-0.563698	-0.190935	0.41122	0.21265	1.08457	0	1	0
YOR311C	HSD1	0.528615	0.878363	-0.106912	-0.560112	-0.640264	0.536892	-0.304416	-0.706644	0	0	0
YOR293C-A_2		2.00483	0.874239	0.807872	-0.136781	-1.30766	1.33377	-0.344218	0.360208	0	0	0
YGL241W	KAP114	3.44885	0.872133	-2.56916	-0.145457	-3.34548	2.84303	-3.08222	4.23288	0	0	0
YGR208W	SER2	-0.530264	0.869743	0.668685	-0.0236015	0.918525	-1.043	0.689687	0.487607	0	0	0
YML100W	TSL1	0.557955	0.86951	0.0517342	-0.459067	1.08818	-0.938901	-0.209753	0.362617	0	0	0
YER108C		0.91867	0.868081	1.12108	-0.388976	0.823687	-0.988324	0.349807	1.02534	0	0	0
YGL168W	HUR1	2.96714	0.867277	-0.67043	-0.112034	-1.04492	0.523603	-1.70374	-0.352089	0	0	0
YIR030C	DCG1	0.665989	0.866359	0.776693	2.07525	-0.740384	0.381323	0.232014	-1.06271	0	0	0
YBR055C	PRP6	0.0303489	0.865729	-0.659022	-0.4447	-0.184333	-0.618425	-0.469674	1.08034	0	0	0
YDL085C-A_2		0.523177	0.865295	-0.188272	-0.234832	-0.385673	0.35495	-0.357117	-2.42886	0	0	0
YFR035C		-0.110305	0.86431	0.797829	0.234008	1.28292	-1.09582	0.592422	0.447724	0	0	0
YLR412C-A_1		0.0937821	0.859781	1.65667	1.22336	1.3925	-1.3575	1.08951	-0.188237	0	0	0
YKL068W-A_2		0.100276	0.856732	1.27382	0.638267	0.972656	-0.855272	0.8244	-0.971325	0	0	0
YHR180W		1.17499	0.855123	0.342677	-0.0978425	-0.255407	0.111733	-0.282855	-0.994236	0	0	0
YCR001W		1.30727	0.854216	0.263636	0.283884	-0.302497	0.605633	-0.392948	1.82147	0	0	0
YKL184W	SPE1	0.310545	0.853627	-1.20873	-0.397991	-2.90473	1.68518	-0.961345	2.28122	0	0	0
YMR105W-A_2		0.426461	0.851854	1.42067	0.500257	1.2169	-1.1055	0.77557	-0.905262	0	0	0
YHL038C	CBP2	1.81653	0.851738	-0.902083	0.463208	-0.696815	0.780725	-1.37423	-2.80515	0	0	0
YDL164C	CDC9	-0.823301	0.850671	0.919988	-0.338368	2.05417	-1.98276	0.996154	1.20737	0	0	0
YOL043C	NTG2	1.471	0.847661	0.132467	0.115967	0.301963	-0.469036	-0.550591	0.205014	0	0	0
YOL064C	MET22	2.05058	0.847637	0.161766	-0.491197	-1.19807	1.03186	-0.782636	-0.750267	0	0	0
YOR357C	SNX3	-0.658594	0.846585	2.56741	0.758242	1.56985	-1.20168	2.07432	0.852145	0	0	0
YOR023C	AHC1	0.267935	0.845802	0.639241	-0.156597	0.762294	-1.0101	0.315704	0.827761	0	0	0
YDR394W	RPT3	1.86905	0.845649	-0.323722	-1.82056	0.0495731	-0.407118	-1.0197	2.06429	0	0	0
YJL154C	VPS35	0.340483	0.844601	0.0474364	-0.355387	-0.350906	0.336781	-0.118855	0.443665	0	0	0
YJR083C	ACF4	1.28856	0.842921	0.628097	-0.862268	-0.0943355	-0.156832	-0.143639	0.607131	0	0	0
YGR261C	APL6	-2.04889	0.842345	0.862294	0.27257	0.824567	-1.09209	1.5036	-0.0984533	0	0	0
YLR375W	STP3	-0.262105	0.842312	-0.583259	0.76079	-0.096976	0.181581	-0.295099	0.446846	0	0	0
YGL077C	HNM1	0.810732	0.841075	0.326285	-0.208288	-0.314379	0.754065	-0.134637	1.08106	0	0	0
YJR080C	FMP26	-1.25719	0.839751	0.941024	0.904358	1.68978	-2.19978	1.20559	0.00554883	0	0	0
YGR265W		1.3818	0.83722	0.336492	-2.16876	-1.15032	0.0453055	-0.377351	1.77307	0	0	0
YPR060C	ARO7	4.87351	0.835128	-2.33731	0.053408	-3.39169	3.18198	-3.48741	2.84945	0	0	0
YLR312C-B_1		-0.127708	0.834807	1.48254	1.1601	0.826987	-1.46143	1.07196	-0.00599571	0	0	0
YDR302W	GPI11	1.09587	0.83052	1.38412	-1.09492	-2.10047	0.729291	0.444593	1.72696	0	0	0
YEL022W	GEA2	-0.0854163	0.827515	1.53448	0.380375	-0.201497	-0.224629	1.08827	-0.0424505	0	0	0
YDR087C	RRP1	1.5496	0.827357	0.329903	-1.52665	-1.60648	0.319205	-0.455025	1.16406	0	0	0
YPL012W	RRP12	0.0641354	0.827001	0.858283	-0.30168	-1.63838	0.533679	0.555947	0.880411	0	0	0
YDL229W	SSB1	0.105693	0.825835	-0.174635	-3.52617	0.0172266	-0.674274	-0.169571	2.19974	0	0	0
YOL162W		1.16069	0.82579	-0.558671	-1.11185	-1.66941	1.34615	-0.875287	1.05344	0	0	0
YNL007C	SIS1	1.46079	0.825244	0.375343	-1.51102	-0.384573	-0.343406	-0.386272	1.26554	0	0	0
YDR150W	NUM1	0.231815	0.824946	-0.0824082	-0.48098	-0.309098	-0.0802573	-0.16054	0.370563	0	0	0
YNL329C	PEX6	1.43889	0.823685	0.460232	-1.00674	-1.27971	0.805375	-0.320787	1.04853	0	0	0
YPR150W		-0.702179	0.822379	0.811867	0.533068	-1.24428	0.755213	0.866034	0.00725343	0	0	0
YNL217W		-0.262894	0.820587	1.11155	-0.58538	1.68362	-1.56048	0.877443	0.95885	0	0	0
YOL038W	PRE6	0.62838	0.818114	0.563287	-0.725648	-0.0503268	-0.49324	0.104857	0.785966	0	0	0
YNL326C	PFA3	2.12375	0.815483	0.608319	-0.791506	-2.40523	2.27292	-0.526166	1.32473	0	0	0
YBL039W-A_1		-1.21042	0.814231	0.91641	1.3566	1.31064	-1.57512	1.16714	-0.190776	0	1	0
YDL152W		1.00724	0.814164	0.0221703	-0.81782	0.373477	-0.478827	-0.42334	1.13502	0	0	0
YOR113W	AZF1	0.273816	0.814121	-0.348645	-0.955658	-0.223281	-0.457962	-0.35993	0.379961	0	0	0
YNL038W	GPI15	1.99226	0.813976	0.179993	0.22004	-0.481612	-0.688961	-0.745521	1.13079	0	0	0
YGL099W	LSG1	-0.354093	0.813963	1.76001	0.00244388	-0.474131	-0.650308	1.36826	0.595998	0	0	0
YER038W-A		-0.471765	0.813869	0.52304	0.455981	1.03075	-1.72159	0.56243	0.407034	0	0	0
YDL138W	RGT2	0.133172	0.811693	0.307133	-1.94635	0.720046	-0.856667	0.148221	1.34215	0	0	0
YBR104W	YMC2	0.491936	0.811642	0.0486868	0.936389	0.0779587	-0.620709	-0.183339	0.0424334	0	0	0
YNL130C-A_2	DGR1	0.150807	0.809453	1.39675	0.44445	1.02195	-0.609799	0.885441	-0.822724	0	0	0
YMR173W	DDR48	0.6049	0.808157	0.73275	1.66263	0.365116	-0.641175	0.229592	-0.260345	0	0	0
YNL292W	PUS4	0.481474	0.807754	0.927103	-0.524053	0.526848	-0.737478	0.416101	0.905089	0	0	0
YGL001C	ERG26	4.6064	0.806435	-1.06499	-0.355476	-3.55364	1.66288	-2.62416	-0.589775	0	0	0
YHL015W-A_1		1.27868	0.806347	1.19021	1.20452	0.38602	-0.023862	0.232789	-0.0679831	0	0	0
YDR322C-A_2	TIM11	1.98139	0.806177	-0.254035	-1.78802	-2.39071	2.32112	-1.02228	-0.643862	0	0	0
YHL009C	YAP3	0.23764	0.803925	0.179863	-0.443881	0.374798	-0.0859994	0.015834	0.609181	0	0	0
YKR065C	PAM17	1.15969	0.803691	-0.289279	-2.15414	-0.87571	0.565192	-0.695904	-0.921076	0	0	0
YBL008W-A_1		-0.262905	0.803129	0.791207	1.40975	0.453793	-0.919181	0.655876	0.0351821	0	1	0
YPL134C	ODC1	0.444161	0.802763	-0.778672	0.502299	0.844591	-0.855436	-0.723657	0.454017	0	0	0
YOR027W	STI1	0.994573	0.802319	0.720973	-0.670297	0.995541	-0.860481	0.0484723	-1.59348	0	0	0
YDL069C_1	CBS1	1.46828	0.800193	-3.12862	2.81923	-0.506257	0.674168	-2.6959	-1.31662	0	0	0
YNL001W	DOM34	-0.347464	0.799137	-0.240786	0.295317	0.618166	-1.52701	-0.0218749	0.532504	0	0	0
YAL005C	SSA1	0.244762	0.797133	0.103422	-0.842867	-0.850846	0.411141	-0.0394074	0.283492	0	0	0
YML021C	UNG1	-0.123061	0.796922	-0.236697	-2.17622	0.572177	-0.903547	-0.114618	-0.492494	0	0	0
YGR011W_2		-0.0129643	0.796677	-0.0920933	-3.02944	0.753933	-1.0884	-0.0621921	0.850592	0	0	0
YGL097W	SRM1	-0.281973	0.794656	0.677595	0.152798	-1.44408	-0.0643472	0.585645	0.596089	0	0	0
YOL028C	YAP7	0.648454	0.794118	0.818939	0.717339	0.429368	-0.560458	0.268322	-0.0368383	0	0	0
YDR050C_2	TPI1	0.149831	0.793654	-0.418577	-0.206005	0.848992	-1.72466	-0.35519	0.532395	0	0	0
YIL134W	FLX1	2.55677	0.792851	-3.44024	-1.82136	-2.70911	2.41725	-3.2974	1.91208	0	0	0
YHR092C	HXT4	1.08101	0.79219	0.807769	0.270483	0.605183	-1.0923	0.0678358	-4.66416	0	0	0
YBL017C	PEP1	-0.228404	0.791308	-0.290932	0.141158	0.681979	-1.08717	-0.107225	0.89741	0	0	0
YBR105C_1	VID24	-0.432335	0.7897	2.35236	0.422756	0.0420916	-0.338281	1.81624	-0.475722	0	0	0
YPL245W		0.900945	0.788416	-0.190256	-2.51495	-1.04558	0.641315	-0.519709	1.3736	0	0	0
YLR249W	YEF3	0.529817	0.788021	-0.171655	-0.675496	0.546432	-1.0483	-0.348698	0.431822	0	0	0
YKL081W	TEF4	3.17518	0.787937	-1.43281	-1.44715	-2.03314	1.69982	-2.26731	0.670345	0	0	0
YOL086W-A_2		1.55349	0.786061	-0.901955	-1.75136	-2.69349	2.23125	-1.26567	-4.41402	0	0	0
YNL066W	SUN4	1.07317	0.784638	0.0145312	-2.58645	-0.77339	0.393627	-0.45685	1.19588	0	0	0
YOR055W		1.22872	0.78457	0.303193	-1.38793	0.346852	-0.557423	-0.332507	-0.119566	0	0	0
YLR361C-A_2		0.754034	0.782518	0.619173	-0.462911	0.145072	0.160171	0.0869554	0.827454	0	0	0
YJL046W		6.67363	0.781175	-5.47294	0.914537	-4.64396	3.56005	-5.93017	3.2211	0	0	0
YIR022W	SEC11	1.57626	0.780599	0.344247	-0.97553	-0.109959	-0.50001	-0.45722	0.778992	0	0	0
YCL056C		-0.41979	0.780032	-0.332312	-0.897264	-0.280492	-0.018366	-0.0546767	0.927116	0	0	0
YDR540C		1.42331	0.779664	0.986149	0.141651	0.88882	-1.03939	0.0327078	0.9288	0	0	0
YBR219C		0.992475	0.778556	0.59637	-1.94307	0.273357	-0.496229	-0.033758	1.05864	0	0	0
YJL149W		0.560178	0.777201	1.2339	0.563813	1.00632	-0.97926	0.588126	-0.217594	0	0	0
YJR117W	STE24	-0.702752	0.776657	-0.164062	0.359016	0.392401	-1.15029	0.183131	0.85952	0	0	0
YHR118C	ORC6	0.779264	0.776116	0.0605373	-0.835765	1.16255	-1.4021	-0.299334	0.90579	0	0	0
YNL162W_2	RPL42A	1.00484	0.775748	0.430447	0.426793	-1.31448	0.692871	-0.149961	-0.325397	0	0	0
YMR314W	PRE5	0.289574	0.774057	0.00256142	-0.430449	0.0029238	-0.756358	-0.127444	1.36218	0	0	0
YGR010W	NMA2	-1.14946	0.772058	1.628	0.652816	0.232649	-0.800107	1.64413	1.07082	0	0	0
YOR291W		-0.641562	0.771636	0.10284	0.421349	0.323307	-0.316297	0.343533	0.802226	0	0	0
YKR061W	KTR2	1.49367	0.770832	-0.528548	-2.326	-1.33692	1.14978	-0.9952	1.48851	0	0	0
YIL057C		-0.51882	0.769981	0.213199	-2.14866	0.320007	-0.675915	0.367325	1.56351	0	0	0
YNL306W	MRPS18	0.800908	0.769246	0.674913	-0.906136	0.860434	-1.04871	0.103628	0.718515	0	0	0
YOL159C-A_1		-0.27984	0.7669	0.96951	0.931327	0.719606	-0.612342	0.786808	-0.0335612	0	0	0
YLR423C	ATG17	0.837129	0.765967	-0.93111	-1.06108	-1.99881	0.744755	-0.989222	2.33763	0	0	0
YBR235W		-0.853918	0.765212	2.91331	0.990558	1.38238	-1.32903	2.41127	0.342671	0	0	0
YBR140C	IRA1	-0.243202	0.764305	0.714831	-0.783085	0.247832	-0.691199	0.594295	0.883372	0	0	0
YNR020C		4.06702	0.762944	-9.92691	-0.774754	-2.57291	2.30053	-7.79133	-3.54624	0	0	0
YML066C	SMA2	2.03816	0.762511	0.587292	-0.0806445	-1.40139	1.18587	-0.501851	-0.00175531	0	0	0
YKL131W		0.109204	0.760948	0.818865	-0.165288	1.38524	-1.27695	0.508942	0.824914	0	0	0
YDR334W	SWR1	3.06495	0.760571	-0.594993	-2.32669	-2.9439	2.50211	-1.69737	3.19562	0	0	0
YOL119C	MCH4	0.754557	0.760369	-0.297828	0.0232096	0.470076	-0.768157	-0.529491	-0.3725	0	0	0
YCL052C	PBN1	2.04593	0.758217	0.460514	-1.64714	-0.00939864	-0.632183	-0.587296	1.51021	0	0	0
YBR297W	MAL33	0.865634	0.754817	0.301206	-1.09165	0.564915	-1.06047	-0.175407	0.310711	0	0	0
YOR261C	RPN8	1.26595	0.754811	0.0998398	-3.08791	-0.191375	-0.97064	-0.483399	1.60504	0	0	0
YLR141W	RRN5	0.230663	0.753889	0.207267	-0.200003	0.176538	-0.514177	0.0375512	1.38608	0	0	0
YBR088C	POL30	2.28424	0.753465	-1.23904	-0.677544	-2.12666	0.933883	-1.78395	1.4203	0	0	0
YBR170C	NPL4	0.645663	0.75337	1.02026	0.73069	1.4836	-1.34265	0.405281	-2.42166	0	0	0
YNL158W	PGA1	0.0864887	0.752597	0.467805	-0.237244	1.21756	-1.21943	0.278642	0.108003	0	0	0
YPR145W	ASN1	0.621333	0.752312	-0.0529724	-1.15815	0.239911	-0.415635	-0.307735	0.631964	0	0	0
YNL097C-A_2		0.0402832	0.751371	1.39461	0.328805	0.775717	-0.542781	0.93453	-0.734405	0	0	0
YFR047C	BNA6	-0.414217	0.748338	0.495679	-1.17842	0.481959	-0.451482	0.518065	1.21896	0	0	0
YJL091C	GWT1	0.334975	0.748293	0.782821	-0.465394	-2.77491	1.19989	0.383192	0.820166	0	0	0
YML009c_1	MRPL39	0.702984	0.747707	0.769836	-1.18756	1.14561	-1.26366	0.210943	0.22255	0	0	0
YLR316C	TAD3	-0.83404	0.747638	1.08109	0.417996	1.36675	-1.41872	1.11416	0.42777	0	0	0
YNR028W	CPR8	1.70299	0.746835	-0.230461	-1.60505	-1.92422	1.65044	-0.888351	-0.0282619	0	0	0
YHR065C	RRP3	3.37594	0.74586	-0.278999	-1.75015	-2.58919	1.13239	-1.63126	1.52667	0	0	0
YDL096C		-0.220517	0.745333	-0.190982	-0.381691	1.20304	-1.49145	-0.0415237	1.14078	0	0	0
YOL046C		0.785612	0.744161	-0.221658	0.493816	0.674497	-0.444427	-0.491539	-0.38898	0	0	0
YER180C-A_2	SLO1	0.431249	0.742962	0.482713	-0.690291	-0.307338	0.0605054	0.137208	0.821277	0	0	0
YLR253W		-0.116295	0.741279	0.416242	-0.204297	0.291401	-0.322901	0.332245	-0.170406	0	0	0
YLR031W		-0.25208	0.739976	1.91091	-0.0624296	0.612225	-0.677678	1.42525	0.250959	0	0	0
YLR435W	TSR2	2.05178	0.739058	-0.558034	0.698072	-1.5365	0.31008	-1.24884	0.749665	0	0	0
YDR475C_1	JIP4	2.12673	0.737708	0.640088	-0.0144741	-0.513959	-0.0912903	-0.506889	-0.690959	0	0	0
YGL231C		-0.330432	0.736461	0.195854	0.157371	0.702002	-0.628379	0.273437	1.12704	0	0	0
YDR147W_2	EKI1	0.45658	0.736275	0.53668	0.668318	1.34123	-1.05071	0.162659	-0.800378	0	0	0
YPR092W		1.1562	0.736157	0.241711	-0.165046	-0.42066	0.611908	-0.341711	1.67304	0	0	0
YGL188C-A_1		9.97339	0.735742	-2.97186	-0.0638871	-5.01693	3.99157	-5.76629	2.12474	0	0	0
YNL327W	EGT2	1.22998	0.735272	0.37828	-0.763508	0.0786188	-0.361496	-0.28329	0.652225	0	0	0
YOL121C	RPS19A	4.43943	0.735104	-0.908103	-1.42035	-3.97415	2.89417	-2.46163	1.16043	0	0	0
YOL124C	TRM11	0.781653	0.734307	-0.30647	-0.276187	-0.479852	0.0266682	-0.546814	-0.700052	0	0	0
YMR071C	TVP18	-0.362871	0.734014	1.6818	-0.511594	1.63499	-1.97801	1.31813	0.343089	0	0	0
YOL110W	SHR5	3.1366	0.733731	-3.56173	-2.13127	-3.82738	3.08317	-3.58489	1.75315	0	0	0
YJL062W-A_1		1.81407	0.732799	1.20894	1.24363	-0.32054	0.690574	0.00220562	-0.540139	0	0	0
YDR510W	SMT3	2.09275	0.732614	-0.449096	-1.60478	-0.526721	-0.370703	-1.19562	0.507361	0	0	0
YLR006C	SSK1	-0.0536418	0.732164	1.28802	0.249415	0.529928	-0.531379	0.904204	0.100769	0	0	0
YOR034C	AKR2	0.112866	0.731196	0.181522	-1.30735	-0.315479	-0.0312036	0.0711025	-0.425356	0	0	0
YDR088C	SLU7	0.0052694	0.730968	-0.337227	-0.0476036	0.526188	-0.899176	-0.238286	0.621615	0	0	0
YNL240C	NAR1	1.03503	0.730357	0.966769	-0.897703	0.376338	-0.637287	0.194329	1.4439	0	0	0
YPL249C	GYP5	0.324885	0.730315	-0.0921694	-1.05606	-0.00697816	-0.348863	-0.207091	0.599839	0	0	0
YGR271C-A_2	EFG1	9.72636	0.730272	-6.54838	-0.677648	-5.91295	5.27553	-7.45898	-3.21684	0	0	2
YMR043W	MCM1	-0.423849	0.729746	-0.0215424	-0.288012	0.204704	-0.668515	0.162963	0.77591	0	0	0
YDL131W	LYS21	-1.87414	0.729415	1.64485	0.851197	0.809824	-1.01884	1.99106	0.10489	0	0	0
YGL145W	TIP20	-0.150338	0.729249	0.495608	0.151359	-0.238904	-0.461849	0.401881	0.543384	0	0	0
YOL021C	DIS3	1.15388	0.727504	0.910905	-0.69727	-0.0168801	-0.579554	0.103838	0.727871	0	0	0
YAR008W	SEN34	-0.0921464	0.726538	-0.360895	-0.736607	-0.46929	-0.535196	-0.213297	0.768603	0	0	0
YOL117W	RRI2	0.494557	0.726473	0.246976	0.926113	1.75007	-1.78348	-0.0502141	-0.427365	0	0	0
YJL048C	UBX6	0.92363	0.725981	-0.149445	0.299052	0.157835	-0.569235	-0.502077	0.0732056	0	0	0
YDL063C		2.21638	0.725853	-0.662464	-1.84612	-2.28883	2.08015	-1.3852	1.02009	0	0	0
YOR079C	ATX2	-0.0372743	0.725272	-0.296211	-0.840684	-0.355967	0.0686597	-0.192076	1.30495	0	1	0
YNR035C	ARC35	1.57774	0.724194	1.0783	-1.62164	-0.415159	-0.120934	0.0237424	1.77746	0	0	0
YNL134C		0.64861	0.721225	0.524979	-1.32857	0.656453	-0.785916	0.0701117	1.40606	0	0	0
YJR013W	GPI14	0.316646	0.721038	0.927183	-0.371093	-0.309098	0.0338953	0.490049	0.322457	0	0	0
YLR380W	CSR1	1.21832	0.719426	-0.321039	0.889255	-0.378632	0.410197	-0.741864	1.73672	0	0	0
YNR056C	BIO5	2.60656	0.717887	-0.373375	-2.79821	-2.30841	2.01547	-1.36424	-2.22006	0	0	0
YBL024W	NCL1	1.65318	0.717551	-0.218273	-0.121513	-0.160569	-0.0609393	-0.859095	0.979687	0	0	0
YBL019W	APN2	-0.0958535	0.717533	-0.324619	0.441663	0.878918	-0.816308	-0.186729	0.561619	0	0	0
YNL181W		1.45702	0.717093	0.185902	-0.515651	0.299323	-0.603466	-0.50935	0.903467	0	0	0
YOR157C	PUP1	4.38679	0.71632	-4.58196	-1.86922	-3.75542	2.13469	-4.65093	1.20325	0	0	0
YHL026C		1.23635	0.715725	0.382908	0.120575	-0.393375	0.354007	-0.283017	0.710401	0	0	0
YDL193W	NUS1	-0.215748	0.71212	-0.369218	-0.336285	0.166196	-0.696495	-0.166683	0.58823	0	0	0
YDR052C	DBF4	1.29742	0.711993	0.750927	-1.02898	-1.09949	0.119936	-0.0663243	1.04761	0	0	0
YGL068W	MNP1	1.02372	0.711852	-0.515027	-0.719024	-1.1083	0.46489	-0.788666	-1.59316	0	0	0
YML119W		3.10149	0.711601	-1.45007	0.031382	-3.07813	2.572	-2.24856	1.32667	0	0	0
YNL257C	SIP3	-0.178939	0.711252	-0.535468	0.0983897	0.252673	-0.764589	-0.296978	-0.174145	0	0	0
YKR091W_1	SRL3	0.080176	0.710147	1.0222	-0.579993	-0.66997	0.087206	0.661148	0.875583	0	0	0
YGL175C	SAE2	-0.835539	0.709643	2.04022	0.958564	0.997301	-1.55814	1.78881	-0.128196	0	0	0
YOR320C	GNT1	1.03078	0.709529	0.330967	0.371665	0.63687	-0.583139	-0.227623	-0.562966	0	0	0
YDR533C	HSP31	-0.204094	0.709343	0.464006	0.13349	1.00126	-1.16534	0.403734	0.169087	0	0	0
YJL119C		1.47267	0.707887	0.432961	-0.252264	-0.624641	0.534472	-0.353556	-0.408062	0	0	0
YHR066W	SSF1	4.47762	0.707796	-5.52277	0.682563	-3.69887	3.37298	-5.24656	3.31124	0	0	0
YNL246W	VPS75	2.80109	0.707738	-0.357327	0.15281	-1.08783	0.613384	-1.43638	-0.0749783	0	0	0
YNL215W	IES2	3.38638	0.707713	-1.36052	-2.98906	-3.53824	3.17714	-2.30772	-0.308271	0	0	0
YJL167W	ERG20	2.37214	0.707211	0.848514	-1.52711	-0.223281	-0.439274	-0.482013	-1.8756	0	0	0
YDR464W	SPP41	1.88084	0.706835	-0.573323	-0.776851	-1.52264	0.472643	-1.18704	1.03718	0	0	0
YOL097W-A_2		0.260033	0.70626	0.493018	0.139263	0.0816994	0.0296623	0.219538	-0.181369	0	0	0
YNL258C	DSL1	0.434031	0.704511	1.12439	-0.00554011	0.94383	-1.24498	0.571171	-0.151456	0	0	0
YPR183W	DPM1	-0.849371	0.704338	1.45278	0.385522	1.16872	-1.3727	1.38236	0.487674	0	0	0
YOR160W	MTR10	0.644576	0.703506	-1.38349	0.584326	1.24243	-0.926364	-1.21463	1.29426	0	0	0
YMR094W	CTF13	0.340589	0.702248	1.50345	0.00929324	0.685279	-0.763864	0.871181	0.367636	0	0	0
YDR122W	KIN1	0.922538	0.699857	0.516561	-0.48804	-0.00499777	-0.145389	-0.0562196	0.472402	0	0	0
YML034W_2	SRC1	0.498369	0.699494	1.04436	0.0436619	-0.37137	0.317012	0.487885	-0.860145	0	0	0
YGL190C	CDC55	0.511764	0.698909	0.277219	-0.480284	1.58702	-1.77052	-0.0372402	0.634038	0	0	0
YOL147C	PEX11	0.145943	0.697584	0.564269	0.993331	0.281279	-0.0717672	0.318459	0.231197	0	0	0
YAL044W-A_1		-1.22812	0.697173	0.486964	0.788616	1.17642	-1.98373	0.870044	0.449925	0	1	0
YML071C	COG8	0.706772	0.696433	0.0430504	1.17568	1.36917	-1.77458	-0.279809	-1.27051	0	0	0
YLR077W	FMP25	0.643475	0.696336	0.628895	-2.09592	-0.566989	0.181458	0.142412	-0.444854	0	0	0
YBR057C	MUM2	0.112967	0.694841	0.207647	-0.129935	0.414185	-0.79535	0.0889541	0.733264	0	0	0
YJL151C_2	SNA3	0.104416	0.694439	0.162086	-1.70467	0.867475	-1.32112	0.0614824	0.279322	0	0	0
YML029W	USA1	1.39775	0.692862	-0.225208	-1.007	-0.265309	0.042828	-0.754788	1.61141	0	0	0
YLR096W	KIN2	1.79009	0.691369	-1.62513	-2.94641	-2.67369	2.49645	-1.83488	-0.0466981	0	0	0
YPL186C	UIP4	1.05474	0.690648	-0.170361	-0.809585	0.172137	-0.167865	-0.572075	0.525543	0	0	0
YMR069W	NAT4	0.133685	0.690146	0.680359	-0.829612	1.14671	-1.30922	0.40328	0.548532	0	0	0
YJL206C-A		-0.548875	0.690092	-0.691697	-0.557873	1.21712	-1.69558	-0.250457	0.345211	0	0	0
YBR164C	ARL1	0.435077	0.689667	-0.00851593	0.084129	-0.177952	-0.0431389	-0.197603	-0.302717	0	0	0
YGL157W		-0.234576	0.689608	0.270244	0.431893	2.38424	-2.59057	0.283226	0.0232867	0	0	0
YGR267C	FOL2	0.644596	0.68764	0.776259	-0.874014	0.00776477	-0.523131	0.241267	1.14953	0	0	0
YPL146C	NOP53	0.444911	0.687122	0.909976	-0.0460441	0.703763	-0.857166	0.420884	0.590147	0	0	0
YNL123W		1.32552	0.687033	0.0521371	-1.32892	-1.00686	0.977924	-0.540705	-1.48553	0	0	0
YDR248C		-0.208566	0.68636	0.979538	-0.733402	1.52893	-1.76904	0.76172	1.41126	0	0	0
YNL229C	URE2	4.02935	0.685419	-0.677891	-2.13699	-4.50005	4.09291	-3.89408	4.88502	0	0	0
YDL085C-A_1		-1.00253	0.685013	1.33384	1.22453	2.00554	-2.28656	1.36864	-0.0606145	0	0	0
YGR238C	KEL2	1.08448	0.684106	-0.354168	-1.12032	-0.775151	0.663669	-0.707138	1.37295	0	0	0
YBR182C-A		0.521009	0.684073	-0.40415	0.278889	-0.777791	1.0812	-0.502244	0.547998	0	0	0
YAL034W-A	MTW1	0.163573	0.683743	0.777829	-0.42471	0.455114	-0.910723	0.456628	0.0855758	0	0	0
YER036C	ARB1	1.50285	0.683705	0.78825	-0.685639	-0.435403	-0.127595	-0.133184	1.52874	0	0	0
YKL207W		0.302693	0.683653	-0.0704575	-0.522255	-0.156608	0.14233	-0.1828	0.986587	0	0	0
YMR053C	STB2	-0.331685	0.683568	0.189204	0.445565	1.97473	-2.11886	0.269381	0.450228	0	0	0
YPL249C-A	RPL36B	6.62701	0.682817	-0.0427061	0.965549	-3.11818	2.74755	-2.88128	-1.12656	0	0	0
YIL075C	RPN2	0.123132	0.680207	0.115869	-0.362591	1.14935	-1.21304	0.0217486	0.848667	0	0	0
YLL010C	PSR1	-0.232302	0.679282	-0.252095	-1.60752	0.930848	-1.31127	-0.0787274	0.904803	0	0	0
YNL103W	MET4	-0.261838	0.679203	0.480501	0.162566	0.0434118	-0.581055	0.440506	0.338868	0	0	0
YPL169C	MEX67	1.20858	0.678948	0.304502	-1.70825	-0.785053	-0.15582	-0.322866	0.897825	0	0	0
YGR085C	RPL11B	1.80463	0.678513	0.162254	-0.685932	-0.153747	0.0211312	-0.675656	0.826795	0	0	0
YJR135W-A_1		0.886001	0.677688	0.389383	0.945172	-0.130643	-0.114177	-0.125269	0.584215	0	0	0
YNL077W	APJ1	0.882882	0.677625	0.100592	-0.740969	-0.617599	0.573108	-0.31726	0.2242	0	0	0
YLR279W		-1.148	0.67705	2.32919	0.488939	1.31174	-1.22961	2.14043	-0.153233	0	0	0
YPR103W	PRE2	0.186103	0.676292	0.804144	-0.98236	0.0621155	-0.404006	0.464556	2.16377	0	0	0
YOR181W	LAS17	1.98152	0.674061	-0.246709	-0.724201	-1.77745	0.769554	-1.01753	1.41458	0	0	0
YMR117C	SPC24	-1.18641	0.673301	1.44496	0.405398	1.35861	-1.23742	1.53136	0.392256	0	0	0
YOR042W	CUE5	1.23784	0.673065	0.408985	-0.160458	-0.223941	0.151066	-0.266388	0.147598	0	0	0
YGL184C	STR3	0.20321	0.67198	-0.00514862	0.547694	0.996861	-1.0179	-0.0955163	-0.628559	0	0	0
YCL009C	ILV6	1.00209	0.671754	-0.384159	-0.0679557	0.425628	-0.508985	-0.692228	0.884468	0	0	0
YDL230W	PTP1	0.0336134	0.669664	0.417408	-3.6826	0.778138	-1.16407	0.267312	2.08956	0	0	0
YLR026C	SED5	0.32741	0.669403	1.88439	-0.171604	1.41318	-1.49379	1.13637	0.713393	0	0	0
YGR098C	ESP1	0.561591	0.668699	0.418741	-1.06433	0.242771	-0.737796	0.0366665	0.500064	0	0	0
YDR468C	TLG1	0.380813	0.667992	-0.616764	-0.146883	0.74007	-0.846029	-0.58737	1.09454	0	0	0
YHL015W	RPS20	5.27234	0.667044	-2.02772	-2.9608	-4.67278	1.92966	-3.46076	-1.25605	0	0	0
YPR089W_1		0.697305	0.666625	0.367352	-0.005103	0.592201	-0.955307	-0.0574418	-0.575249	0	0	0
YLR355C	ILV5	0.891287	0.666016	0.613267	-0.453283	1.01688	-1.28516	0.0222801	0.639424	0	0	0
YNL332W	THI12	0.252946	0.664928	0.642938	-0.416948	0.718506	-0.507221	0.324862	1.07448	0	0	0
YMR208W	ERG12	0.888219	0.664748	0.476072	-0.26559	1.11877	-1.269	-0.0682019	0.551537	0	0	0
YMR132C	JLP2	2.14917	0.664164	-1.16462	-1.17722	-1.79087	1.5904	-1.68101	-0.827168	0	0	0
YOL037C		-0.370063	0.663834	-0.0122499	0.379493	1.49922	-1.33387	0.14629	0.260433	0	0	0
YOL131W		1.87577	0.662918	-0.659493	-0.844255	-0.286654	0.084499	-1.24092	1.18018	0	0	0
YOL035C		0.047129	0.660915	-0.42976	-0.600825	-0.0754117	-0.133207	-0.319488	0.1185	0	0	0
YGR162W	TIF4631	4.86181	0.659766	-3.2497	0.949093	-3.4379	2.85533	-4.02367	2.62907	0	0	0
YER106W	MAM1	0.90016	0.657069	1.0518	0.164118	-0.442004	0.222022	0.311798	-0.0497093	0	0	0
YLR036C		0.371674	0.656815	-0.0548022	-0.892243	1.04593	-1.37226	-0.201753	0.353105	0	0	0
YOR220W	WSP1	1.05545	0.656692	0.388851	-0.287558	0.0467125	0.0341739	-0.199841	0.115793	0	0	0
YAL059W	ECM1	1.12124	0.655522	-0.412214	-1.12265	-0.556647	-0.423223	-0.761302	1.73406	0	0	0
YNL145W	MFA2	0.230573	0.653506	0.782442	-0.192306	0.743151	-0.775129	0.429929	-0.447623	0	0	0
YPR194C	OPT2	0.513877	0.653207	-0.120758	0.968328	0.124388	0.211276	-0.307454	0.1752	0	0	0
YBR007C	DSF2	-0.295066	0.653201	0.160458	-0.106687	0.0409914	-0.349437	0.233564	0.690449	0	0	0
YCR068W	ATG15	-0.50872	0.652493	2.64987	0.0098448	0.829848	-1.3105	2.05979	0.912779	0	0	0
YML128C	MSC1	3.52372	0.651549	-4.87174	0.105771	-3.67004	3.16582	-4.53503	1.64835	0	0	0
YJL053W	PEP8	-0.39127	0.651518	-0.0970466	-0.731853	0.317586	-0.400583	0.0965449	0.868118	0	0	0
YBL101C	ECM21	0.578492	0.651432	-0.00018154	-2.90538	0.0872005	-0.390657	-0.253685	-0.84511	0	0	0
YPL087W	YDC1	0.039081	0.650667	-0.171252	-0.47946	-0.279832	0.234162	-0.138809	1.56288	0	0	0
YPL122C	TFB2	0.0951754	0.649899	3.08093	0.327336	0.33805	-0.495069	2.06408	0.87518	0	0	0
YJL144W		0.043115	0.64966	-0.501063	-0.287908	-0.981331	0.769733	-0.366721	0.131084	0	0	0
YJR154W		1.36425	0.649434	-0.456885	-0.938754	-1.56115	1.20834	-0.893507	-0.234964	0	0	0
YIL024C		-1.25282	0.648019	2.94228	0.74175	1.18082	-0.756673	2.62602	0.527673	0	0	0
YDR212W	TCP1	0.088229	0.6468	1.20621	-1.53794	0.831828	-1.18391	0.783575	1.33422	0	0	0
YKL062W	MSN4	-0.470055	0.645586	0.743546	-0.650801	0.412645	-0.915482	0.71506	-0.0840024	0	0	0
YNL156C	NSG2	0.89603	0.645413	-0.126752	-0.762447	-0.0756318	-0.353826	-0.47509	-0.240171	0	0	0
YDR232W	HEM1	1.92311	0.644578	1.13471	-1.58976	-0.992774	0.187469	-0.0954989	0.934406	0	0	0
YEL055C	POL5	0.325448	0.643886	0.205705	-0.349038	0.576578	-0.944244	-0.00469053	0.717792	0	0	0
YOR277C		-0.903393	0.643563	0.198912	0.70394	0.503303	-0.851458	0.524402	0.495183	0	0	0
YNL314W	DAL82	1.24551	0.642666	-0.324346	-0.543526	-0.754466	0.255079	-0.755599	-0.992271	0	0	0
YGR250C		-0.045448	0.642287	0.482748	-0.325861	1.38766	-1.44531	0.346905	0.360064	0	0	0
YDR120C	TRM1	1.16281	0.641997	-0.0558606	-1.8226	-0.475231	0.095409	-0.542208	0.933018	0	0	0
YIL147C	SLN1	7.01311	0.641735	-7.02379	-1.30819	-4.71745	2.22594	-6.89519	0.502267	0	0	0
YPL260W		0.829805	0.641104	0.679256	-0.742207	0.422107	-0.616648	0.0937208	-1.72887	0	0	0
YDL038C		0.537865	0.639803	0.42922	0.868054	0.167296	-0.473097	0.054156	0.062541	0	0	0
YNL024C		0.484502	0.639759	-0.781368	-0.79659	0.611345	-0.809705	-0.742243	0.54526	0	0	0
YEL011W	GLC3	0.479175	0.638302	0.57958	-0.759368	-0.448166	0.295725	0.181736	1.30247	0	0	0
YBR073W	RDH54	-0.194864	0.637844	0.629301	-1.04146	0.301303	-0.603114	0.513776	1.23871	0	0	0
YAL014C	SYN8	0.858054	0.637727	-0.616005	-1.21212	-1.50195	1.21425	-0.786679	1.7488	0	0	0
YER038C	KRE29	-0.135505	0.637533	1.90933	-0.0357588	0.817085	-1.05144	1.36967	0.946433	0	0	0
YKR081C	RPF2	2.43534	0.636604	-1.13439	-1.19766	-1.8527	0.71081	-1.77844	0.870188	0	0	0
YDR487C	RIB3	0.677346	0.636319	0.142729	-0.378968	-0.728501	0.00908219	-0.200007	0.782175	0	0	0
YGR276C	RNH70	0.56217	0.635887	0.267752	0.446266	-0.868669	0.833019	-0.0656354	0.399344	0	0	0
YBR151W	APD1	0.346599	0.635735	0.0571872	0.94483	1.46159	-1.14242	-0.114847	0.434091	0	0	0
YMR168C	CEP3	1.20079	0.635486	0.651321	-0.103039	-0.377532	0.130828	-0.0893851	0.703576	0	0	0
YIL032C		-0.460417	0.634642	0.379384	-1.40565	1.03251	-1.03172	0.457523	0.788063	0	0	0
YOR022C		0.628535	0.634073	0.372082	-0.55816	-0.779992	0.577332	-0.0241823	0.863785	0	0	0
YCL038C_2	ATG22	0.124762	0.633993	1.1322	0.699117	0.245632	-0.137104	0.716356	0.119314	0	0	0
YBR142W	MAK5	0.337872	0.633924	0.371696	-0.306487	1.52849	-1.30233	0.102797	0.459397	0	0	0
YIR042C		0.416783	0.63382	0.132539	-0.927484	1.18016	-1.85657	-0.0940107	-0.703707	0	0	0
YJR112W	NNF1	-0.468722	0.633792	0.11177	-0.354297	0.0108454	-0.602074	0.27499	0.725264	0	0	0
YPR169W	JIP5	1.54632	0.633189	0.0951477	-0.612635	-2.115	1.30845	-0.607802	1.73485	0	0	0
YPL046C	ELC1	2.1981	0.632757	-0.606223	0.511743	-0.653026	0.757797	-1.34127	1.71378	0	0	0
YLR379W		0.287723	0.632551	1.33301	0.0899235	0.525748	-0.947656	0.7794	0.381886	0	0	0
YHR129C	ARP1	-0.198113	0.631318	2.73484	1.21499	1.21844	-0.934923	1.96885	0.712846	0	0	0
YNR016C	ACC1	1.16218	0.630165	0.0993902	-0.166938	-1.24274	0.460414	-0.438853	0.793357	0	0	0
YHL039W		0.0569727	0.629452	0.355408	0.639868	0.347292	-0.260148	0.214564	0.206036	0	0	0
YOR222W	ODC2	2.01894	0.625878	-0.518505	0.485508	-1.73014	1.70799	-1.20947	1.61177	0	0	0
YHR063C	PAN5	0.777343	0.625385	0.642935	0.408874	0.0585948	0.136219	0.0925992	-0.505278	0	0	0
YGL203C	KEX1	-1.32717	0.625276	0.0721421	0.313621	0.255534	-0.354359	0.618165	-0.0451678	0	0	0
YNL328C	MDJ2	0.940269	0.622091	0.433387	-0.517406	-0.071891	0.24175	-0.119626	1.31112	0	0	0
YJL165C_2	HAL5	0.391553	0.621859	0.452942	-0.791808	0.865055	-1.14881	0.134465	0.807563	0	0	0
YNR034W	SOL1	0.975544	0.621396	0.184005	-0.956704	-0.379072	0.212506	-0.301628	1.11344	0	0	0
YPL203W	TPK2	0.893007	0.619023	-1.15543	-0.50464	-1.23988	1.19067	-1.16234	1.04843	0	0	0
YNL222W	SSU72	0.00538509	0.618304	0.688984	-0.196494	-0.199736	-0.603139	0.466101	0.864386	0	0	0
YGR204C-A_2		-0.634264	0.61825	1.04601	0.716017	0.834029	-0.285864	0.999477	-0.169799	0	0	0
YNL334C	SNO2	0.215629	0.617247	0.637527	0.279571	0.120647	0.0240843	0.337691	0.54016	0	0	0
YOR066W		-0.104193	0.614476	-0.304154	-1.28248	0.457094	-0.741579	-0.169103	0.287619	0	0	0
YAL042W	ERV46	-0.0607241	0.614355	-0.235139	-1.58826	0.359174	-0.561607	-0.140099	1.65428	0	0	0
YKR054C_1	DYN1	-0.0920861	0.614229	1.43037	-0.618375	1.18412	-1.76473	1.01969	0.609364	0	0	0
YLR217W		-0.130676	0.611586	1.47094	-0.0122393	0.316706	-0.481095	1.06532	1.51114	0	0	0
YPL253C	VIK1	-0.793196	0.607457	0.337274	-0.0381568	0.958573	-1.54133	0.57366	1.05294	0	0	0
YER023W	PRO3	0.399047	0.606783	0.779702	-1.28131	0.826327	-1.0827	0.352998	1.46641	0	0	0
YGR164W		-0.848793	0.604261	0.494761	0.496635	0.302183	-0.887715	0.70865	-0.395468	0	0	0
YDR041W	RSM10	1.51742	0.603961	-0.0974911	-0.248167	-1.24824	0.518529	-0.721857	0.49699	0	0	0
YDR512C_1	EMI1	2.03251	0.602474	-2.00498	-1.22199	-0.879891	0.646032	-2.17737	-1.89721	0	0	0
YCR034W	FEN1	4.21637	0.601679	0.573648	1.03548	-3.85928	2.74336	-1.47282	-1.96645	0	0	0
YPL263C	KEL3	1.16063	0.601348	0.362007	-0.256294	-0.636743	0.474672	-0.263748	0.221925	0	0	0
YOL070C		0.813825	0.601331	0.701893	-0.0516613	1.66491	-1.87121	0.116	-1.66593	0	0	0
YER168C	CCA1	2.22964	0.601052	-0.74127	-0.955745	-2.43384	1.04291	-1.44147	0.444896	0	0	0
YIL115C	NUP159	0.682492	0.600812	-0.233659	-0.222897	1.20216	-1.16426	-0.455669	1.05205	0	0	0
YFR031C-A	RPL2A	-0.281334	0.600532	2.12615	0.427896	1.2915	-1.88392	1.58786	0.530009	0	0	0
YPL025C		2.98429	0.598873	-0.587548	-0.444172	-1.52858	1.12127	-1.65878	1.72873	0	0	0
YGL033W_2	HOP2	1.89858	0.596354	-1.19538	-0.752195	-1.97791	2.01404	-1.59878	2.06633	0	0	0
YMR236W	TAF9	0.21168	0.595199	0.506833	-0.103901	0.545111	-0.934499	0.250249	0.666867	0	0	0
YGR018C_2		-0.169045	0.594768	0.21854	-1.67621	1.05363	-1.3025	0.219003	1.18965	0	0	0
YCR061W_1		1.29229	0.593321	-0.410938	-0.946499	-0.829501	0.619906	-0.832738	-0.154677	0	0	0
YHL041W		0.673931	0.592256	0.769402	0.352883	-0.0298627	0.0891747	0.223581	0.675913	0	0	0
YDR187C		2.47333	0.591399	1.18302	-1.90527	-0.341665	-0.413614	-0.313544	1.37465	0	0	0
YLR210W	CLB4	-0.0826397	0.58918	0.742081	0.0211257	0.593961	-0.420311	0.541718	0.404095	0	0	0
YOR176W	HEM15	0.326983	0.588435	0.171958	-0.00716101	1.47348	-1.13038	-0.0283078	0.308367	0	0	0
YKL186C	MTR2	0.00926321	0.588276	0.822163	-0.329848	-1.12876	0.348632	0.555743	0.554848	0	0	0
YLR022C	SDO1	2.10668	0.587923	1.15209	-1.03881	-0.52188	-0.102973	-0.167314	1.13324	0	0	0
YGR174W-A_2		0.0385579	0.586485	0.852446	-0.19856	0.319347	-0.292837	0.563493	-0.69663	0	0	0
YKL201C_2	MNN4	0.547467	0.586434	0.793829	0.154429	-0.0457058	-0.137145	0.296413	-0.568267	0	0	0
YGL242C		-0.414081	0.585938	1.21945	0.769086	1.61386	-1.04456	1.02071	-0.526901	0	0	0
YMR007W		0.596339	0.585777	1.18016	-2.49449	0.805423	-1.03779	0.535422	2.18396	0	0	0
YPL265W	DIP5	0.298508	0.584788	-0.153912	-1.32887	-1.25309	0.982312	-0.237869	2.16643	0	0	0
YDL128W	VCX1	0.063562	0.584467	0.646613	-0.847706	1.07608	-1.00707	0.411261	1.43584	0	0	0
YFL028C	CAF16	0.204995	0.583091	0.720449	-0.502143	0.678238	-0.857282	0.399009	-0.243257	0	0	0
YKR040C		0.469744	0.582347	1.81848	-0.231107	-0.372911	-0.100478	1.02524	-0.159074	0	0	0
YIL098C	FMC1	1.10152	0.582301	-0.172831	0.472966	-0.388534	-0.394923	-0.593707	0.566678	0	0	0
YCR061W_3		0.196419	0.581985	-0.460707	-0.124383	0.00116346	0.149138	-0.403642	0.419731	0	0	0
YJL204C	RCY1	3.08526	0.58191	-2.50478	-2.32029	-3.48697	2.47283	-2.90345	1.81217	0	0	0
YHL006C	SHU1	0.97981	0.580755	0.0107471	-0.429954	-0.779992	0.468479	-0.419162	0.920714	0	0	0
YDL018C	ERP3	0.112509	0.579402	0.332853	0.79522	0.959454	-0.878282	0.174846	-0.354587	0	0	0
YIR016W		0.282573	0.579198	0.325932	-0.802876	0.970896	-1.09664	0.0958285	0.0714075	0	0	0
YPL060W	LPE10	1.39062	0.579156	-0.188348	0.659351	0.294262	-0.777221	-0.72743	0.183402	0	0	0
YCL031C	RRP7	0.0635117	0.578728	0.782205	-0.725533	0.928427	-1.09277	0.504208	0.896103	0	0	0
YEL036C	ANP1	0.826179	0.578686	0.514342	0.771278	1.86229	-1.8434	-0.015258	-0.109836	0	0	0
YKL198C_2	PTK1	0.461107	0.578231	0.174073	-0.0666712	-0.516379	0.617609	-0.0850811	0.653875	0	0	0
YLR017W	MEU1	0.0694269	0.577909	-0.20824	-1.95552	-0.314379	-0.0131571	-0.177118	1.2015	0	0	0
YNL247W		2.11402	0.57763	0.879809	-0.603355	-1.29687	0.488475	-0.346474	0.837019	0	0	0
YKL078W	DHR2	-0.136913	0.576897	0.309853	-0.160687	0.798602	-0.938812	0.267967	0.794596	0	0	0
YAL008W	FUN14	1.32521	0.576646	0.536049	-2.64241	-0.398656	0.111282	-0.220705	1.40743	0	0	0
YOR378W		-0.525948	0.576449	0.61161	-0.669212	0.332329	-1.07093	0.648001	0.518442	0	0	0
YIL023C	YKE4	0.207958	0.575654	0.67241	-1.45652	1.00522	-1.3762	0.364905	1.46574	0	0	0
YER006W	NUG1	0.202566	0.575273	0.346229	0.415047	-0.403057	-0.250459	0.144611	0.615506	0	0	0
YOL042W	NGL1	1.34025	0.574115	-0.370141	-0.270193	-0.783292	0.813003	-0.826048	-0.0205713	0	0	0
YER057C	HMF1	0.620206	0.573597	0.551851	0.765882	-0.698355	0.949582	0.100736	0.860131	0	0	0
YHR161C	YAP1801	-2.27226	0.572266	0.94266	0.794829	1.48272	-2.17275	1.6622	0.752116	0	0	0
YDR414C	ERD1	0.74918	0.571459	0.0847985	-1.6966	-0.658967	-0.0273893	-0.270061	1.74633	0	0	0
YDL017W	CDC7	-1.12887	0.570858	0.435903	-0.732786	1.48008	-1.51243	0.790217	0.914427	0	0	0
YIL003W	CFD1	1.1219	0.570538	0.705845	-0.236108	0.0414314	-0.746531	-0.0181776	0.426006	0	0	0
YER119C-A		0.398856	0.57004	1.35332	-0.0816121	0.466996	-0.293288	0.742481	1.01391	0	0	0
YLR363W-A_1		0.448698	0.569053	1.44547	1.33984	1.31328	-1.18815	0.782199	-1.04356	0	0	0
YMR013C	SEC59	0.0175677	0.568897	1.04983	-0.0644375	-0.326922	-0.000389926	0.708308	0.740061	0	0	0
YML086C_2	ALO1	-0.000696166	0.56878	0.245682	0.469804	-0.0630893	-0.363997	0.164443	-0.504949	0	0	0
YML011C		0.702763	0.568175	0.511817	-0.976929	0.505063	-0.685799	0.037392	0.15268	0	0	0
YPL132W	COX11	2.56421	0.568026	-3.28304	-0.975414	-0.790774	0.847702	-3.19987	0.489851	0	0	0
YML009C_2	MRPL39	0.959428	0.567989	-1.32658	-1.36448	-0.745885	0.865871	-1.30376	0.0498009	0	0	0
YBL035C	POL12	0.278177	0.56743	0.155578	-0.683084	-0.342985	-0.363333	-0.0183134	0.707867	0	0	0
YDR506C_2		0.471102	0.566934	1.52794	0.318433	0.219007	-0.314452	0.827795	0.14702	0	0	0
YKR004C-A		0.182516	0.566674	1.6762	0.381676	0.551273	-0.884475	1.06181	-0.305052	0	0	0
YKL132C	RMA1	0.311163	0.566671	0.898394	0.420664	1.63301	-1.86153	0.472931	-1.58036	0	0	0
YBR155W	CNS1	-0.931451	0.564601	2.67342	-0.0510612	2.61616	-2.15116	2.28	0.401328	0	0	0
YNL231C	PDR16	0.400672	0.563981	0.499719	-1.17037	0.872976	-1.0713	0.162215	-0.217615	0	0	0
YBL031W	SHE1	-0.14891	0.56291	-0.111227	-0.401321	1.45477	-1.3707	-0.0170979	1.43011	0	0	0
YNL262W	POL2	1.35362	0.562231	1.71595	0.236201	0.327928	-0.646241	0.546014	0.260639	0	0	0
YGR074W	SMD1	0.414233	0.562179	0.639733	-3.19457	-1.12392	-0.564268	0.251208	1.92796	0	0	0
YGL013C	PDR1	-0.43747	0.56211	0.602584	-2.14182	0.710584	-1.23294	0.6026	2.39449	0	0	0
YLR445W_2		0.510094	0.561402	0.957983	-0.115487	0.365556	-0.477034	0.424163	-1.77785	0	0	0
YDR503C	LPP1	0.878938	0.560549	0.139186	0.264572	0.852072	-0.967448	-0.289699	-6.69855	0	0	0
YHR162W		-0.0606335	0.560027	1.65291	0.724083	0.679558	-1.07839	1.15834	-0.0404382	0	0	0
YDL001W	RMD1	1.69439	0.558921	0.842528	0.537258	-0.0287625	-0.0601601	-0.183058	-1.06835	0	0	0
YKR033C		0.396467	0.558385	1.38434	-0.469532	0.418586	-0.622719	0.764637	1.67379	0	0	0
YNL067W-B_1		0.327984	0.557753	1.46364	1.01828	-0.105338	-0.0837025	0.849882	0.0969091	0	0	0
YMR272W-B_1		-0.158442	0.557365	1.70637	1.24584	0.950872	-0.12562	1.24043	-0.476948	0	0	0
YFR003C	YPI1	-0.923161	0.557246	1.25967	0.290501	1.25541	-1.33492	1.28018	0.0813947	0	0	0
YNL313C	EMW1	1.23362	0.556989	1.53128	0.0712938	1.43101	-1.39317	0.47926	0.14983	0	0	0
YMR160W		0.459714	0.556736	0.30734	0.232933	0.349713	-0.688178	0.00585106	-2.44375	0	0	0
YNL112W	DBP2	0.260486	0.55572	-0.296359	-0.0287468	0.719166	-0.738833	-0.318636	0.607002	0	0	0
YOL150C		0.317974	0.554948	1.97794	0.274243	1.84623	-1.97555	1.20443	0.1008	0	0	0
YLR438W	CAR2	-0.106794	0.554514	-1.09822	-1.33242	0.0812593	-0.303501	-0.714816	1.49961	0	0	0
YOR301W	RAX1	1.64543	0.553986	-0.507689	-0.00984783	0.635989	-1.22949	-1.04529	-1.87686	0	0	0
YBR174C		0.509365	0.553151	-0.0566302	-7.60403	0.316266	-2.89736	-0.262125	2.75332	0	0	0
YNL034W		0.056862	0.553149	-0.572046	-0.885195	0.210425	-0.550204	-0.421123	0.818313	0	0	0
YNL014W	HEF3	0.432446	0.552891	0.78941	-0.427802	-0.451026	0.105581	0.344684	1.14729	0	0	0
YBL085W	BOI1	0.580474	0.552601	0.810532	-1.20777	-0.11612	0.170097	0.292977	1.29486	0	0	0
YNR067C	DSE4	0.156461	0.552409	0.751808	-0.821053	0.549512	-0.337502	0.442011	1.01194	0	0	0
YPR038W		-0.000837006	0.551654	-0.173339	0.311413	0.820166	-1.08389	-0.123174	0.35927	0	0	0
YGL082W		-0.172224	0.551326	0.422486	-0.939296	0.767796	-1.05723	0.361083	0.875247	0	0	0
YKL037W		0.252317	0.551087	-0.590687	-1.07016	-1.12634	1.23328	-0.515855	0.152607	0	0	0
YLL040C	VPS13	-1.42757	0.55019	0.196272	0.47414	-0.0230413	-1.01334	0.75015	-0.0998177	0	0	0
YOR223W		0.30059	0.549677	1.20949	0.805537	1.66667	-1.48924	0.689446	1.1684	0	0	0
YHR059W	FYV4	-0.34096	0.547319	1.39875	0.618787	0.674497	-1.09722	1.11178	0.674219	0	0	0
YPL152W-A_2		1.07564	0.547102	-1.31599	0.565821	-1.62232	1.81594	-1.3438	0.531557	0	0	0
YML016C	PPZ1	-0.0245987	0.546418	0.3765	-0.548912	0.0205273	-0.266792	0.264724	-1.43136	0	0	0
YJL012C_2	VTC4	2.00145	0.546047	-0.230438	-0.39403	-1.59085	1.40161	-1.01546	0.183242	0	0	0
YNL188W	KAR1	0.147201	0.546042	0.374237	-0.804581	0.0726776	-0.866338	0.187974	0.779813	0	0	0
YPL041C		1.10741	0.545983	-0.233785	0.222287	0.0143661	-0.222989	-0.636764	-0.571589	0	0	0
YPR029C	APL4	-1.20632	0.544948	2.115	-0.0564792	1.21052	-1.69546	2.01611	0.645107	0	0	0
YDR010C		-1.76475	0.544511	0.579954	0.46963	1.44113	-1.77585	1.17311	0.823265	0	0	0
YCL055W	KAR4	-0.420886	0.542344	1.13829	0.869932	0.714105	-1.05772	0.967413	0.608131	0	0	0
YMR247W-A_2		0.784455	0.540647	3.15259	0.74729	-0.284893	0.3408	1.77446	-0.249522	0	0	0
YNR062C		-0.259519	0.539371	0.626304	-1.96104	0.18358	-0.343039	0.54032	0.918506	0	0	0
YLR239C	LIP2	7.68574	0.538975	-7.2751	0.19279	-4.06832	2.973	-7.22853	-0.198725	0	0	0
YFR041C	ERJ5	0.1663	0.538942	0.796584	-0.423944	0.411765	-0.381839	0.468228	1.17038	0	0	0
YIL013C	PDR11	0.140621	0.538715	0.294116	-0.263091	0.0484728	-0.216836	0.136063	-0.842476	0	0	0
YDR434W	GPI17	2.22176	0.537199	-0.87476	-0.275646	-2.52516	1.01307	-1.52413	0.934426	0	0	0
YKR071C	DRE2	0.139515	0.536394	0.577332	-1.07445	1.00566	-1.0334	0.330235	1.05297	0	0	0
YLR278C		-0.524585	0.536369	0.40686	-0.0770153	1.20084	-1.38965	0.504761	-0.814135	0	0	0
YIL017C	VID28	0.0694521	0.53527	0.735051	-1.34167	0.866595	-1.28092	0.46925	-0.951857	0	0	0
YLR169W		-0.777955	0.534562	-0.06681	0.406538	1.05253	-1.38969	0.283506	0.745606	0	0	0
YKL035W	UGP1	-1.23246	0.532848	1.15031	0.361029	0.705523	-0.945691	1.34315	0.00474832	0	0	0
YJL025W	RRN7	0.421416	0.532315	0.574582	-1.02998	0.760534	-1.18656	0.203873	0.66878	0	0	0
YJL012C-A_2		2.27448	0.53201	0.439753	0.769246	-0.92258	0.854346	-0.701066	0.664925	0	0	0
YIL129C	TAO3	0.0139009	0.53172	1.08526	0.0921069	-0.540584	-0.158195	0.734272	0.196567	0	0	0
YHR112C		0.0882844	0.53138	2.77825	0.395014	-0.834562	1.57881	1.86013	0.69743	0	1	0
YJL107C		0.852818	0.531212	0.886173	-1.27704	-0.177072	0.0586597	0.222162	0.598872	0	0	0
YGL245W	GUS1	-0.111532	0.530788	0.336549	0.105565	-0.506257	-0.111189	0.275248	0.438885	0	0	0
YDR117C	TMA64	-0.320795	0.530287	0.358401	-0.698939	1.07256	-1.29064	0.38186	0.503411	0	0	0
YGR084C	MRP13	0.383474	0.529763	0.390644	0.291829	0.468536	-0.447175	0.0957028	0.31736	0	0	0
YPL019C	VTC3	2.10209	0.529567	-0.361051	-1.71138	-2.57071	2.72589	-1.1428	2.62382	0	0	0
YJL127C-B_1		-1.03392	0.527492	1.34966	1.37781	1.55599	-1.78032	1.39413	-0.158224	0	0	0
YER039C-A		0.568105	0.526081	0.690546	-0.517773	-0.0641895	0.178013	0.217433	0.846339	0	0	0
YDR045C	RPC11	2.00614	0.526055	0.0929495	-2.7151	-1.55565	0.40107	-0.807958	1.22421	0	0	0
YNL288W	CAF40	0.959323	0.525506	-0.197016	-0.828283	-0.992554	0.465841	-0.549141	-0.549505	0	1	0
YJL008C	CCT8	0.144454	0.524884	0.57737	-3.17054	-1.19741	-0.228922	0.328018	1.23391	0	0	0
YOL104C	NDJ1	-0.515269	0.52465	0.188395	1.18101	1.46577	-1.79238	0.348517	-0.844625	0	0	0
YJL117W	PHO86	0.976264	0.524333	1.05836	0.108033	0.478658	-0.703025	0.281882	-1.018	0	0	0
YIL022W	TIM44	-0.75274	0.521769	0.530193	0.0629656	1.76415	-1.66284	0.691243	0.352665	0	0	0
YGL061C	DUO1	-0.261969	0.521221	0.331299	-0.0358559	0.271817	-0.42123	0.337376	0.74879	0	0	0
YCR075C	ERS1	0.320509	0.520331	-0.597171	0.116129	0.953732	-1.18532	-0.548795	-0.200183	0	0	0
YJL141C	YAK1	0.151642	0.520082	-0.167061	-0.845586	0.723347	-1.21756	-0.184013	0.551538	0	0	0
YAL040C	CLN3	1.95731	0.520058	-1.43155	-3.08667	-2.57797	1.82705	-1.776	2.35974	0	0	0
YHR070W	TRM5	-0.647266	0.520003	0.636411	0.301281	0.545992	-0.844255	0.718998	0.462934	0	0	0
YIL031W	ULP2	-0.918036	0.519405	0.238754	-0.129485	1.3738	-1.51937	0.558834	0.66291	0	0	0
YGL059W		-0.0514538	0.518809	-0.18369	-0.862159	1.19842	-0.960475	-0.108668	1.40205	0	0	0
YFR038W_2	IRC5	1.10237	0.518504	0.877017	0.0491944	-0.0556078	-0.281435	0.104377	-0.188477	0	0	0
YDL209C	CWC2	1.72917	0.517684	-0.0330072	0.221002	-0.0648496	-0.0578232	-0.770476	0.0500495	0	0	0
YCR057C	PWP2	-0.151898	0.516611	1.21806	-0.704554	0.33475	-0.634967	0.900706	0.659365	0	0	0
YCR085W		0.365799	0.516501	0.70534	-1.32721	-0.0342636	-0.0200476	0.317272	1.21749	0	0	0
YBL047C	EDE1	0.963191	0.515168	0.261647	-0.332411	0.270057	-0.513004	-0.244397	-0.381243	0	0	0
YNR025C		0.0798742	0.51516	0.896277	-0.0145712	0.778138	-0.574157	0.575055	-0.537635	0	0	0
YJL045W		-0.515435	0.513818	0.312938	0.918524	1.8174	-1.79451	0.435335	-0.495524	0	0	0
YPL022W	RAD1	-0.194668	0.513322	0.0313798	0.645899	0.760314	-0.401239	0.100941	-0.0945918	0	0	0
YER058W	PET117	3.13976	0.512674	-2.54752	1.27015	-1.30722	1.53093	-2.95077	0.553328	0	0	0
YMR095C	SNO1	0.00799566	0.511718	1.13762	0.127821	1.2169	-1.18323	0.772905	0.205665	0	0	0
YER099C	PRS2	-0.889702	0.511417	0.848507	0.645512	0.171257	-0.468831	0.97559	-0.169665	0	0	0
YER103W	SSA4	0.662478	0.51128	1.64291	0.59463	0.607164	-0.380403	0.817231	0.506709	0	0	0
YOR298C-A_2	MBF1	0.657906	0.510803	0.71993	0.944864	0.348832	-0.209659	0.197384	-0.662316	0	0	0
YGR278W	CWC22	1.75931	0.508233	0.919604	-1.29937	0.0953421	-0.705558	-0.161763	0.977133	0	0	0
YCL029C	BIK1	1.87419	0.508139	-0.33151	0.525321	-1.49887	1.41264	-1.02698	0.820817	0	0	0
YDR538W	PAD1	-0.22533	0.507573	1.21095	1.0486	0.853172	-0.704256	0.929135	-0.357801	0	0	0
YFL025C	BST1	1.52108	0.50645	0.043104	-0.35273	-1.47291	1.3028	-0.631041	0.685934	0	0	0
YPL011C	TAF3	-0.770073	0.506424	3.30234	0.185499	0.865495	-0.66655	2.64333	0.431798	0	0	0
YKL012W	PRP40	-0.568119	0.504062	1.00033	0.0755887	0.167076	-0.576579	0.93779	0.644805	0	0	0
YML055W	SPC2	0.0475062	0.503413	-0.0209146	-1.57876	0.43883	-0.853181	-0.0393165	0.852744	0	0	0
YOR353C	SOG2	0.333718	0.503108	0.938348	-0.0474096	0.916545	-0.874036	0.490002	0.237282	0	0	0
YNL142W	MEP2	0.660471	0.50286	0.186748	1.75661	0.578118	-1.08401	-0.163016	-1.39923	0	0	0
YGL226C-A	OST5	2.34717	0.502435	-0.623554	0.652994	-0.67151	0.141838	-1.41481	-0.364381	0	0	0
YPL039W		0.408755	0.501168	-0.491791	0.194295	0.958353	-0.936564	-0.514249	0.398072	0	0	0
YMR271C	URA10	0.280676	0.501091	-0.114516	-0.996076	0.564695	-0.645769	-0.203352	0.340767	0	0	0
YNL319W		0.732133	0.500579	0.358675	-0.150535	0.53851	-0.910519	-0.0785158	-0.679965	0	0	0
YPR191W	QCR2	0.985801	0.500573	-1.9519	-0.187672	0.028889	0.0391777	-1.73185	-0.916936	0	0	0
YGL233W	SEC15	-0.325312	0.500241	0.0544218	-0.0298359	0.956813	-0.74694	0.173226	0.561166	0	0	0
YBR058C-A_1		-0.207992	0.499803	1.28663	1.45564	0.0350502	-0.779331	0.973519	-0.947988	0	1	0
YNL277W-A_1		-0.209934	0.498509	1.43013	1.28821	0.48856	-0.209044	1.07352	0.174665	0	0	0
YLR454W	FMP27	-0.349828	0.498233	-0.360847	-1.45737	0.209545	-0.245383	-0.104114	0.71804	0	0	0
YNL043C		2.11722	0.496883	-1.29464	-1.82739	-1.19213	0.468725	-1.75191	-1.21151	0	0	0
YPL137C	GIP3	0.0569224	0.496001	-0.693811	0.841534	-0.456967	0.0714563	-0.504627	0.662089	0	0	0
YGR135W	PRE9	3.54029	0.495705	-2.57328	-2.97238	-3.73034	3.66829	-3.11973	-0.313671	0	0	0
YML081C-A	ATP18	1.90394	0.494697	-2.72309	-0.71821	-1.62782	1.82644	-2.59365	-1.16841	0	0	0
YDR387C		0.908178	0.494645	0.131268	0.296141	0.883318	-1.04657	-0.30766	0.286172	0	0	0
YPL020C	ULP1	-0.247528	0.494603	1.60736	-0.106732	0.431349	-0.735666	1.21326	0.255388	0	0	0
YLR289W	GUF1	-0.667678	0.492648	0.481437	-0.983873	0.5911	-0.626164	0.619641	0.886874	0	0	0
YML093W	UTP14	0.248012	0.492261	1.08592	-0.181679	1.14583	-1.21348	0.629058	0.214962	0	0	0
YFR032C		-0.0502416	0.490833	0.204916	-1.21001	0.352793	-0.338445	0.157988	1.43763	0	0	0
YPL135W	ISU1	1.09051	0.490718	0.578364	-1.28301	-0.305357	0.147744	-0.0890806	1.60867	0	0	0
YGR217W	CCH1	1.11102	0.490266	1.46427	0.202304	0.855593	-1.10181	0.491098	-0.292362	0	1	0
YOR004W	UTP23	-0.231427	0.490096	0.568311	0.447437	0.139791	-0.438755	0.487812	0.0818757	0	0	0
YDL051W	LHP1	0.662966	0.489768	0.609841	0.428305	-0.710678	0.700477	0.120944	0.443271	0	1	0
YDL237W		0.625558	0.489141	0.194527	-1.77499	-0.381052	0.0474217	-0.142625	1.47571	0	0	0
YBR157C_2	ICS2	-0.117628	0.488094	0.781541	0.167441	0.552813	-0.424289	0.58446	0.344113	0	0	0
YMR101C	SRT1	1.61253	0.486007	1.16995	0.108487	-0.0963159	0.182852	0.0681122	1.32237	0	0	0
YHR022C-A_2		2.11413	0.485823	1.19709	0.351655	-1.37851	1.19953	-0.141645	-1.17201	0	0	0
YDL019C	OSH2	0.103983	0.485803	0.746977	0.673368	0.93965	-0.851089	0.462059	-0.883901	0	0	0
YLR401C	DUS3	0.0470586	0.484646	0.611292	1.05552	2.09422	-1.72565	0.394355	0.0113764	0	0	0
YDR244W	PEX5	-0.260953	0.484249	0.514899	-1.01848	0.933488	-1.55851	0.463917	-1.3642	0	0	0
YER075C	PTP3	0.204563	0.483431	-0.0734235	-0.916827	-1.42076	1.12439	-0.142781	1.5083	0	0	0
YCR069W	CPR4	0.269827	0.483276	-0.274348	0.242706	0.869456	-1.21013	-0.307606	-0.550284	0	0	0
YNL228W		2.4414	0.481917	1.28088	-0.0726894	-2.03006	1.28656	-0.236541	0.695496	0	0	0
YGR192C	TDH3	1.28529	0.481872	-0.355985	0.537455	-0.301837	0.145201	-0.793403	0.353963	0	0	0
YCR102C		1.40504	0.479726	-0.448217	-0.608403	-0.293915	0.147621	-0.904952	-0.252852	0	0	0
YMR281W	GPI12	0.227107	0.479285	0.957085	0.352409	1.12053	-1.15686	0.550612	0.517595	0	0	0
YOL049W	GSH2	0.572843	0.476691	-1.0236	-0.100419	-1.07001	0.635081	-0.942605	-0.277325	0	0	0
YNR001C	CIT1	-0.237931	0.476553	1.00502	0.382148	-0.732462	0.148236	0.792481	0.111399	0	0	0
YCR072C	RSA4	0.437969	0.475554	0.69998	-1.26554	0.226268	-0.65675	0.281591	1.4375	0	0	0
YDR535C		1.25062	0.475221	0.974847	0.337604	-0.793854	0.748979	0.102833	-0.186044	0	0	0
YNL045W		2.23072	0.475106	-2.10908	-1.01327	-1.98979	1.71586	-2.32205	-0.762141	0	0	0
YKL192C	ACP1	0.114888	0.47365	1.15653	-0.333873	0.471397	-0.763018	0.737478	0.532864	0	0	0
YPL021W	ECM23	0.655215	0.472055	-0.388572	0.228404	0.0907212	0.206969	-0.548452	0.634804	0	0	0
YLR195C	NMT1	-0.200769	0.470991	0.172314	0.423432	0.708384	-0.857275	0.200877	0.542845	0	0	0
YPL015C	HST2	-0.318672	0.469268	0.738183	-0.526771	0.924687	-0.988283	0.64401	0.900981	0	0	0
YDL132W	CDC53	0.50273	0.469034	0.414528	0.115084	-0.413179	-0.451476	0.0596186	1.00626	0	0	0
YLR258W	GSY2	2.11744	0.467606	-0.0140486	0.11273	-1.43704	1.60459	-0.925152	2.26601	0	0	0
YJR093C	FIP1	-0.222041	0.465519	0.894397	0.512234	0.241451	-0.400348	0.708945	0.514305	0	0	0
YML050W		0.900743	0.4647	0.35124	-2.04168	0.527948	-0.748757	-0.157246	1.08834	0	0	0
YJL076W	NET1	0.490739	0.462374	-0.446242	-0.862162	-1.62188	0.213893	-0.518008	0.857875	0	0	0
YNL260C		4.11724	0.462277	0.065852	-1.44408	-2.98857	1.216	-1.73706	0.601626	0	0	0
YGL238W	CSE1	-0.525898	0.462126	-0.0666872	-0.0521126	1.20128	-1.0857	0.175409	1.00007	0	0	0
YBR167C	POP7	-0.27639	0.461874	-0.147143	-0.648144	0.00952511	-0.640454	0.0126385	0.211939	0	0	0
YOL065C	INP54	0.771327	0.460788	0.601216	-0.300334	0.432669	-0.100067	0.067246	-0.42878	0	0	0
YMR299C	DYN3	0.704212	0.459635	0.254328	-0.250792	-0.554007	0.270829	-0.136539	0.0601685	0	0	0
YIL100W		0.146662	0.456037	-0.361552	-0.239397	0.499122	-0.587815	-0.314864	-0.0524498	0	0	0
YLR416C		2.05465	0.455764	0.226027	0.253814	-1.03216	1.46436	-0.742826	3.71359	0	0	0
YKR064W		-0.255918	0.455241	0.386827	-1.2394	1.42331	-1.45027	0.373142	-0.584631	0	0	0
YOR149C	SMP3	0.705499	0.454665	-0.46625	-0.117634	0.0722376	-0.457727	-0.621995	0.71179	0	0	0
YBL023C	MCM2	-0.483294	0.454148	0.527486	-0.669244	0.104144	-0.591456	0.570589	0.754312	0	0	0
YJR151W-A_2		0.207203	0.453735	0.666572	-0.0418752	0.868576	-0.724435	0.361253	0.441355	0	0	0
YMR134W		0.509732	0.453513	0.814379	-0.0845788	-0.245946	-0.150224	0.327138	0.627318	0	0	0
YHL030W	ECM29	-0.253327	0.453294	0.361229	-0.27445	-0.57249	0.474714	0.35427	0.0669851	0	0	0
YPL171C	OYE3	0.535164	0.451116	0.478915	-0.582486	0.259495	-0.405545	0.0889466	1.1401	0	0	0
YHR143W	DSE2	-0.496789	0.450718	3.28019	0.587004	0.279299	-0.170408	2.49283	0.83499	0	0	0
YKL028W	TFA1	-1.24455	0.450192	0.157401	0.224405	1.5188	-1.4479	0.643089	0.218574	0	0	0
YIL090W	ICE2	-0.115113	0.449978	-0.128207	-0.539032	-0.071891	-0.389304	-0.0432864	0.729503	0	0	0
YBL104C_2	SEA4	0.11105	0.449164	0.128989	-0.196389	0.146832	-0.371175	0.0359463	-0.154167	0	0	0
YLR178C	TFS1	0.0295793	0.449152	-0.395874	-0.538201	0.218567	-0.484376	-0.288827	1.07088	0	0	0
YCL054W	SPB1	-0.193113	0.448645	2.88156	0.175482	1.35487	-1.16407	2.06772	0.46368	0	0	0
YOR206W	NOC2	-0.186911	0.448621	0.610465	-0.00717629	0.301303	-0.453086	0.497257	0.385869	0	0	0
YPL119C	DBP1	1.58811	0.448473	-1.13237	-1.18413	-1.41372	1.12012	-1.43093	-0.740233	0	0	0
YMR239C	RNT1	0.780532	0.448261	0.116567	0.215577	0.708824	-0.687678	-0.262258	0.690333	0	0	0
YBL103C	RTG3	3.34422	0.447997	-4.37881	-1.86411	-2.85016	2.90718	-4.16785	5.68776	0	0	0
YDR518W_2	EUG1	0.304931	0.446863	0.795015	0.0904809	0.466556	-0.158801	0.40535	-0.0478075	0	0	0
YLR458W		1.10385	0.446379	0.792003	-0.38704	0.627188	-1.05283	0.0471586	0.0324479	0	0	0
YDR013W	PSF1	0.111644	0.446105	0.26816	-0.702881	0.644791	-0.99993	0.130944	0.480074	0	0	0
YGR017W		0.0739891	0.44419	0.580798	0.364282	0.375238	-0.448037	0.361544	0.692558	0	0	0
YOR314W		0.854981	0.444053	0.305242	0.112159	1.00346	-1.15406	-0.168053	0.0862702	0	0	0
YDR404C	RPB7	-0.634203	0.443858	0.255718	-2.08301	0.206024	-1.55835	0.447177	1.85611	0	0	0
YBR060C	ORC2	0.173839	0.443359	-0.519339	-0.352211	0.305924	-0.790725	-0.434176	0.42814	0	0	0
YDR518W_1	EUG1	0.661628	0.443329	0.345873	-0.36404	0.0324097	0.112061	-0.0563076	0.332373	0	0	0
YOR256C	TRE2	1.49879	0.4428	-0.19625	-3.33976	-2.54342	0.126433	-0.778963	-0.851718	0	0	0
YJL077C	ICS3	0.803021	0.441722	0.13388	-1.06991	-0.791654	0.827153	-0.260394	1.67694	0	0	0
YDR417C_2		-0.220361	0.440841	1.32473	-0.223565	0.467876	-0.851007	1.00548	0.680871	0	0	0
YJR068W	RFC2	0.110602	0.439011	0.493562	-0.225161	0.826547	-0.874773	0.285671	1.22765	0	0	0
YER088C	DOT6	3.65676	0.438697	-1.60535	-0.950932	-3.32018	3.00196	-2.56772	0.252372	0	0	0
YHR127W		0.90011	0.4382	0.359894	-0.0860381	0.140451	-0.295872	-0.151179	0.275849	0	0	0
YOR093C		1.97982	0.437593	-0.119224	0.294025	-1.48589	0.890152	-0.934139	-1.1971	0	0	0
YBR292C		-0.197188	0.437458	0.338248	-0.656089	1.27236	-1.73541	0.313882	-0.600316	0	0	0
YKR059W	TIF1	-0.0161835	0.437054	-0.113285	-1.06123	0.782318	-1.3828	-0.0753682	0.811834	0	0	0
YBL009W		-0.55982	0.436745	0.716675	0.93177	1.44245	-1.32042	0.736263	-0.329201	0	0	0
YOR326W	MYO2	-0.843969	0.435403	0.93481	0.125197	1.1729	-1.13262	1.01583	0.747297	0	0	0
YPL029W	SUV3	3.3551	0.435191	-2.96644	0.774718	-0.67239	0.910824	-3.29335	-4.78454	0	0	0
YPR117W		0.0212547	0.434706	0.616574	0.150423	0.444992	-0.164091	0.409386	-0.270673	0	0	0
YLL044W		0.1572	0.432478	0.842827	0.324433	0.999502	-0.985576	0.503897	-0.168633	0	0	0
YGR078C	PAC10	1.24794	0.432275	-1.56404	0.283753	-2.08045	1.58396	-1.57797	-0.889754	0	0	0
YOL026C	MIM1	0.403232	0.431302	2.09101	0.39312	0.810044	-0.742955	1.24121	0.590963	0	0	0
YMR237W	BCH1	-0.562581	0.430868	0.772541	-1.88025	0.396802	-1.05694	0.776439	0.492483	0	0	0
YBR243C	ALG7	6.71914	0.429672	1.44999	-0.776596	-4.21509	2.10286	-2.08986	1.2694	0	0	0
YLR211C_1		0.478783	0.429064	0.866262	0.0781321	0.796621	-0.673782	0.376099	0.25172	0	0	0
YEL059C-A_2	SOM1	2.45119	0.428989	-0.608758	0.68939	-1.25155	1.71639	-1.44889	-1.46648	0	0	0
YER101C	AST2	0.0543571	0.428425	1.66673	0.819336	0.417046	-0.0847689	1.11463	0.304392	0	0	0
YHR137W	ARO9	0.681486	0.428338	0.71631	0.241285	-0.525401	0.54653	0.184453	0.99629	0	0	0
YOL158C	ENB1	0.141114	0.428004	1.34505	0.907678	0.511445	-0.756714	0.854519	0.709478	0	0	0
YOR352W		0.253857	0.427628	0.360368	0.0960795	0.476458	-0.263962	0.131841	-2.4064	0	0	0
YKL052C	ASK1	0.138544	0.427213	-0.115144	-0.292675	1.30888	-1.24208	-0.142906	0.628439	0	0	0
YOL019W-A_1		1.84518	0.427153	1.75006	1.16949	-1.28939	1.88443	0.340303	0.338915	0	0	0
YDL218W		0.248293	0.426624	0.438091	-1.60643	0.43575	-0.598848	0.187262	1.2989	0	0	0
YJR141W		-1.43515	0.426588	1.70019	0.357567	0.0647561	-0.525451	1.82764	-0.134146	0	0	0
YNL249C	MPA43	-0.0180698	0.425495	-0.0505615	0.438095	1.47788	-1.37132	-0.0314714	0.312071	0	0	0
YJL109C	UTP10	0.062727	0.424295	1.69301	-0.203502	0.622127	-0.673511	1.12877	0.577499	0	0	0
YOL115W	PAP2	0.633762	0.423885	-0.490328	0.683703	0.996861	-0.927171	-0.607989	-0.62387	0	0	0
YGR120C	COG2	0.134651	0.422714	0.832919	-0.119556	0.0497931	-0.389156	0.507185	0.757105	0	0	0
YBR154C	RPB5	1.19712	0.422571	0.462689	-0.846119	-0.0071982	-0.275245	-0.212901	0.883256	0	0	0
YJR130C	STR2	-0.476664	0.421766	2.2409	-0.402552	0.819946	-1.16219	1.7598	1.11798	0	0	0
YDR008C		0.840625	0.4204	-0.059157	-1.33148	-1.7187	1.52104	-2.16344	3.03518	0	0	0
YBR105C_2	VID24	0.407885	0.420367	-0.440292	-0.715287	-0.995414	0.690328	-0.478969	1.67014	0	0	0
YKL200C		-0.752116	0.420324	0.952961	0.191123	-1.0403	0.640782	0.987258	0.553829	0	0	0
YHR124W	NDT80	1.37835	0.419266	0.686442	0.288029	0.167957	-0.268146	-0.144873	-0.165593	0	0	0
YFR011C		0.815364	0.419094	0.176306	0.0266492	-0.248586	0.410771	-0.237268	0.736789	0	0	0
YNL114C		4.95691	0.417292	-2.87853	-0.0931627	-3.62824	2.41137	-3.83937	0.198574	0	0	0
YGR227W	DIE2	0.247619	0.416528	0.0226477	-0.0936177	0.451373	-0.317241	-0.0956833	-0.511802	0	0	0
YFL048C	EMP47	1.35437	0.415892	0.462615	-1.22516	-0.0692505	-0.0425647	-0.282053	0.208819	0	0	0
YBL025W	RRN10	-0.889199	0.414975	1.84723	0.854288	1.75623	-1.60502	1.67822	0.385452	0	0	0
YBR068C	BAP2	-0.0239498	0.413649	3.11019	0.440374	1.05539	-1.49088	2.14255	-0.729482	0	0	0
YOR367W	SCP1	0.727345	0.413192	0.679626	-0.800938	-0.108858	0.26279	0.139417	0.0700272	0	0	0
YER015W	FAA2	0.0929622	0.41201	0.570111	0.090808	0.397462	-0.219051	0.345847	-0.440891	0	0	0
YNL146C-A_2		-0.29071	0.411833	1.65588	0.503564	0.843711	-0.239805	1.26678	-0.544334	0	0	0
YKL076C		-0.49365	0.411538	-0.907235	-0.651694	0.715865	-1.04177	-0.42353	0.213601	0	0	0
YBR175W	SWD3	-0.418658	0.411213	0.177323	-6.33913	0.0013835	-2.1481	0.298866	3.5022	0	0	0
YDR070C	FMP16	-0.681551	0.410492	-0.0286281	-0.0886841	0.560074	-0.637607	0.26884	0.0486557	0	0	0
YKR101W	SIR1	-0.46927	0.409778	0.16886	-0.245378	-0.616059	0.201637	0.314914	0.466114	0	0	0
YMR016C	SOK2	-0.140218	0.409632	0.3284	-1.12452	0.38558	-1.16604	0.28219	-0.612813	0	0	0
YOR281C	PLP2	0.0603076	0.40793	0.899924	-0.439799	0.457314	-0.690053	0.586316	0.184278	0	0	0
YFL050C	ALR2	0.302079	0.407912	0.67149	-1.47815	1.20392	-1.4536	0.322538	0.31836	0	0	0
YMR229C	RRP5	-0.461876	0.407251	0.918421	0.45625	0.377218	-0.488027	0.833043	0.406033	0	0	0
YNL044W	YIP3	1.36894	0.4063	-0.286913	-1.31041	-0.522981	0.045617	-0.783248	0.619985	0	0	0
YLL043W	FPS1	0.439005	0.405874	-0.147584	-0.459052	-0.633222	0.212629	-0.293604	1.79263	0	0	0
YJL061W	NUP82	0.157829	0.405865	0.879349	-0.522754	0.471617	-0.934363	0.528577	-0.281705	0	0	0
YGR114C		1.9488	0.402731	0.755552	-0.175128	-1.28455	0.368804	-0.353177	0.0225098	0	0	0
YLR346C		1.24403	0.402024	0.677146	0.802398	-0.0877342	0.341292	-0.091429	-1.23665	0	0	0
YPL094C	SEC62	0.406889	0.399733	1.96585	0.332102	0.573277	-0.605404	1.15454	0.0392799	0	0	0
YMR288W	HSH155	-0.207766	0.399493	1.06715	0.386223	0.150353	-0.426444	0.821849	-0.0428146	0	0	0
YGL057C		2.0213	0.399486	-1.25656	-0.0379171	-1.10764	1.05897	-1.68836	1.29139	0	0	0
YGR174C	CBP4	0.852868	0.399193	-0.506883	0.382877	0.152553	-0.00220619	-0.711336	-0.425189	0	0	0
YHR110W	ERP5	1.4655	0.397994	0.248868	0.791172	-0.702976	0.969064	-0.471595	0.437252	0	0	0
YBR066C	NRG2	1.10797	0.397772	-0.158495	-0.771748	-1.25705	1.26011	-0.586951	0.639306	0	0	0
YNL122C		1.70672	0.396892	-0.308886	-1.14131	-1.68129	1.58757	-0.941181	0.236486	0	0	0
YIL002C	INP51	-1.11785	0.396487	1.27851	-0.141474	-0.411858	0.101069	1.382	0.443675	0	0	0
YER167W	BCK2	-0.162189	0.396285	0.595713	0.548142	0.856473	-1.20611	0.476157	0.166818	0	0	0
YNL091W	NST1	1.27595	0.395935	-0.636458	-0.652862	-2.13766	1.88689	-0.975195	-0.234339	0	0	0
YHR015W	MIP6	0.00764859	0.39274	-0.330088	-0.459106	0.069597	-0.253955	-0.234401	0.175961	0	0	0
YJR062C	NTA1	0.721334	0.392031	-0.934751	-1.32	-0.0595686	0.231988	-0.9438	2.48501	0	0	0
YKL042W	SPC42	0.0135991	0.391029	-0.0175387	-0.226101	-0.325821	-0.234245	-0.0224309	-0.196478	0	0	0
YBR034C	HMT1	1.31675	0.39083	-0.426752	-1.00484	0.13407	-0.206173	-0.853515	1.29613	0	0	0
YAR027W	UIP3	2.54635	0.39071	-0.478293	-1.64884	-2.09497	1.88398	-1.40561	1.95931	0	0	0
YFL031W_1	HAC1	-0.41138	0.390706	0.751389	-0.109567	1.39162	-1.17945	0.694416	0.339132	0	0	0
YMR109W	MYO5	0.770844	0.390167	0.604734	-0.323005	0.115146	-0.127998	0.0698195	0.292215	0	0	0
YPR071W		0.825631	0.388954	0.355586	-0.0155003	0.390861	-0.422608	-0.121485	0.679498	0	0	0
YBR113W		-0.0128335	0.38875	-0.46069	-0.162493	0.725327	-0.781651	-0.315403	1.00107	0	0	0
YGL041C-B_1		-0.105114	0.38707	2.43582	1.12015	0.357194	-0.533265	1.718	-0.172879	0	0	0
YNL157W	IGO1	-0.113544	0.387041	-0.449158	0.205525	0.414405	-0.604795	-0.265006	-0.673688	0	0	0
YJL028W		-0.129228	0.386514	1.34927	0.502946	0.118007	-0.185952	0.980816	0.192526	0	0	0
YKR039W	GAP1	-0.312299	0.385705	1.60068	0.366691	0.341351	-0.210233	1.23853	-0.26092	0	0	0
YBR072C-A_2		-1.06861	0.384899	0.291808	0.84868	0.703983	-0.851171	0.661856	-0.329149	0	0	0
YMR167W	MLH1	0.867883	0.384602	-0.0321857	-0.651516	-0.483373	0.211112	-0.399707	-0.379078	0	0	0
YMR277W	FCP1	0.049478	0.383055	0.552285	-0.183933	0.571077	-0.59282	0.352825	0.688051	0	0	0
YDR294C	DPL1	1.06349	0.382719	0.0341712	-0.401246	-0.0806928	0.0183832	-0.439589	-0.386528	0	0	0
YDL045C	FAD1	0.465574	0.382257	0.620566	-0.930891	-0.00763829	-0.294763	0.215522	0.731166	0	0	0
YGL022W	STT3	0.278805	0.380769	0.237993	0.190614	-0.646865	0.0469707	0.0375466	0.447186	0	0	0
YBR257W	POP4	0.20252	0.380629	0.637307	-0.741197	0.582079	-0.744975	0.34335	0.98203	0	0	0
YLR194C_1		1.54284	0.380141	-0.108755	-0.32128	-0.0520871	-0.0248463	-0.740129	0.0650371	0	0	0
YDL088C	ASM4	-1.45089	0.380023	0.210868	1.01079	0.677358	-1.48702	0.770736	0.906707	0	0	0
YJR129C		-0.226336	0.379782	1.66741	-0.460344	1.48052	-1.67442	1.24498	-0.225303	0	0	0
YOL013W-B_2		1.37373	0.379339	1.62942	0.173313	0.0768585	0.144873	0.479579	0.635847	0	0	0
YJL001W	PRE3	-0.113549	0.379223	0.864101	0.127552	1.18522	-0.761271	0.639512	0.89199	0	0	0
YGR210C		0.279369	0.378908	0.582135	0.209549	0.119547	-0.0603651	0.271737	0.287594	0	0	0
YNL325C	FIG4	1.11225	0.378831	0.0311844	-1.55344	-1.46081	0.873705	-0.462642	1.48841	0	0	0
YJR114W		3.61835	0.378655	-1.71494	-1.41629	-1.86239	2.34425	-2.61981	-0.558558	0	0	0
YLR109W	AHP1	-0.184995	0.376325	-0.317274	-1.18932	-0.295895	0.0541891	-0.143866	1.91675	0	0	0
YMR145C	NDE1	-1.09207	0.374509	0.304919	0.232547	0.584059	-1.15185	0.681367	0.581102	0	0	0
YOR016C	ERP4	0.6746	0.374028	-0.0204926	0.450783	0.553033	-0.0788218	-0.308733	0.76443	0	0	0
YHR131C		0.967235	0.373915	0.359261	0.40304	-0.122281	-0.001673	-0.180968	-0.103034	0	0	0
YPL185W		0.0656595	0.373603	-0.127126	0.0765746	1.18654	-0.95018	-0.119906	-0.143494	0	0	0
YLR373C	VID22	5.16447	0.373096	-6.33274	-0.519921	-5.17998	4.26706	-5.94584	-6.26929	0	0	0
YBL004W	UTP20	-0.878349	0.372287	0.083325	0.130237	1.57073	-1.51948	0.432222	0.435749	0	0	0
YER159C	BUR6	-0.736066	0.369258	1.72918	0.239961	0.0572746	-0.562111	1.52408	0.191318	0	0	0
YMR326C		0.0264658	0.367779	0.411415	-0.288664	0.544011	-0.489092	0.266333	0.170943	0	0	0
YOR010C	TIR2	1.09789	0.366557	-0.558129	-0.00101969	-0.609238	0.974848	-0.848524	1.51024	0	0	0
YOR020W-A_1		0.0377581	0.366315	1.43326	1.36484	1.10776	-0.573829	0.9622	-0.389905	0	0	0
YJL024C	APS3	-0.264167	0.365971	0.427636	-1.75452	0.629168	-0.64704	0.404974	1.00187	0	0	0
YJL100W	LSB6	1.81727	0.364071	0.464716	-0.0599771	-0.92478	1.17397	-0.4841	-2.97411	0	0	0
YNL016W	PUB1	0.0897632	0.363462	0.0212675	1.03671	0.256854	-0.799533	-0.0286048	-0.0165191	0	0	0
YNL274C		2.18696	0.363034	0.871562	-0.243979	0.28546	-0.868561	-0.384406	-0.31901	0	0	0
YPL105C		-0.548457	0.362008	0.301929	0.411155	0.496262	-0.605821	0.442064	0.398652	0	0	0
YKR004C	ECM9	0.489411	0.360847	0.779927	-0.603296	0.64105	-0.938211	0.312887	0.570345	0	0	0
YGL037C	PNC1	0.668544	0.359157	-0.0257831	0.188674	0.0940219	-0.0898958	-0.309698	0.804836	0	0	0
YOL045W	PSK2	-0.323305	0.357883	0.133209	0.997399	1.05891	-0.609717	0.226944	-0.154324	0	0	0
YNL040W		1.02556	0.357293	-0.601363	-0.508115	-0.97297	0.833757	-0.847004	0.0819087	0	0	0
YIR020C		-0.199205	0.356521	0.121228	0.269047	0.74095	-0.487862	0.164929	-0.658168	0	0	0
YJR034W	PET191	0.458643	0.35578	-0.203581	-0.190923	0.206244	-0.238246	-0.339935	1.2133	0	0	0
YHR132W-A	IGO2	0.0241369	0.355508	0.603918	0.454091	0.869236	-0.811797	0.39943	0.513602	0	0	0
YJR140C	HIR3	0.0577372	0.355352	-0.0969186	-0.396166	0.846791	-1.05198	-0.0958112	0.369136	0	0	0
YCL037C	SRO9	-0.293799	0.354191	0.703745	1.03932	-0.222181	-0.167414	0.609089	1.16162	0	0	0
YNL255C	GIS2	-0.288442	0.353912	-0.74527	0.179198	0.227368	-0.373472	-0.396182	0.633702	0	0	0
YPR196W		5.41814	0.352715	-3.80155	-1.03927	-4.56606	3.94075	-4.54988	4.65456	0	0	0
YFR021W	ATG18	-1.19922	0.352264	0.491025	-0.215672	1.31108	-1.19705	0.860215	0.600706	0	0	0
YOR092W	ECM3	-0.0633346	0.352262	0.283573	0.760195	1.35861	-1.34335	0.217781	-0.249568	0	0	0
YOR013W		1.01444	0.352154	0.140192	0.373799	0.931948	-0.650034	-0.347723	0.261963	0	0	0
YOL123W	HRP1	0.579096	0.351635	1.35384	-0.626349	1.56985	-1.4731	0.660538	0.870678	0	0	0
YDR465C	RMT2	0.172823	0.351316	0.120817	0.273483	0.834029	-0.726937	0.00362242	0.69668	0	0	0
YBR111C	YSA1	-0.0241812	0.35053	0.0704887	-1.00184	0.616626	-0.858348	0.0543145	-0.247876	0	0	0
YLR246W	ERF2	0.584111	0.350258	0.108565	0.203132	0.830948	-0.815283	-0.182663	0.0780591	0	0	0
YIL139C	REV7	-0.0714329	0.349962	0.0602173	-0.193119	1.65017	-1.66855	0.0676582	0.31923	0	0	0
YHL037C		2.69991	0.349239	0.295424	-0.762708	-1.57567	1.62961	-0.9794	-0.311223	0	0	0
YBR116C		0.0223261	0.349084	0.455413	1.16529	0.801022	-1.36221	0.298337	-0.722474	0	0	0
YDR194C	MSS116	6.9824	0.34789	-10.3121	0.96934	-3.10189	2.84344	-8.70017	-1.94216	0	0	0
YOR190W	SPR1	0.813081	0.347514	-0.39917	0.601686	-0.797815	1.14793	-0.622354	0.274217	0	0	0
YHR061C	GIC1	1.45941	0.347441	-0.52603	0.948907	-0.97385	1.43438	-0.97913	0.575141	0	0	0
YML077W	BET5	1.09387	0.346253	0.40222	-0.548645	-0.248146	-0.21844	-0.207779	0.466547	0	0	0
YDR488C	PAC11	0.317169	0.346163	0.932689	0.891166	0.780338	-0.648394	0.493573	-0.168132	0	0	0
YEL043W		-0.187721	0.346156	-0.0826988	-0.722136	-0.828181	0.341539	0.019166	-0.386606	0	0	0
YOR329C	SCD5	0.0803219	0.345784	1.12813	0.103058	-0.349146	0.0679895	0.733657	0.447678	0	0	0
YJL108C	PRM10	0.282477	0.34571	1.0476	-0.612904	0.119327	-0.124717	0.587394	0.0557454	0	0	0
YHR085W	IPI1	0.00330771	0.345654	0.43385	0.105621	0.774837	-0.741508	0.291888	0.746878	0	0	0
YMR322C	SNO4	0.528001	0.345542	-0.145898	0.514224	0.670536	-0.468134	-0.330502	0.119383	0	0	0
YPL151C	PRP46	-0.0907028	0.345137	1.32656	0.374564	0.754593	-0.351049	0.947611	-0.231241	0	0	0
YBR229C	ROT2	0.473979	0.344232	0.0556757	-0.287579	-0.373351	0.312336	-0.170864	0.910631	0	0	0
YNR027W	BUD17	1.27577	0.344186	-0.160154	-0.219013	-1.46191	1.66689	-0.65978	1.65676	0	0	0
YBR200W-A_2		4.26697	0.343379	-1.37706	-1.91305	-4.14534	3.63314	-2.6739	-4.26798	0	0	0
YPR108W-A_2		1.68528	0.342806	-0.172414	-0.421472	-2.0118	1.98742	-0.842851	-0.0448504	0	0	0
YIR021W-A_1		0.0381253	0.342763	1.6187	1.16099	0.795741	-0.852237	1.08921	-0.37988	0	0	0
YML123C	PHO84	0.0834204	0.341829	1.02718	0.566121	1.03471	-0.763522	0.663135	-0.172913	0	0	0
YDR011W	SNQ2	-1.3128	0.340885	-0.0403938	-0.783785	1.47458	-1.65321	0.531871	1.20688	0	0	0
YOR336W	KRE5	-0.057354	0.338097	1.39774	-0.0483609	0.621026	-0.594704	0.981342	-0.082039	0	0	0
YKL033W-A_2		0.764023	0.337858	0.258949	0.162931	-1.38445	1.31699	-0.159514	0.590402	0	0	0
YOL085C		1.62885	0.335187	-0.125066	-0.581042	-0.915758	1.0474	-0.787672	1.19799	0	0	0
YKR074W		2.98778	0.334831	-0.549171	-2.57489	-2.59073	2.1352	-1.63617	-1.93768	0	0	0
YCR024C-A	PMP1	-0.322575	0.333953	0.497108	-0.980278	1.10226	-1.05395	0.478733	1.45722	0	0	0
YGR225W_2	AMA1	-0.08185	0.333775	0.381149	0.320756	0.13605	-0.228239	0.292987	-0.255624	0	0	0
YIL159W	BNR1	0.534309	0.332619	-0.153435	-0.474621	-0.580192	0.494606	-0.338314	-0.5123	0	0	0
YKR088C	TVP38	-0.100632	0.331583	0.704098	0.130268	1.83303	-1.72011	0.523576	0.264131	0	0	0
YDR068W	DOS2	-0.819221	0.330703	0.369769	0.583509	0.64149	-0.785178	0.607854	0.760251	0	0	0
YIL046W-A_2		0.0648698	0.33061	0.476368	-0.236924	0.602983	-0.599463	0.294008	-0.629171	0	0	0
YGR196C	FYV8	0.0406252	0.329413	0.684008	1.00133	1.85041	-1.25291	0.447068	-0.259171	0	0	0
YMR138W	CIN4	-0.225994	0.329379	0.865929	0.44492	1.37776	-1.41082	0.691058	-0.0919444	0	0	0
YCR105W	ADH7	0.131703	0.329215	0.0310979	0.125909	1.24419	-0.900717	-0.0399469	0.614136	0	0	0
YNL092W		0.315841	0.328985	0.261327	0.358769	1.59384	-1.24093	0.0373375	0.470534	0	0	0
YGR134W	CAF130	-0.00903086	0.328593	0.710424	0.615104	1.17356	-1.11309	0.48724	-0.361339	0	0	0
YHR001W	OSH7	0.091247	0.328483	0.409999	-0.0609831	0.0165665	-0.193868	0.236954	-0.495462	0	0	0
YNL039W	BDP1	-0.0288138	0.327838	0.759964	0.354208	0.521347	-0.54415	0.530062	0.377826	0	0	0
YPR085C	ASA1	0.600151	0.327147	-0.066784	0.0112086	0.511665	-0.580291	-0.30796	0.814101	0	0	0
YKL085W	MDH1	-0.309377	0.326115	-0.55816	0.733635	1.82004	-1.45278	-0.257878	-0.0735008	0	0	0
YKL163W	PIR3	0.346207	0.325842	0.233721	0.231327	0.417926	-0.118729	0.0053388	0.00704637	0	0	0
YIL009C-A	EST3	-0.671224	0.325716	0.680778	0.609798	-0.352667	-0.0781245	0.760612	0.139945	0	0	0
YHL010C		-0.251788	0.32532	0.170814	0.698773	1.16872	-0.718283	0.221977	-0.903809	0	0	0
YGL056C	SDS23	0.756046	0.32518	0.170642	0.689466	0.0161264	0.443419	-0.215333	0.317865	0	0	0
YOR053W		0.21668	0.324868	0.378171	0.0258504	0.245632	-0.208962	0.160248	-0.0504267	0	0	0
YPL136W		1.14155	0.322714	0.420452	-0.834386	-0.352007	0.0360196	-0.216558	0.472882	0	0	0
YDL008W	APC11	0.332842	0.322665	-0.323426	-0.472788	-0.848425	-0.505988	-0.367812	0.621055	0	0	0
YDL179W	PCL9	-0.365592	0.321842	0.345873	-1.70734	0.898501	-1.00329	0.392762	1.3838	0	0	0
YLR269C		0.262408	0.318862	-0.225764	0.124566	0.660854	-0.406694	-0.271344	0.112313	0	0	0
YOR084W		0.61334	0.317931	-0.27996	-1.09802	0.367536	-0.550163	-0.457455	0.958397	0	0	0
YKL215C		-0.155177	0.317266	1.47393	0.516809	-0.0987364	-0.319784	1.07862	0.504676	0	0	0
YAL027W		1.49092	0.31696	-0.770363	-1.99181	-1.28257	1.13038	-1.1531	2.24588	0	0	0
YDR062W	LCB2	0.25526	0.316326	0.232787	-0.397341	-0.306678	-0.239377	0.0442508	0.503788	0	0	0
YKR087C	OMA1	1.43789	0.316129	-0.170858	-0.343511	-1.75699	1.82919	-0.736137	1.1748	0	0	0
YGL104C_2	VPS73	0.272211	0.313122	0.599826	-0.38705	-0.326482	0.285758	0.28694	-0.13411	0	0	0
YOL034W	SMC5	0.04143	0.31308	3.14938	0.503803	0.708384	-0.359976	2.13736	0.444013	0	0	0
YPL189C-A_2	COA2	0.337732	0.312614	0.219411	0.362525	0.384259	0.102751	-0.000707179	-0.705048	0	0	0
YPL274W	SAM3	0.719266	0.311787	0.589091	-0.141441	1.41318	-1.20382	0.0821094	0.588391	0	0	0
YMR195W	ICY1	0.583547	0.310517	0.26135	-0.434303	-0.42044	0.338503	-0.0792599	0.146107	0	0	0
YIL141W		0.18561	0.309923	-0.640726	-0.418757	-0.0738714	0.134742	-0.522034	0.603742	0	0	0
YKL010C	UFD4	-0.0847121	0.309585	0.536049	-0.885559	-0.0386644	-0.0408831	0.400839	0.843338	0	0	0
YKL096W-A	CWP2	0.899104	0.308405	0.164478	-0.680031	0.241451	-0.557997	-0.281512	0.578884	0	0	0
YNL023C	FAP1	0.502343	0.308269	-0.765221	0.0302053	-0.0303028	0.0388086	-0.738731	-0.329251	0	0	0
YDL133C-A	RPL41B	-0.461951	0.308156	-0.06782	0.227647	0.404283	-0.307889	0.147169	0.703434	0	0	0
YLR260W	LCB5	1.98661	0.308087	0.705822	-0.610746	-0.928961	0.93978	-0.402234	0.168198	0	0	0
YJR111C		0.219054	0.30742	1.2049	0.294373	1.27412	-0.955061	0.72332	0.0992528	0	0	0
YML058C-A		-0.17152	0.306456	-0.105218	-1.74037	0.405604	-1.03857	-0.00327621	-0.504171	0	0	0
YCL074W		1.06226	0.305852	0.283188	-0.840399	-0.500976	0.456175	-0.273208	1.28706	0	0	0
YBR011C	IPP1	1.74473	0.304904	-0.0364229	-0.532311	-2.05206	0.997868	-0.779459	0.563595	0	0	0
YBR028C		-0.149227	0.304605	-0.753857	-0.042939	0.303063	-0.475394	-0.460028	-0.302095	0	0	0
YCL059C	KRR1	0.0735213	0.303361	0.780735	-0.212013	-0.559728	-0.447654	0.498714	0.686505	0	0	0
YNL132W	KRE33	1.81204	0.30263	-0.476534	-0.314628	-0.857007	0.391843	-1.0951	1.46486	0	0	0
YMR184W		0.353933	0.302515	0.866739	-0.342212	0.199423	-0.0645896	0.432252	0.437014	0	0	0
YOR351C	MEK1	-0.297395	0.301532	0.381959	0.664497	0.973976	-0.67288	0.387935	-0.720378	0	0	0
YFR052W	RPN12	0.949449	0.299592	0.290751	-0.574113	0.755473	-0.64362	-0.218961	0.208581	0	0	0
YMR311C	GLC8	-0.0453373	0.299089	0.180363	0.013349	1.17642	-1.43014	0.138984	-0.10218	0	0	0
YMR318C	ADH6	-0.890733	0.298699	0.0381525	0.800144	0.753493	-0.904818	0.405773	0.170811	0	0	0
YIL043C	CBR1	-0.796436	0.298428	0.569219	-0.0178653	-0.246606	-0.209167	0.737857	0.26427	0	0	0
YIL079C	AIR1	-0.479254	0.296083	-0.0470005	-0.85611	-0.264649	-0.121149	0.169063	0.901135	0	0	0
YJR061W		0.247971	0.295957	-0.600846	-0.133024	1.05517	-0.813109	-0.520909	0.755054	0	0	0
YOR337W	TEA1	0.98159	0.295867	0.479785	0.307314	0.632689	-0.304157	-0.106779	-0.037786	0	0	0
YDR432W	NPL3	7.1696	0.295071	-10.4206	4.20469	-6.00779	4.59703	-9.70328	-0.33255	0	0	0
YIL006W	YIA6	-0.289594	0.294862	-0.248657	-0.612177	-1.13822	0.679377	-0.0520389	0.423429	0	0	0
YPR110C	RPC40	2.16679	0.29363	-0.228259	0.158451	0.579878	-0.669143	-1.08447	-0.58265	0	0	0
YHL028W	WSC4	0.476957	0.293475	0.866658	0.791618	0.00160354	0.324723	0.377178	-0.694811	0	0	0
YJL143W	TIM17	4.14648	0.292989	-2.65734	-1.19341	-4.28507	2.6497	-3.40185	-0.521341	0	0	0
YFL024C	EPL1	1.08801	0.2909	0.924789	-0.152633	0.217026	-0.498345	0.142596	0.14706	0	0	0
YBR196C	PGI1	0.426717	0.290216	0.430192	-0.122584	0.674057	-0.806885	0.103589	0.630021	0	0	0
YKL043W	PHD1	1.17211	0.289588	0.174882	-0.852155	0.477998	-0.878446	-0.392994	-2.86732	0	0	0
YBL001C	ECM15	-0.731976	0.289337	1.86444	-1.33236	-0.214039	-0.849448	1.61695	1.44163	0	0	0
YOL138C		3.70687	0.287477	-0.543448	0.227708	-2.57775	2.14483	-1.93456	1.79771	0	0	0
YDR021W	FAL1	-0.480618	0.286839	0.279532	0.0686249	0.365116	-0.519282	0.39688	0.355065	0	0	0
YDL174C	DLD1	-1.15008	0.285773	0.158194	-1.06987	1.51506	-1.64243	0.6027	1.33779	0	0	0
YOR018W	ROD1	-0.734049	0.285597	2.1446	1.07537	1.39272	-1.06379	1.81427	0.11244	0	0	0
YDR247W	VHS1	0.421637	0.285257	-0.647471	-1.74059	-0.532442	0.399287	-0.625306	0.909682	0	0	0
YGR214W	RPS0A	6.67824	0.285087	-2.59364	-1.58523	-4.48905	4.03385	-4.32604	4.47034	0	0	0
YNL050C		2.27694	0.284083	-0.722437	-0.686246	-3.03302	2.45487	-1.44918	-1.39587	0	0	0
YOR310C	NOP58	0.780607	0.282844	1.79808	0.499948	1.75887	-1.26245	0.866827	-0.0331451	0	0	0
YMR291W		4.08132	0.282787	-3.58662	-0.893485	-3.33228	3.35165	-3.94144	3.41297	0	0	0
YLR213C	CRR1	0.702637	0.282588	0.210726	-0.0184501	-0.0245817	-0.45181	-0.165189	-1.25847	0	0	0
YLR009W	RLP24	3.6338	0.282237	0.166697	-0.976703	-2.32778	1.29582	-1.46612	1.37339	0	0	0
YBR062C_1		-0.162903	0.281698	1.01836	0.297844	1.37358	-1.46422	0.767973	0.158554	0	0	0
YKL033W-A_1		-0.344104	0.281387	1.41929	0.242695	1.54191	-1.54539	1.12747	0.595405	0	0	0
YMR111C		0.373877	0.281223	0.7275	0.275251	0.394161	-0.248213	0.328744	0.865098	0	0	0
YIR033W	MGA2	1.01034	0.280915	-1.77549	-0.660451	-2.07319	1.605	-1.62392	1.57792	0	0	0
YOR171C	LCB4	0.861077	0.280757	-0.644538	0.412816	0.354994	-0.129967	-0.807007	-0.253752	0	0	0
YLR255C		0.0125579	0.27958	0.384633	0.709192	0.00512424	0.340431	0.254041	0.275349	0	0	0
YBR272C	HSM3	-0.384157	0.279244	-0.227735	0.338902	-0.143185	-0.363505	0.00279195	0.884768	0	0	0
YHR126C		1.24804	0.27883	0.78148	0.276615	0.880678	-0.658853	-0.0240877	0.414606	0	0	0
YDR105C	TMS1	1.07924	0.277125	0.135708	-1.14681	-0.141425	0.0374141	-0.378786	-3.04447	0	0	0
YFR002W	NIC96	0.261764	0.276607	0.174452	-0.132972	0.151233	-0.721991	0.00167475	0.417844	0	0	0
YJL015C		0.283056	0.274446	0.43343	-0.761636	0.425628	-0.76078	0.168829	0.592147	0	0	0
YIR010W	DSN1	0.754592	0.274333	-0.0414678	-0.743394	0.89234	-0.994307	-0.357232	-0.0422117	0	0	0
YJL192C	SOP4	0.253293	0.273291	0.756341	1.09203	2.06429	-1.85517	0.402016	1.19793	0	0	0
YNR017W	TIM23	0.760724	0.272748	0.647264	-0.0254987	-0.554667	0.21433	0.102857	0.11276	0	0	0
YKL174C	TPO5	-0.223741	0.272514	-0.21956	0.447194	0.585159	-0.645318	-0.0598972	0.142153	0	0	0
YFR049W	YMR31	3.86437	0.272215	-4.99848	0.639887	-3.82452	3.35863	-4.72721	-1.08029	0	0	0
YDL134C-A		-1.26155	0.272025	0.691296	-1.25809	1.80728	-1.81526	1.03002	0.570783	0	0	0
YAR042W_1	SWH1	0.140471	0.27099	0.0500496	-0.989589	-0.683392	0.638403	-0.0307963	1.35201	0	0	0
YJL004C	SYS1	-0.1909	0.270938	1.80087	0.606165	-0.554007	0.48345	1.32067	0.179615	0	0	0
YJL016W_1		-1.47487	0.270767	0.638037	-0.0200616	1.72741	-2.00705	1.08661	0.781589	0	0	0
YKL082C	RRP14	0.817236	0.270408	-0.0881536	0.0150663	1.09258	-1.11772	-0.415465	0.299472	0	0	0
YML051W	GAL80	0.409459	0.269497	0.541295	-1.0839	0.108765	-0.372241	0.186555	0.657159	0	0	0
YER034W		0.459503	0.268621	0.116858	0.230203	0.898942	-0.821435	-0.12314	0.659958	0	0	0
YPR193C	HPA2	-0.369445	0.267889	0.132295	0.952191	1.28798	-0.825742	0.246293	-0.0404646	0	0	0
YMR067C	UBX4	1.43095	0.266524	-0.925233	-1.42265	-1.4146	1.33721	-1.23023	1.37357	0	0	0
YOR184W	SER1	-0.0475757	0.265606	0.178884	0.123852	1.04351	-0.787639	0.138938	1.52891	0	0	0
YIR015W	RPR2	0.199593	0.265484	0.572574	0.0912913	0.933048	-0.794983	0.300455	0.452721	0	0	0
YDR254W	CHL4	-1.00652	0.2648	0.395793	-0.483839	1.25409	-1.61273	0.708203	0.293753	0	0	0
YIL068C	SEC6	-0.0905921	0.263206	-0.109402	-0.265027	1.23561	-1.19895	-0.0408231	0.122663	0	0	0
YCR101C		0.155334	0.262453	0.128848	0.657894	1.07058	-0.788172	0.0166866	-0.262347	0	0	0
YDR094W		1.26779	0.262306	-0.953644	-0.00578638	-0.186094	0.529796	-1.18169	1.0346	0	0	0
YBR005W	RCR1	0.0613387	0.261948	-0.662863	-0.294689	-0.678111	0.464501	-0.485267	-0.679482	0	0	0
YHR076W	PTC7	1.3731	0.261676	0.112527	0.681169	0.94317	-1.11924	-0.521354	-1.38936	0	0	0
YDR246W-A_1		-0.108122	0.261143	1.20253	1.24198	0.821266	-0.328684	0.870138	-0.473305	0	0	0
YBR130C	SHE3	0.244385	0.260551	0.0153492	0.481765	0.380299	-0.782307	-0.0992642	-0.691491	0	0	0
YBL020W	RFT1	0.227248	0.260021	0.00918881	-0.632674	-0.641364	0.065833	-0.0961069	0.592666	0	0	0
YER053C-A_2		1.56649	0.260012	1.10572	-0.179505	0.265656	-0.437291	0.0468215	-0.0789122	0	0	0
YNL179C		-1.16591	0.257868	0.260788	0.765458	-1.01192	0.614656	0.68218	0.842757	0	0	0
YNL009W	IDP3	0.120411	0.257561	0.329642	0.705367	0.703763	-1.02717	0.169194	-0.350343	0	0	0
YCL004W	PGS1	-0.373237	0.25748	0.671874	0.598557	0.307904	-0.36751	0.622267	0.057994	0	0	0
YER121W		0.25279	0.255125	1.4932	0.82804	0.257954	-0.419162	0.904532	-0.576532	0	0	0
YGR201C		0.176752	0.25471	0.386758	0.592112	1.3826	-1.25894	0.183603	0.125517	0	0	0
YGR245C	SDA1	0.300047	0.253906	0.378901	-1.05607	0.274238	-0.700207	0.12425	0.724818	0	0	0
YIL135C	VHS2	-0.513106	0.253844	-0.0377339	-0.176291	0.915665	-0.724025	0.190083	-0.224439	0	0	0
YIL027C	KRE27	-0.373781	0.253839	0.0365043	-1.44964	0.544231	-0.783045	0.181708	1.39195	0	0	0
YBL050W	SEC17	-0.70916	0.253176	0.0517169	0.204067	0.662395	-0.859104	0.336974	0.531578	0	0	0
YMR174C_2	PAI3	-0.688537	0.25287	0.982179	-0.679702	0.834029	-0.690147	0.979263	0.633847	0	0	0
YGR050C		-0.0402772	0.250796	-0.339496	-0.430617	1.18522	-1.36566	-0.22053	0.355819	0	0	0
YFR031C	SMC2	1.30463	0.250279	0.048021	-0.656111	-1.66039	0.530595	-0.534443	0.286544	0	0	0
YDR170C	SEC7	1.05612	0.249393	0.110338	-0.700431	-1.28873	0.661403	-0.385706	0.97818	0	0	0
YOR095C	RKI1	0.360311	0.248029	0.100986	0.284013	-0.184553	-0.192589	-0.0910134	0.257162	0	0	0
YKL044W		0.297628	0.246994	0.18295	-0.150817	0.364015	-0.153264	-0.00809537	0.589224	0	0	0
YIL073C	SPO22	-1.89003	0.246334	2.15123	0.544008	2.02094	-1.92887	2.36456	0.681438	0	0	0
YDL239C	ADY3	-1.86603	0.246269	0.650385	0.00046216	1.2004	-1.06067	1.26873	0.570747	0	0	0
YNL146C-A_1		-0.335839	0.246242	1.65481	1.1856	0.0935818	0.405645	1.2869	-0.515945	0	0	0
YGR255C	COQ6	-0.0102934	0.244617	1.44758	0.625633	0.38844	-0.409524	0.994038	0.351507	0	0	0
YLR081W	GAL2	-0.0531288	0.244313	0.966938	-0.951149	0.457754	-0.567144	0.683196	-0.522253	0	0	0
YLL006W-A		0.287492	0.244213	0.00185061	0.544872	0.054414	0.192163	-0.127032	0.055356	0	0	0
YNL308C	KRI1	0.0140819	0.243889	1.37827	0.155349	0.646992	-0.651864	0.935305	0.440315	0	0	0
YAR044W		0.349809	0.24383	0.689856	-0.860483	0.311205	-0.210397	0.313853	0.369587	0	0	0
YLR114C	AVL9	-0.106105	0.243462	0.40828	-4.34478	0.280399	-0.858636	0.322293	1.80117	0	0	0
YNL219C	ALG9	0.193703	0.242927	0.745255	-0.235706	0.495602	-0.420106	0.420963	0.905437	0	0	0
YKL144C	RPC25	-0.121295	0.241236	0.607131	-0.377338	0.729068	-0.631227	0.465947	0.891842	0	0	0
YKL014C	URB1	-1.38704	0.24117	0.591981	0.139784	1.51198	-1.45716	1.01487	0.273086	0	0	0
YOR269W	PAC1	0.0672489	0.239821	0.346096	0.389	0.642371	-0.473835	0.203693	-0.196653	0	0	0
YLR324W	PEX30	0.601429	0.239161	-1.21082	-1.00562	-1.78779	2.28051	-1.08077	-0.816187	0	0	0
YLR049C		1.20279	0.239084	0.49528	-1.29739	-0.456967	0.439195	-0.193782	0.87022	0	0	0
[truncated: 4,168 more rows]

## Sheet: Table S3
Position	OrfRep	Gene	Z_Shift_L	Z_lm_L	Z_Shift_K	Z_lm_K	Z_Shift_r	Z_lm_r	Z_Shift_AUC	Z_lm_AUC	NG	SM	DB
RF2_14	YDL227C	RF2	0.747832	4.43565	0.495932	-2.43254	0.162675	-1.63935	0.00686675	1.99991	0	0	0
RF2_107	YDL227C	RF2	1.04789	3.9727	-0.363465	-2.79004	1.1828	-2.04905	-0.697813	0.692252	0	0	0
RF2_157	YDL227C	RF2	0.463768	3.88617	0.73118	-3.2465	0.731928	-1.33847	0.291281	1.54367	0	0	0
RF2_37	YDL227C	RF2	1.32183	3.612	0.189758	-2.13625	-0.443985	-0.672634	-0.448127	-0.72953	0	0	0
RF1_110	YDL227C	RF1	1.06861	3.23869	-0.129044	-4.0621	0.655353	-0.640601	-0.550484	4.88616	0	0	0
RF1_61	YDL227C	RF1	0.671129	3.14892	-0.260571	-2.34931	0.756573	-0.974297	-0.468957	0.636983	0	0	0
RF2_86	YDL227C	RF2	1.8614	3.0978	-0.218764	-3.08744	-0.0641895	-0.515219	-0.948172	2.00003	0	0	0
RF2_13	YDL227C	RF2	3.04123	3.05794	-0.306638	-1.52431	-1.98055	0.918534	-1.50629	-0.767168	0	0	0
RF2_36	YDL227C	RF2	0.95051	3.02873	0.0167761	-0.342239	1.13263	-2.19018	-0.402495	0.564252	0	0	0
RF1_109	YDL227C	RF1	1.49319	2.98724	-0.163834	-2.96914	-0.0144596	-0.843296	-0.755088	-0.690005	0	0	0
RF2_88	YDL227C	RF2	1.72428	2.97354	-0.31779	-2.40518	0.13495	-0.758806	-0.954414	-0.291534	0	0	0
RF1_134	YDL227C	RF1	0.910361	2.89619	0.243237	-2.25422	0.292061	-0.955964	-0.233704	-1.17776	0	0	0
RF2_85	YDL227C	RF2	0.772997	2.85235	-0.0282615	-1.24707	1.67548	-2.38102	-0.356268	-0.280744	0	0	0
RF1_62	YDL227C	RF1	0.66444	2.81845	-0.329863	-2.8643	1.02943	-1.47997	-0.512794	-3.40391	0	0	0
RF2_62	YDL227C	RF2	1.08716	2.80958	-0.203377	-1.75206	0.695181	-1.46266	-0.607897	-0.400552	0	0	0
RF2_153	YDL227C	RF2	1.74988	2.78844	-0.635	-3.90795	-2.18893	1.5968	-1.17242	-0.529042	0	0	0
RF2_80	YDL227C	RF2	4.28806	2.77408	-8.80143	-2.01247	-4.50951	2.59564	-7.16516	-7.01806	1	0	0
RF2_106	YDL227C	RF2	0.852712	2.51509	-0.607029	-1.11094	-0.315479	0.259468	-0.778383	1.17116	0	0	0
RF2_180	YDL227C	RF2	0.683704	2.40344	0.120967	-1.3182	0.415286	-0.623867	-0.217398	0.759241	0	0	0
RF1_252	YDL227C	RF1	0.68885	2.3957	0.164689	-4.22377	-0.295455	-0.530066	-0.190196	-0.396198	0	0	0
RF2_58	YDL227C	RF2	1.09429	2.38286	-0.882346	-0.371619	-0.330222	0.199751	-1.06275	1.22405	0	0	0
RF1_63	YDL227C	RF1	1.26053	2.34776	-0.707379	-2.17886	-0.348046	-0.120124	-1.01562	2.32305	0	0	0
RF2_165	YDL227C	RF2	2.06887	2.2805	-0.737465	-2.96836	-2.70559	1.70807	-1.37216	-0.220147	0	0	0
RF2_101	YDL227C	RF2	0.346519	2.26126	-0.483495	-2.9095	0.453793	-1.00293	-0.482411	-0.955847	0	0	0
RF2_130	YDL227C	RF2	1.32575	2.25789	-0.189718	-2.8115	-0.0457058	-0.146004	-0.700644	2.48026	0	0	0
RF2_82	YDL227C	RF2	0.484079	2.22763	-0.318457	-1.12566	1.90498	-2.09987	-0.428574	2.45024	0	0	0
RF2_87	YDL227C	RF2	1.96509	2.21476	-0.465226	-0.955813	-0.492614	0.283544	-1.15224	1.06115	0	0	0
RF2_59	YDL227C	RF2	1.34491	2.16237	-0.543979	-0.896733	-0.125802	-0.331391	-0.942845	1.03203	0	0	0
RF2_83	YDL227C	RF2	0.860363	2.1505	-0.543024	0.0788538	0.267856	-0.347099	-0.738699	0.739133	0	0	0
RF2_108	YDL227C	RF2	0.342067	2.14183	-0.108612	-0.621976	1.57756	-1.99647	-0.225626	-0.0456874	0	0	0
RF2_132	YDL227C	RF2	0.186933	2.04974	0.522166	-0.319267	1.1795	-1.38252	0.271622	0.434369	0	0	0
RF2_103	YDL227C	RF2	1.15034	2.0451	-0.614732	-1.92217	-0.11766	-0.210766	-0.908134	0.989755	0	0	0
RF1_180	YDL227C	RF1	0.614019	2.03759	0.160979	-1.99818	-0.305577	-0.0865736	-0.160248	1.2072	0	0	0
RF1_179	YDL227C	RF1	0.583955	1.94563	0.143336	-2.17989	0.509904	-0.892924	-0.159117	-1.09155	0	0	0
RF2_55	YDL227C	RF2	1.28698	1.91854	-1.64557	-1.95568	-1.23152	0.726667	-1.64747	0.199352	0	0	0
RF2_57	YDL227C	RF2	0.77013	1.84519	-0.796215	-2.40479	1.18434	-1.94516	-0.870865	1.20547	0	0	0
RF2_164	YDL227C	RF2	2.21269	1.81566	-0.723319	-0.575649	-1.62056	0.370577	-1.42279	-1.94916	0	0	0
RF2_163	YDL227C	RF2	1.3173	1.77315	0.083465	-2.28598	-0.681412	-0.00679984	-0.516438	-0.958084	0	0	0
RF2_9	YDL227C	RF2	1.07358	1.72257	-0.289045	0.0680248	-1.12656	0.121781	-0.659172	0.386508	0	0	0
RF2_81	YDL227C	RF2	0.837335	1.66748	-0.402439	-0.0475816	1.14121	-1.20062	-0.634777	-0.788371	0	0	0
RF2_64	YDL227C	RF2	0.462214	1.64527	-0.254051	-0.0648589	1.56237	-1.958	-0.375652	0.480497	0	0	0
RF2_151	YDL227C	RF2	1.36827	1.63783	-0.199036	-2.90066	-0.638944	0.353392	-0.724953	0.858932	0	0	0
RF2_131	YDL227C	RF2	0.400456	1.60207	0.244617	0.542142	1.27412	-1.20246	-0.0108584	-0.0652933	0	0	0
RF2_116	YDL227C	RF2	0.599517	1.56337	-0.251403	-0.134924	0.23375	-1.09201	-0.432305	-0.894817	0	0	0
RF1_38	YDL227C	RF1	1.47706	1.54671	-0.299614	-1.67261	0.0869805	-0.460054	-0.837546	3.18574	0	0	0
RF2_181	YDL227C	RF2	0.617731	1.52228	0.127925	-0.368165	0.069377	-0.319168	-0.184151	-0.407165	0	0	0
RF2_129	YDL227C	RF2	0.582647	1.47601	0.106156	-0.287125	0.422767	-0.730546	-0.18366	1.06487	0	0	0
RF2_127	YDL227C	RF2	0.427698	1.47495	0.0753417	-0.767222	0.975737	-1.43604	-0.137537	-0.89204	0	0	0
RF1_57	YDL227C	RF1	0.761086	1.46994	-0.948801	-0.97659	0.0951221	-0.073777	-0.969633	1.08951	0	0	0
RF2_228	YDL227C	RF2	0.925395	1.46863	-0.287095	-2.55621	-0.939303	0.278089	-0.594897	0.445381	0	0	0
RF2_155	YDL227C	RF2	1.54484	1.46574	-1.53774	0.130075	-2.08287	1.94481	-1.67953	1.01328	0	0	0
RF2_112	YDL227C	RF2	1.26365	1.44613	-0.202004	-0.925358	0.189961	-0.436758	-0.682272	1.34385	0	0	0
RF2_104	YDL227C	RF2	0.318261	1.43537	-0.167649	0.0537707	1.3146	-1.25804	-0.255598	0.377327	0	0	0
RF2_84	YDL227C	RF2	0.868833	1.41635	-0.356852	-0.603019	1.52805	-1.59346	-0.617559	0.664259	0	0	0
RF2_204	YDL227C	RF2	0.488189	1.39504	0.291387	-0.631925	0.347072	-0.630306	-0.0173764	-0.333356	0	0	0
RF1_111	YDL227C	RF1	2.25736	1.37543	-1.6775	-0.581741	-1.76095	1.44799	-2.05492	0.969298	0	0	0
RF2_78	YDL227C	RF2	0.710434	1.3734	-1.09438	-1.40588	-0.711118	0.450064	-1.04673	1.1401	0	0	0
RF2_135	YDL227C	RF2	2.31501	1.36533	-0.381433	-1.46067	-0.67371	0.813742	-1.24594	2.75473	0	0	0
RF1_155	YDL227C	RF1	0.907343	1.36404	-0.00894312	-2.23029	-0.806177	0.365204	-0.401126	-1.19262	0	0	0
RF2_250	YDL227C	RF2	0.232157	1.33748	0.243254	-1.97001	0.707944	-1.08282	0.0614534	0.280128	0	0	0
RF2_93	YDL227C	RF2	2.0551	1.30323	-1.35163	-2.37353	-1.74752	1.37384	-1.7636	0.042792	0	0	0
RF1_153	YDL227C	RF1	2.20078	1.29453	-3.72896	-2.11207	-2.51416	1.85564	-3.35374	1.05825	0	0	0
RF2_179	YDL227C	RF2	1.51198	1.2847	-0.951653	-1.50668	-2.04282	2.40343	-1.28108	2.17075	0	0	0
RF2_105	YDL227C	RF2	2.26848	1.28129	-1.29359	-0.525407	-1.65665	1.2382	-1.81258	0.0935922	0	0	0
RF2_159	YDL227C	RF2	0.264027	1.27329	0.799766	-0.540442	1.67504	-1.87182	0.426829	-0.266566	0	0	0
RF2_199	YDL227C	RF2	0.710771	1.27237	-0.172961	-1.54707	-0.139004	-0.342219	-0.426882	-1.15473	0	0	0
RF1_165	YDL227C	RF1	1.53928	1.26895	-0.0449545	-3.08626	-1.35034	0.807097	-0.696724	2.32309	0	0	0
RF1_136	YDL227C	RF1	0.642358	1.25304	0.271654	-0.477895	0.967155	-1.21977	-0.0979129	0.868212	0	0	0
RF2_223	YDL227C	RF2	0.365462	1.22637	-0.42113	-2.25569	-0.445305	0.183714	-0.448026	1.5278	0	0	0
RF2_56	YDL227C	RF2	0.0748593	1.18974	-0.377123	-0.281944	1.09236	-1.41754	-0.29512	0.39951	0	0	0
RF1_159	YDL227C	RF1	1.32119	1.1725	-0.0274486	-1.2585	-0.516819	0.14397	-0.591436	1.63257	0	0	0
RF1_157	YDL227C	RF1	0.636417	1.16957	0.512775	-2.07202	0.382059	-0.644087	0.0672533	2.0969	0	0	0
RF2_247	YDL227C	RF2	1.66235	1.16727	-1.83149	-3.06505	-2.40611	1.93943	-1.91891	-0.98944	0	0	0
RF1_130	YDL227C	RF1	0.257694	1.16553	0.316176	-1.06588	0.545551	-0.503407	0.100042	1.25303	0	0	0
RF2_89	YDL227C	RF2	1.67797	1.15624	-0.524477	-1.24382	-0.242205	-0.0332544	-1.06997	-0.751652	0	0	0
RF2_215	YDL227C	RF2	1.06146	1.14905	0.900984	-1.10962	-0.82334	0.420738	0.138627	0.881086	0	0	0
RF2_54	YDL227C	RF2	-0.426646	1.14736	-0.605877	-0.453275	1.65633	-1.64706	-0.241813	0.907386	0	0	0
RF2_177	YDL227C	RF2	0.481041	1.13779	-0.0949038	-0.127567	0.123508	-0.115448	-0.275887	-0.15957	0	0	0
RF2_198	YDL227C	RF2	0.56465	1.13118	-0.122268	-1.48896	-0.207218	0.0425409	-0.330219	-0.103813	0	0	0
RF2_207	YDL227C	RF2	1.38121	1.11546	-0.501962	-2.60052	-2.08441	1.94193	-0.930452	-1.20905	0	0	0
RF1_80	YDL227C	RF1	3.69082	1.11247	-5.26337	-2.30126	-3.94114	3.30477	-4.83233	-5.50107	0	0	0
RF2_11	YDL227C	RF2	0.782217	1.11013	0.224525	0.316858	-0.711118	0.357042	-0.190519	-0.489509	0	0	0
RF2_227	YDL227C	RF2	1.28392	1.1086	-1.29195	-1.18434	-0.899035	0.848481	-1.41223	0.995103	0	0	0
RF2_34	YDL227C	RF2	-0.0807283	1.09728	0.186667	0.769427	1.05363	-1.26472	0.158682	-1.51883	0	0	0
RF2_211	YDL227C	RF2	1.98562	1.07142	-0.600201	-3.42291	-2.13722	1.78661	-1.24844	0.117296	0	0	0
RF2_170	YDL227C	RF2	-0.249102	1.06833	0.106225	-1.14265	-0.689994	0.113866	0.176115	-0.72366	0	0	0
RF1_205	YDL227C	RF1	0.350463	1.05962	0.56434	-0.881914	0.106784	-0.491799	0.228236	-0.0449151	0	0	0
RF2_201	YDL227C	RF2	1.54541	1.05649	-0.994624	-1.38878	-2.81892	2.67155	-1.32323	0.847698	0	0	0
RF2_94	YDL227C	RF2	0.426159	1.0555	-0.360746	-0.529892	0.513865	-0.648681	-0.432687	0.43108	0	0	0
RF2_2	YDL227C	RF2	-0.899259	1.05507	-0.0643783	0.689274	0.897401	-2.08202	0.337279	0.0322023	0	0	0
RF1_277	YDL227C	RF1	-0.129454	1.05182	0.67869	-1.12652	-0.126022	0.0943426	0.518847	-0.328863	0	0	0
RF2_68	YDL227C	RF2	-0.0404079	1.04603	-0.603082	-0.533249	0.885739	-1.02794	-0.401648	-0.18839	0	0	0
RF2_32	YDL227C	RF2	-0.0856275	1.01671	-0.315808	-0.013305	-0.0342636	-0.0283736	-0.185015	0.903356	0	0	0
RF2_154	YDL227C	RF2	-0.0233512	1.00502	0.480501	0.467008	-0.036464	0.00390501	0.335627	-0.33124	0	0	0
RF2_125	YDL227C	RF2	0.260295	0.991549	-0.254438	-0.797541	0.116686	-0.214006	-0.289991	0.195274	0	0	0
RF1_158	YDL227C	RF1	0.180419	0.972414	0.63302	-0.071184	0.593521	-0.551968	0.350209	-0.224129	0	0	0
RF2_65	YDL227C	RF2	0.732556	0.95636	-0.889604	-0.182808	-0.431442	-0.0207449	-0.918076	-0.11866	0	0	0
RF2_203	YDL227C	RF2	1.40131	0.939453	-0.356297	-1.61459	-1.14372	1.16171	-0.842772	1.08354	0	0	0
RF2_39	YDL227C	RF2	1.88761	0.930873	-0.307087	0.444519	-0.501636	0.0298674	-1.01677	0.848037	0	0	0
RF2_119	YDL227C	RF2	1.34238	0.926687	-0.0863687	-0.122862	-1.56489	1.13136	-0.639504	-0.567592	0	0	0
RF2_63	YDL227C	RF2	2.61751	0.925548	-0.789273	-1.12704	-1.10324	0.691559	-1.63334	-0.201883	0	0	0
RF2_174	YDL227C	RF2	0.902378	0.902544	-0.288143	-1.28487	-0.435623	0.337273	-0.585805	1.33599	0	0	0
RF2_265	YDL227C	RF2	-0.137245	0.902376	1.35496	0.656553	-0.145606	-0.31236	0.988395	0.661043	0	0	0
RF2_49	YDL227C	RF2	-0.985764	0.886816	0.101211	0.728386	1.18126	-1.88614	0.491252	0.407535	0	0	0
RF2_136	YDL227C	RF2	0.285571	0.877461	0.492708	-0.197979	0.515626	-0.701836	0.208097	0.453822	0	0	0
RF2_184	YDL227C	RF2	0.977506	0.873385	-0.333524	-0.91151	-1.1479	1.14112	-0.64805	0.235103	0	0	0
RF2_349	YDL227C	RF2	-0.600799	0.849625	-0.416279	0.087204	0.870556	-0.834314	-0.0365142	-0.821801	0	0	0
RF2_102	YDL227C	RF2	-0.0782536	0.849365	-0.346854	-0.558829	0.204704	-0.126686	-0.209501	0.738082	0	0	0
RF2_149	YDL227C	RF2	0.292864	0.833645	-0.183718	-0.954701	-0.682512	0.501209	-0.255716	-0.159656	0	0	0
RF2_232	YDL227C	RF2	0.127719	0.83313	0.146688	-1.54698	0.127248	-0.0615956	0.0408362	1.64682	0	0	0
RF2_289	YDL227C	RF2	-0.159171	0.823627	0.340979	0.518623	-0.298756	-0.382085	0.299129	-0.232084	0	0	0
RF2_231	YDL227C	RF2	1.17298	0.819307	-0.54139	-2.1067	-1.01566	1.0529	-0.868934	-0.24	0	0	0
RF1_181	YDL227C	RF1	0.242569	0.818917	0.368519	0.0368737	-0.00477772	-0.279753	0.14233	-1.35078	0	0	0
RF2_128	YDL227C	RF2	0.876952	0.818633	-0.0175144	-0.283437	-0.11832	0.302451	-0.393774	0.68084	0	0	0
RF1_39	YDL227C	RF1	0.473476	0.808899	0.0777439	0.324818	1.00434	-1.44465	-0.155683	-0.607168	0	0	0
RF2_327	YDL227C	RF2	0.37359	0.808279	-0.330126	-0.80559	-0.506697	0.519748	-0.389636	-0.0931876	0	0	0
RF1_84	YDL227C	RF1	0.879738	0.80639	-0.525656	0.0651095	0.958353	-1.10801	-0.735205	0.568499	0	0	0
RF2_176	YDL227C	RF2	0.288025	0.781933	0.095523	0.0115246	0.275558	-0.243783	-0.0634676	0.160421	0	0	0
RF2_175	YDL227C	RF2	0.140179	0.780906	0.167202	-0.177995	0.777918	-0.935579	0.0494738	-0.2215	0	0	0
RF2_182	YDL227C	RF2	1.01391	0.780341	0.0127498	-0.566438	0.357634	-0.514481	-0.432499	-0.554046	0	0	0
RF1_297	YDL227C	RF1	0.632097	0.774543	-0.656777	-2.07389	-1.68767	1.23312	-0.719618	-1.65788	0	0	0
RF2_110	YDL227C	RF2	3.12453	0.772727	-0.970873	-0.395991	-1.91388	1.74109	-1.95762	-0.297294	0	0	0
RF2_313	YDL227C	RF2	-1.20728	0.770267	1.19075	0.452013	1.44443	-2.04179	1.36048	0.403189	0	0	0
RF1_127	YDL227C	RF1	-0.0532445	0.768903	0.0247819	-0.475347	-0.155948	0.0258479	0.0354232	-1.10546	0	0	0
RF2_323	YDL227C	RF2	0.219537	0.748645	-0.141967	-1.27866	0.106344	-0.2485	-0.195903	-0.399605	0	0	0
RF2_221	YDL227C	RF2	0.392277	0.726173	-0.357166	-1.11545	-0.16717	-0.181933	-0.415915	0.0809851	0	0	0
RF2_278	YDL227C	RF2	-0.102171	0.720915	0.72559	-0.0141929	0.240791	0.0333946	0.539046	0.353992	0	0	0
RF1_59	YDL227C	RF1	0.222761	0.720313	-0.423108	0.341155	-0.091915	0.0470525	-0.389098	-0.432676	0	0	0
RF1_202	YDL227C	RF1	0.685259	0.718412	0.212542	-0.675709	-0.397116	0.209799	-0.156421	0.617849	0	0	0
RF2_209	YDL227C	RF2	0.124002	0.703921	0.188765	-0.148277	-0.453227	0.551985	0.0712207	0.373327	0	0	0
RF1_259	YDL227C	RF1	0.425777	0.701087	0.323718	-1.61428	-0.337704	0.0977468	0.0317631	0.079615	0	0	0
RF2_30	YDL227C	RF2	-0.293416	0.700221	-0.323642	0.0737396	0.474477	-0.739652	-0.102248	0.353071	0	0	0
RF2_121	YDL227C	RF2	-0.815228	0.692059	0.701331	0.741177	0.79024	-1.33043	0.838963	0.501154	0	0	0
RF2_242	YDL227C	RF2	-0.49612	0.686867	0.56848	-0.605906	-0.0641895	-0.199774	0.604773	0.711575	0	0	0
RF2_270	YDL227C	RF2	0.837446	0.681414	-0.431683	-2.52933	-1.24318	1.20884	-0.65447	-0.882559	0	0	0
RF1_101	YDL227C	RF1	-0.23189	0.678411	-0.479004	-0.477358	0.534769	-0.699908	-0.235708	0.125068	0	0	0
RF1_8	YDL227C	RF1	-1.06841	0.676103	-0.204991	0.869001	0.63973	-0.704994	0.310439	1.23427	0	0	0
RF2_16	YDL227C	RF2	-0.969115	0.67374	0.411775	0.470394	1.33397	-1.86141	0.703084	0.81496	0	0	0
RF2_38	YDL227C	RF2	1.85412	0.665525	-0.0581626	0.598026	-1.18663	1.12504	-0.84057	-0.206115	0	0	0
RF2_97	YDL227C	RF2	-0.136325	0.658694	0.159149	0.741223	-0.256728	-0.300014	0.16383	1.02002	0	0	0
RF1_34	YDL227C	RF1	0.860388	0.64277	-0.567188	-0.231476	-0.164749	0.123463	-0.754904	1.81941	0	0	0
RF2_152	YDL227C	RF2	0.217163	0.640191	0.419096	-0.0885709	1.09016	-0.903137	0.187969	0.565947	0	0	0
RF2_41	YDL227C	RF2	-0.0812615	0.637288	-0.423435	0.274678	0.156954	-0.220897	-0.260926	0.735649	0	0	0
RF1_196	YDL227C	RF1	-0.614591	0.636441	0.466551	-1.23632	0.180499	-0.585887	0.585888	0.274025	0	0	0
RF1_206	YDL227C	RF1	-0.595653	0.636425	0.829942	0.0141868	1.37358	-1.15714	0.83125	0.661146	0	0	0
RF2_73	YDL227C	RF2	-0.253207	0.631638	0.00136289	0.642242	-0.723	0.390797	0.10538	1.10624	0	0	0
RF2_171	YDL227C	RF2	-0.111723	0.630853	-0.122698	-1.45044	-0.340124	-0.00220619	-0.0409513	0.939887	0	0	0
RF2_178	YDL227C	RF2	-0.838667	0.628839	0.464844	0.818107	1.68934	-1.49026	0.683188	-1.35815	0	0	0
RF2_208	YDL227C	RF2	-0.0871215	0.623754	0.479396	-0.506428	0.476238	-0.372118	0.362919	0.682799	0	0	0
RF2_248	YDL227C	RF2	0.359235	0.620131	-0.0693108	-1.04956	-0.205898	0.128467	-0.206284	1.06553	0	0	0
RF1_177	YDL227C	RF1	0.124183	0.615941	0.404665	-0.731322	-0.0921351	-0.0524083	0.218862	0.490293	0	0	0
RF2_122	YDL227C	RF2	0.237705	0.613587	-0.0864898	-0.921081	-0.693734	0.308932	-0.165863	1.15099	0	0	0
RF1_58	YDL227C	RF1	0.758505	0.612147	-0.840572	0.03636	-0.647525	0.809927	-0.895861	1.42906	0	0	0
RF2_260	YDL227C	RF2	0.260883	0.609215	0.353277	-1.32194	0.102604	-0.492743	0.12393	-0.0671875	0	0	0
RF1_184	YDL227C	RF1	-0.0493915	0.603191	0.334085	-0.663176	0.404283	-0.531666	0.246422	0.214348	0	0	0
RF1_151	YDL227C	RF1	-0.162335	0.595916	0.453134	-0.560667	-0.0705708	-0.147768	0.37787	0.107204	0	0	0
RF2_279	YDL227C	RF2	0.0294335	0.594588	0.600682	-0.233104	0.89036	-1.02733	0.39487	-0.960893	0	0	0
RF2_169	YDL227C	RF2	-0.833577	0.586859	0.856177	0.830339	0.500883	-0.881235	0.955909	0.280079	0	0	0
RF1_213	YDL227C	RF1	0.617988	0.585895	-0.0473377	-0.874087	-1.14768	1.04761	-0.302535	1.18167	0	0	0
RF1_303	YDL227C	RF1	0.490608	0.583819	-0.683771	-1.56139	-1.3158	1.32232	-0.678751	1.21058	0	0	0
RF1_150	YDL227C	RF1	0.310429	0.579943	0.0806304	-0.718151	-0.195556	0.0562399	-0.0832966	0.191545	0	0	0
RF1_207	YDL227C	RF1	-0.0087693	0.578755	0.193706	-0.752225	0.220987	-0.317569	0.13227	0.0889813	0	0	0
RF2_329	YDL227C	RF2	0.709141	0.578555	-0.561012	-1.04981	-1.33494	0.918862	-0.687335	-1.2095	0	0	0
RF2_214	YDL227C	RF2	0.222786	0.578359	0.533168	-0.521211	-0.109078	-0.0124599	0.263317	0.153349	0	0	0
RF1_129	YDL227C	RF1	0.842159	0.576222	-0.175065	-0.59672	-0.327142	0.294782	-0.484419	0.622324	0	0	0
RF2_161	YDL227C	RF2	1.22267	0.574972	-0.630911	-0.993694	-1.08519	0.559942	-0.949157	0.271941	0	0	0
RF2_25	YDL227C	RF2	-1.49404	0.570099	0.490095	1.00688	0.832048	-1.32862	0.989252	-0.0230745	0	0	0
RF2_304	YDL227C	RF2	0.0134985	0.566674	-0.131609	-0.184703	1.08268	-1.24778	-0.100654	-0.662176	0	0	0
RF2_337	YDL227C	RF2	-1.28587	0.565781	0.387336	0.914039	0.578998	-1.13553	0.824562	0.150286	0	0	0
RF2_162	YDL227C	RF2	1.0122	0.55532	0.0904193	-0.889036	-0.841824	0.861811	-0.379975	0.932457	0	0	0
RF2_114	YDL227C	RF2	0.555797	0.554696	-0.43583	-0.462643	-0.408118	0.341785	-0.538347	0.689419	0	0	0
RF2_126	YDL227C	RF2	0.296445	0.553439	-0.0638007	-0.429246	0.635109	-0.478265	-0.175577	0.552939	0	0	0
RF2_238	YDL227C	RF2	0.00894632	0.547299	0.465699	-0.369004	0.742711	-0.51809	0.311276	0.376719	0	0	0
RF2_241	YDL227C	RF2	-0.00291942	0.545733	1.31236	0.570269	-0.224161	-0.280778	0.897802	-0.0270542	0	0	0
RF2_60	YDL227C	RF2	1.03359	0.542509	-0.63936	0.892647	0.149033	0.0356504	-0.875676	0.472322	0	0	0
RF1_112	YDL227C	RF1	2.12444	0.541631	-0.749023	-1.81578	-0.687133	0.493416	-1.40261	4.01563	0	0	0
RF1_302	YDL227C	RF1	0.443618	0.540682	-0.499335	-1.18529	-0.609238	0.56954	-0.534062	0.468985	0	0	0
RF2_249	YDL227C	RF2	0.0250272	0.531794	0.110065	-0.447787	0.325508	-0.519033	0.060212	-0.902279	0	0	0
RF2_115	YDL227C	RF2	-0.0246188	0.529256	-0.374788	-0.186004	0.264556	-0.771028	-0.251423	-4.11786	0	0	0
RF2_276	YDL227C	RF2	0.526879	0.524798	0.361537	-0.86048	-0.146486	-0.15433	0.0131912	-0.528094	0	0	0
RF1_339	YDL227C	RF1	-0.230516	0.502233	-0.750957	-0.889848	-0.692194	0.0989362	-0.424243	1.34811	0	0	0
RF2_146	YDL227C	RF2	0.0730083	0.501715	0.377554	-0.619411	-1.2456	1.03863	0.222659	0.506301	0	0	0
RF2_213	YDL227C	RF2	1.05645	0.500119	-0.0999902	-0.917176	-1.25088	1.04441	-0.525958	1.27868	0	0	0
RF2_137	YDL227C	RF2	0.386563	0.498344	0.172707	0.433506	-0.233843	0.407285	-0.0536611	0.221014	0	0	0
RF1_53	YDL227C	RF1	0.518635	0.495622	-1.15919	-0.795887	-0.709357	0.406055	-1.01206	-0.306704	0	0	0
RF1_204	YDL227C	RF1	0.281818	0.493528	0.461334	-0.488413	-0.0474662	0.168579	0.188372	0.545511	0	0	0
RF2_224	YDL227C	RF2	0.12441	0.489435	0.010166	-0.909449	-0.296996	0.385588	-0.0511398	1.82282	0	0	0
RF1_352	YDL227C	RF1	-0.356729	0.48911	-0.393878	-0.618877	0.366656	-0.655448	-0.124096	0.673969	0	0	0
RF1_195	YDL227C	RF1	-0.226633	0.484093	0.253973	-0.709908	-0.278952	-0.24124	0.268499	-0.720043	0	0	0
RF2_233	YDL227C	RF2	1.27846	0.479708	-1.08297	-0.949192	-2.07165	2.12018	-1.27177	0.566126	0	0	0
RF2_314	YDL227C	RF2	-0.564186	0.474534	-0.223481	-1.03285	0.407584	-1.10907	0.0824791	0.8724	0	0	0
RF2_196	YDL227C	RF2	0.477309	0.47432	-0.0543836	-1.34834	-0.462909	0.218945	-0.24685	1.01677	0	0	0
RF2_193	YDL227C	RF2	-0.57998	0.472497	1.45008	0.160457	0.0786188	-0.634285	1.25694	0.674095	0	0	0
RF1_88	YDL227C	RF1	1.44438	0.46323	-0.565492	-0.0109576	0.089841	-0.0947765	-0.998793	0.70738	0	0	0
RF2_160	YDL227C	RF2	0.426466	0.460263	0.474109	-0.0692985	0.139791	0.0658783	0.133485	0.626431	0	0	0
RF1_107	YDL227C	RF1	0.658801	0.45942	-0.152831	0.224976	0.113166	-0.135053	-0.391117	-0.192792	0	0	0
RF2_257	YDL227C	RF2	0.160379	0.458779	0.145171	-0.51737	0.632909	-0.44775	0.0256541	0.529337	0	0	0
RF2_158	YDL227C	RF2	2.60519	0.457728	-0.486158	-1.38626	-2.12644	1.86023	-1.4354	0.885856	0	0	0
RF1_60	YDL227C	RF1	-0.183416	0.456196	-0.189425	0.59692	1.36543	-1.40569	-0.0562831	-1.66694	0	0	0
RF2_188	YDL227C	RF2	-0.255681	0.451001	0.404285	0.0205885	0.621467	-0.493358	0.385104	-0.267682	0	0	0
RF2_301	YDL227C	RF2	0.52621	0.448849	-0.653689	-0.630507	-0.0102788	0.218535	-0.673212	0.290732	0	0	0
RF2_156	YDL227C	RF2	0.182446	0.447851	0.859729	0.632134	0.94163	-0.890873	0.504164	0.214017	0	0	0
RF2_259	YDL227C	RF2	1.05441	0.446101	-0.321371	-1.41878	-1.19455	0.950772	-0.672568	0.292288	0	0	0
RF2_295	YDL227C	RF2	-0.0185275	0.439661	-0.394129	-1.34973	6.32375e-05	-0.203835	-0.267291	-1.71365	0	0	0
RF2_226	YDL227C	RF2	0.368047	0.427272	-0.38892	0.0933242	-0.559948	0.464829	-0.427236	0.360896	0	0	0
RF2_326	YDL227C	RF2	0.101483	0.42441	-0.0678944	0.0532718	-0.42	0.508469	-0.0947104	-0.104561	0	0	0
RF1_230	YDL227C	RF1	-0.250958	0.424289	0.224007	0.0914547	0.745571	-0.728783	0.25839	-0.263066	0	0	0
RF1_82	YDL227C	RF1	0.325101	0.421544	-0.387735	-0.436926	0.380739	-0.266218	-0.408246	0.352111	0	0	0
RF2_99	YDL227C	RF2	0.151381	0.420693	-0.784791	-1.44333	-0.326041	0.0784288	-0.606217	0.709837	0	0	0
RF2_277	YDL227C	RF2	0.112096	0.419088	0.538346	0.0136716	1.29326	-1.06797	0.315665	-0.652633	0	0	0
RF1_138	YDL227C	RF1	0.561184	0.417857	-0.0483443	-0.517806	-0.142305	0.0830635	-0.278783	0.937421	0	0	0
RF1_247	YDL227C	RF1	0.240009	0.417452	0.0672442	-1.34209	-0.890233	0.604812	-0.0620245	0.380522	0	0	0
RF2_218	YDL227C	RF2	1.06806	0.416676	-0.451117	-1.29115	-1.77239	1.2978	-0.7648	1.40881	0	0	0
RF1_140	YDL227C	RF1	0.875065	0.411059	-0.16395	-1.69772	-0.154187	-0.125127	-0.491026	0.332128	0	0	0
RF2_291	YDL227C	RF2	-0.291022	0.403959	-0.499394	-1.20017	0.248493	-0.354236	-0.224919	0.308306	0	0	0
RF2_268	YDL227C	RF2	-0.706348	0.402529	0.484189	-0.940882	0.561175	-0.741497	0.638573	0.73313	0	0	0
RF2_311	YDL227C	RF2	-0.693482	0.402259	0.588164	0.187039	-0.465989	0.673717	0.705655	0.0633304	0	0	0
RF1_347	YDL227C	RF1	-0.262668	0.400531	-0.24862	-0.76907	-0.351346	0.125104	-0.0634234	0.168708	0	0	0
RF2_202	YDL227C	RF2	0.125768	0.398422	0.272351	0.0538412	1.31152	-1.18593	0.127662	-0.119387	0	0	0
RF2_253	YDL227C	RF2	1.29528	0.394415	-0.57032	-1.20192	-1.44188	1.38028	-0.939462	1.11268	0	0	0
RF1_128	YDL227C	RF1	0.198094	0.393359	-0.17501	-0.25992	-0.331983	0.291378	-0.2093	0.818398	0	0	0
RF1_249	YDL227C	RF1	-0.370421	0.392234	0.311499	-0.718805	0.162015	0.0749836	0.371019	0.255481	0	0	0
RF2_275	YDL227C	RF2	-0.0108316	0.387129	0.524702	-0.361985	1.18346	-1.01658	0.36049	0.358379	0	0	0
RF2_76	YDL227C	RF2	-0.0240554	0.385397	-0.774808	-0.598598	0.609144	-0.491922	-0.52648	0.218229	0	0	0
RF1_163	YDL227C	RF1	0.493968	0.376107	0.40701	-0.525916	0.0434118	-0.209331	0.0583784	0.371325	0	0	0
RF2_134	YDL227C	RF2	1.17158	0.375847	0.653929	0.804453	0.911484	-0.770167	-0.0747031	-1.35259	0	0	0
RF2_254	YDL227C	RF2	0.715851	0.370414	-0.053697	-0.547273	-0.555767	0.528361	-0.348828	0.45416	0	0	0
RF1_149	YDL227C	RF1	-0.0596124	0.365221	0.239945	-0.624042	-0.812778	0.899585	0.186112	-1.19588	0	0	0
RF1_161	YDL227C	RF1	0.186289	0.36521	0.284414	-0.306845	-0.548726	0.594641	0.109503	0.23526	0	0	0
RF2_210	YDL227C	RF2	0.0518823	0.354337	0.567766	-0.236278	0.885739	-0.757698	0.36238	-0.0588864	0	0	0
RF2_145	YDL227C	RF2	-0.194758	0.35003	1.42044	0.383335	-0.580192	0.0173579	1.05984	-0.0637926	0	0	0
RF1_348	YDL227C	RF1	-0.263181	0.349977	-0.463644	-0.498852	-0.163429	-0.0895266	-0.211918	0.68505	0	0	0
RF2_303	YDL227C	RF2	2.05101	0.342674	-3.20418	-0.65717	-3.32876	3.48216	-4.99025	4.70176	0	0	0
RF2_205	YDL227C	RF2	0.801386	0.338648	0.0895684	-0.039936	-0.87549	0.936745	-0.289426	-0.973692	0	0	0
RF1_156	YDL227C	RF1	-0.415942	0.329665	0.787342	0.61442	1.09808	-0.783127	0.721417	-0.0655668	0	0	0
RF2_300	YDL227C	RF2	0.612545	0.322916	-0.583503	-0.0400056	0.0973225	0.0436893	-0.661929	-0.0172388	0	0	0
RF1_299	YDL227C	RF1	0.35846	0.31415	-0.514647	-1.20182	-0.200397	-0.0593808	-0.50862	0.0791778	0	0	0
RF2_51	YDL227C	RF2	0.130255	0.308309	-0.926767	-0.900359	-0.021281	-0.308217	-0.694554	-0.124427	0	0	0
RF1_54	YDL227C	RF1	-0.378735	0.302344	-0.493313	0.0181787	-0.2191	0.367337	-0.183798	0.120373	0	0	0
RF2_67	YDL227C	RF2	0.621499	0.301929	-0.944839	-0.14959	0.0713574	-0.035018	-0.909427	-0.851827	0	0	0
RF1_251	YDL227C	RF1	-0.465734	0.297785	0.462669	-0.553014	0.781438	-0.775499	0.517777	0.911802	0	0	0
RF2_271	YDL227C	RF2	-0.384203	0.294916	0.505131	-0.446653	0.819946	-0.714879	0.511421	0.409964	0	0	0
RF2_172	YDL227C	RF2	-0.212358	0.293362	-0.19395	-0.763762	-0.548065	0.250445	-0.047088	0.712081	0	0	0
RF2_243	YDL227C	RF2	0.267583	0.292763	-0.011271	-1.59352	-1.2071	1.00483	-0.127451	0.640825	0	0	0
RF1_186	YDL227C	RF1	0.493304	0.292009	-0.0833421	-0.559229	-0.061549	0.0169887	-0.273317	-1.06663	0	0	0
RF1_178	YDL227C	RF1	-0.525752	0.291683	0.528856	0.48866	0.856693	-0.86204	0.590265	-1.02846	0	0	0
RF2_117	YDL227C	RF2	0.21833	0.289979	-0.0864794	0.589693	0.804543	-0.758929	-0.157519	-1.52388	0	0	0
RF2_235	YDL227C	RF2	-0.0591195	0.288743	0.314528	0.181224	0.694521	-0.540976	0.237226	-0.249532	0	0	0
RF2_230	YDL227C	RF2	-0.30403	0.28785	0.394466	0.0939636	1.19556	-0.966258	0.399501	-0.219913	0	0	0
RF2_274	YDL227C	RF2	2.03535	0.286784	-1.92412	-2.24937	-2.67655	2.49207	-2.12627	1.03288	0	0	0
RF1_295	YDL227C	RF1	0.294564	0.280202	-0.654233	-1.67017	-0.841824	0.764278	-0.576811	0.572739	0	0	0
RF2_229	YDL227C	RF2	2.00054	0.274379	-1.06454	-0.993422	-2.3258	2.65387	-1.55557	0.692719	0	0	0
RF1_245	YDL227C	RF1	-0.173396	0.271688	0.244869	-0.401198	-0.273231	0.0807667	0.239039	-0.712562	0	0	0
RF1_225	YDL227C	RF1	-0.0946212	0.271516	-0.14036	-0.417161	-0.00873851	-0.0923977	-0.0604231	-0.0176216	0	0	0
RF1_282	YDL227C	RF1	-0.587218	0.270856	0.77118	-0.537678	0.699802	-0.680385	0.786467	0.575907	0	0	0
RF2_15	YDL227C	RF2	0.662191	0.268676	0.0840358	1.20475	0.593081	-1.10661	-0.232969	0.750903	0	0	0
RF2_12	YDL227C	RF2	-0.060875	0.267911	0.405352	1.27479	1.03845	-1.4006	0.300459	0.383618	0	0	0
RF2_297	YDL227C	RF2	0.463144	0.264808	-0.94183	-0.679139	-0.00785833	0.0133384	-0.842108	-2.26549	0	0	0
RF1_83	YDL227C	RF1	0.36769	0.26206	-0.273233	0.213089	0.550612	-0.444879	-0.348462	-0.512801	0	0	0
RF1_141	YDL227C	RF1	0.543846	0.259839	0.0706911	-0.401326	-0.0272222	-0.0166024	-0.190858	0.0652325	0	0	0
RF2_140	YDL227C	RF2	2.58986	0.252497	-2.26911	0.0291434	-2.29917	1.93868	-4.56819	3.02009	0	0	1
RF1_183	YDL227C	RF1	-0.186851	0.251548	0.384434	-0.0359391	0.348832	-0.125661	0.341231	-0.509843	0	0	0
RF1_337	YDL227C	RF1	-1.0908	0.250485	0.647912	0.820477	0.89344	-1.2817	0.923523	0.597923	0	0	0
RF1_236	YDL227C	RF1	0.563779	0.242426	0.100601	-0.943633	0.0528737	-0.27963	-0.179255	-0.185187	0	0	0
RF2_325	YDL227C	RF2	-0.169226	0.241987	-0.327181	0.056467	0.615525	-0.576044	-0.157372	-0.0810424	0	0	0
RF1_135	YDL227C	RF1	0.619321	0.236586	0.472743	0.480803	0.980358	-0.940747	0.0477818	-0.219274	0	0	0
RF2_266	YDL227C	RF2	0.0512435	0.235051	0.72557	-1.0298	-0.768549	0.4887	0.470809	0.894418	0	0	0
RF2_256	YDL227C	RF2	0.169478	0.233188	0.0928856	0.00615604	0.460395	-0.416742	-0.0140169	-0.658287	0	0	0
RF1_106	YDL227C	RF1	0.0452025	0.228586	-0.0625745	0.56188	0.635329	-0.393979	-0.0668899	-0.672271	0	0	0
RF1_226	YDL227C	RF1	0.177919	0.224574	0.157475	-0.424923	-0.375331	0.53197	0.0264426	0.278562	0	0	0
RF1_243	YDL227C	RF1	0.342792	0.222146	0.0478169	-1.15092	-1.56401	1.17201	-0.119666	0.188584	0	0	0
RF1_122	YDL227C	RF1	0.168201	0.219937	0.0311343	-0.0520996	-1.76051	1.5331	-0.0557851	0.692731	0	0	0
RF1_145	YDL227C	RF1	-1.0453	0.219864	1.48252	0.832778	0.0539739	-0.414856	1.49319	-0.28318	0	0	0
RF2_245	YDL227C	RF2	0.31396	0.217339	0.357589	-1.44898	0.519806	-0.703764	0.103657	0.847718	0	0	0
RF2_206	YDL227C	RF2	0.0963022	0.214578	0.508526	0.376673	1.20656	-0.88591	0.30221	0.0110017	0	0	0
RF1_9	YDL227C	RF1	-0.352101	0.214082	-0.0581453	0.95295	0.293822	-0.498485	0.10673	-0.607299	0	0	0
RF1_210	YDL227C	RF1	0.911482	0.211258	-0.0572944	-1.30844	-1.04778	0.900365	-0.435262	0.0712728	0	0	0
RF2_308	YDL227C	RF2	0.450439	0.210194	-0.434063	-1.07012	0.156954	-0.320194	-0.492671	-0.53979	0	0	0
RF1_234	YDL227C	RF1	-0.2906	0.205759	0.295156	-0.458577	0.498462	-0.366622	0.324872	0.028026	0	0	0
RF1_265	YDL227C	RF1	-0.928749	0.204237	1.71477	0.830508	0.83953	-1.1968	1.60332	0.338427	0	0	0
RF1_117	YDL227C	RF1	0.808856	0.19952	-0.652398	-0.447178	-0.136584	0.0361016	-0.790455	-0.0327788	0	0	0
RF2_148	YDL227C	RF2	-0.20012	0.196294	0.0795564	-1.39565	-0.257608	0.294905	0.136535	0.515684	0	0	0
RF1_174	YDL227C	RF1	0.62935	0.193047	-0.256275	-0.57163	-0.687793	0.663669	-0.448305	0.886494	0	0	0
RF1_296	YDL227C	RF1	-0.350311	0.188258	-0.395786	-0.521814	0.270497	-0.31843	-0.128133	-0.808666	0	0	0
RF2_225	YDL227C	RF2	0.269168	0.185393	-0.0895683	-0.0398642	-0.0492265	0.489356	-0.181433	0.286869	0	0	0
RF2_219	YDL227C	RF2	0.109717	0.174266	-0.195318	-1.07043	-0.782192	0.626468	-0.185473	0.769522	0	0	0
RF2_40	YDL227C	RF2	-1.48592	0.173938	0.397211	0.856741	1.58768	-1.43822	0.919254	-1.02567	0	0	0
RF1_87	YDL227C	RF1	0.699021	0.163261	-0.162684	0.794878	1.76173	-1.51573	-0.414937	-0.551567	0	0	0
RF2_267	YDL227C	RF2	-0.291379	0.161643	0.332748	-1.26604	-0.187854	0.0602183	0.351216	1.01169	0	0	0
RF1_224	YDL227C	RF1	-0.198747	0.161567	-0.183552	-0.600267	-0.848645	1.05429	-0.0457361	1.38626	0	0	0
RF1_304	YDL227C	RF1	-0.149358	0.160092	-0.174254	-0.551535	0.475137	-0.519566	-0.0603674	0.132119	0	0	0
RF1_187	YDL227C	RF1	0.395048	0.15446	0.327693	-0.875959	-0.252107	0.541075	0.0478827	0.956793	0	0	0
RF2_280	YDL227C	RF2	0.307823	0.152244	0.343493	-0.453266	-0.172891	0.0975007	0.0967398	-0.581947	0	0	0
RF2_33	YDL227C	RF2	-0.679644	0.151622	-0.279186	1.18341	0.524427	-0.436922	0.092709	0.362352	0	0	0
RF1_314	YDL227C	RF1	-0.857369	0.135947	0.196081	-0.0917711	-0.291935	0.070636	0.502395	0.297899	0	0	0
RF1_104	YDL227C	RF1	-0.466654	0.13564	-0.0505684	0.31111	1.21646	-0.836406	0.161194	-0.601294	0	0	0
RF1_132	YDL227C	RF1	0.763445	0.125184	0.293385	0.361533	0.776377	-0.574075	-0.136076	0.674521	0	0	0
RF1_261	YDL227C	RF1	-0.0113799	0.124471	0.453582	-1.0658	0.0101852	-0.36896	0.311876	0.0630197	0	0	0
RF1_244	YDL227C	RF1	-0.499732	0.120299	0.0866698	-0.537821	-0.11832	0.037291	0.270927	0.700613	0	0	0
RF2_302	YDL227C	RF2	0.38526	0.11927	-0.480738	0.456868	0.721806	-0.392216	-0.496853	0.0960007	0	0	0
RF2_186	YDL227C	RF2	0.101835	0.117812	0.375397	0.36652	1.00192	-0.773612	0.208633	-0.030853	0	0	0
RF2_190	YDL227C	RF2	0.351916	0.117304	0.271398	-0.497638	0.246292	-0.429662	0.0284646	0.387069	0	0	0
RF1_169	YDL227C	RF1	-1.00551	0.113917	1.13498	0.706395	-0.300956	0.0812178	1.22956	0.118472	0	0	0
RF1_223	YDL227C	RF1	0.21001	0.107806	-0.27344	-0.468576	-0.941284	1.02661	-0.281593	1.0547	0	0	0
RF1_176	YDL227C	RF1	0.195826	0.105649	-0.053595	-0.311817	-1.02952	1.13292	-0.125462	0.747326	0	0	0
RF1_220	YDL227C	RF1	-0.0351516	0.102311	-0.129615	-0.398902	-1.20424	0.919601	-0.0785352	-0.195249	0	0	0
RF1_294	YDL227C	RF1	-0.426309	0.101958	-0.342824	-0.429534	-0.385453	0.656409	-0.0592192	0.9249	0	0	0
RF2_50	YDL227C	RF2	0.187732	0.100558	-0.813652	-0.659236	-0.612758	0.159597	-0.641034	0.480442	0	0	0
RF1_146	YDL227C	RF1	0.166013	0.100458	0.597864	-0.732604	-1.32328	0.908199	0.332491	0.494342	0	0	0
RF2_195	YDL227C	RF2	0.287588	0.10044	0.044012	-1.15451	-0.666449	0.532339	-0.0983773	1.01182	0	0	0
RF1_218	YDL227C	RF1	-1.01525	0.0953017	0.432366	0.306943	0.726867	-0.909371	0.737844	0.0819915	0	0	0
RF1_229	YDL227C	RF1	0.827049	0.0942763	-0.153692	-0.091494	-0.126022	0.24417	-0.463631	0.8445	0	0	0
RF2_236	YDL227C	RF2	0.29715	0.0904169	0.23483	-0.0731658	0.254434	-0.415307	0.0274295	-0.058747	0	0	0
RF1_275	YDL227C	RF1	-0.33182	0.0888587	0.773321	-0.312318	0.703763	-0.900881	0.674205	-0.660149	0	0	0
RF1_227	YDL227C	RF1	1.031	0.0807307	-0.287966	-0.0551181	-0.325161	0.250158	-0.640339	-2.01699	0	0	0
RF2_100	YDL227C	RF2	0.272256	0.0786206	-0.707434	-0.458291	-0.133943	0.201924	-0.603714	0.22675	0	0	0
RF1_171	YDL227C	RF1	-0.0261932	0.0761953	-0.158658	-0.571146	-1.23196	0.921323	-0.102326	-0.147987	0	0	0
RF1_124	YDL227C	RF1	-0.759183	0.0747742	0.286188	-0.0243752	0.0104053	0.228871	0.522956	0.263685	0	0	0
RF1_198	YDL227C	RF1	0.622494	0.0740661	-0.570182	-0.69849	-1.36597	1.20486	-0.657163	0.653078	0	0	0
RF2_350	YDL227C	RF2	-0.520576	0.0687304	-0.39227	0.353557	0.228909	-0.26023	-0.0536907	-0.249096	0	0	0
RF2_273	YDL227C	RF2	-0.0832333	0.0686062	0.396533	-0.225489	0.0720175	0.0507849	0.30418	0.361989	0	0	0
RF2_298	YDL227C	RF2	-0.0362029	0.066243	-0.439865	0.194161	0.331889	-0.235211	-0.291243	-1.21631	0	0	0
RF1_131	YDL227C	RF1	0.699011	0.0572001	0.168314	-0.159431	0.449392	-0.407145	-0.192154	0.988122	0	0	0
RF1_175	YDL227C	RF1	0.36424	0.0541888	-0.0635274	-0.534873	-0.614299	0.609488	-0.204514	-0.0178296	0	0	0
RF2_234	YDL227C	RF2	2.16636	0.0539711	-1.70905	-0.686688	-3.05326	3.25822	-3.75674	2.97394	0	0	0
RF2_124	YDL227C	RF2	-0.553532	0.053935	0.180749	0.0916424	0.627188	-0.528713	0.35979	0.371223	0	0	0
RF2_75	YDL227C	RF2	0.108842	0.0511945	-1.05598	-0.377638	-0.599776	0.765877	-0.774178	0.00602246	0	0	0
RF2_194	YDL227C	RF2	0.493807	0.0487528	-0.0251864	-0.794665	-1.09487	0.77933	-0.234194	1.17705	0	0	0
RF2_200	YDL227C	RF2	-0.164578	0.0476988	0.388538	0.0978206	-0.236704	0.401584	0.334296	-0.20195	0	0	0
RF2_258	YDL227C	RF2	0.181525	0.0417525	0.178639	0.0320539	0.140451	-0.0943664	0.0393456	-1.2494	0	0	0
RF2_338	YDL227C	RF2	-1.13042	0.0364987	-0.48092	0.49522	0.735229	-1.01449	0.141427	0.14143	0	0	0
RF2_4	YDL227C	RF2	-1.06127	0.0336995	-0.0724792	0.552378	0.33673	-0.818318	0.401081	0.163328	0	0	0
RF1_250	YDL227C	RF1	0.356785	0.0332267	0.224659	-0.29436	-0.302057	0.1112	-0.00543416	0.842658	0	0	0
RF1_203	YDL227C	RF1	0.687718	0.0325316	0.119186	0.0177511	0.00534429	0.124037	-0.220338	-0.0146227	0	0	0
RF1_351	YDL227C	RF1	-0.610472	0.0315369	-0.327409	-0.145966	0.515405	-0.498444	0.0296277	0.797901	0	0	0
RF1_199	YDL227C	RF1	-0.478902	0.0302598	-0.0822387	-0.217561	-0.596035	0.575692	0.144376	0.0438028	0	0	0
RF2_272	YDL227C	RF2	0.4784	0.0302447	-0.056651	-0.495242	-0.789453	0.991705	-0.248866	0.978855	0	0	0
RF1_281	YDL227C	RF1	-0.347469	0.0272969	0.678415	-0.0374428	0.5867	-0.530804	0.615379	0.0210053	0	0	0
RF2_5	YDL227C	RF2	-0.271244	0.0265239	-0.0975948	0.378304	-0.760848	0.40827	0.0446864	0.700213	0	0	0
RF1_256	YDL227C	RF1	0.754305	0.0245536	-0.0278429	-0.758966	-0.548065	0.36262	-0.347968	-0.214924	0	0	0
RF2_239	YDL227C	RF2	-0.388629	0.0235296	1.30446	0.502857	0.204924	-0.0749664	1.06814	-0.80826	0	0	0
RF2_143	YDL227C	RF2	0.30986	0.0223139	0.657025	0.553558	0.419466	-0.485114	0.309239	-0.342994	0	0	0
RF1_269	YDL227C	RF1	-0.123574	0.0182813	0.29536	-0.659979	-0.479192	0.315207	0.252135	0.203686	0	0	0
RF2_35	YDL227C	RF2	2.41679	0.0142582	-0.362684	0.762592	-0.662928	0.605222	-1.27701	2.18337	0	0	0
RF1_253	YDL227C	RF1	-0.508594	0.00957062	0.632983	0.316592	0.933268	-0.759626	0.655217	-1.24604	0	0	0
RF1_81	YDL227C	RF1	0.693498	0.00953992	-0.513194	0.389182	0.271817	-0.00401084	-0.648535	-0.307639	0	0	0
RF1_315	YDL227C	RF1	-1.05538	0.00807178	0.0500324	-0.79168	0.523547	-0.86126	0.485167	0.428831	0	0	0
RF1_77	YDL227C	RF1	-0.154377	0.00792919	-0.582812	0.253116	0.506384	-0.58076	-0.33994	-1.1033	0	0	0
RF2_95	YDL227C	RF2	0.604447	0.00652108	0.0289828	0.469497	0.0106253	-0.14908	-0.245177	-0.397761	0	0	0
RF2_192	YDL227C	RF2	-0.935258	0.00644603	2.46685	0.887499	1.66425	-1.35295	2.13628	-0.399393	0	0	0
RF2_74	YDL227C	RF2	0.289368	0.00621135	-0.741906	-0.183228	-0.635863	0.5647	-0.634334	1.36706	0	0	0
RF2_244	YDL227C	RF2	-0.0371435	0.00465929	0.211582	-1.05786	-0.350906	0.257048	0.156862	0.322798	0	0	0
RF1_100	YDL227C	RF1	0.238837	0.00398252	-0.774668	-0.214777	-0.590094	0.639552	-0.635643	-0.377808	0	0	0
RF1_108	YDL227C	RF1	0.682366	0.00077948	-0.0921072	-0.0981584	0.994881	-1.13868	-0.360297	-0.235741	0	0	0
RF2_252	YDL227C	RF2	0.321188	0.000181169	0.133686	-0.339492	0.557874	-0.676161	-0.0518376	-0.157544	0	0	0
RF1_306	YDL227C	RF1	-0.259625	-0.00186687	-0.249298	-0.54928	0.679338	-0.803061	-0.0651657	-0.567595	0	0	0
RF2_269	YDL227C	RF2	0.249249	-0.00580398	0.169723	-0.41615	-0.484913	0.518271	0.00386851	-0.0725012	0	0	0
RF1_219	YDL227C	RF1	-0.0892491	-0.00838689	-0.226552	-0.272206	-1.63684	1.62112	-0.122162	0.396264	0	0	0
RF1_182	YDL227C	RF1	0.380768	-0.0088085	0.105737	0.468164	-0.315699	0.741104	-0.0966353	0.579724	0	0	0
RF2_173	YDL227C	RF2	0.964504	-0.00962444	-0.843074	-0.930559	-1.65797	1.64897	-0.982915	1.22244	0	0	0
RF1_345	YDL227C	RF1	-0.115219	-0.0119856	-0.665297	-0.996174	-0.244185	-0.142149	-0.413185	0.813216	0	0	0
RF2_111	YDL227C	RF2	6.34638	-0.0153858	-9.61707	1.68669	-4.91065	4.46533	-8.16146	0.534699	0	0	0
RF2_345	YDL227C	RF2	-0.364219	-0.0161479	-0.484315	-0.0622507	0.608924	-0.64704	-0.18365	-0.289893	0	0	0
RF1_15	YDL227C	RF1	1.62306	-0.0200331	0.107159	0.0764258	-1.72288	1.38348	-0.633067	1.86322	0	0	0
RF1_276	YDL227C	RF1	0.818543	-0.0267217	0.0755682	-0.466594	-0.210078	0.302123	-0.306216	1.61861	0	0	0
RF1_289	YDL227C	RF1	-0.928729	-0.0278084	0.818631	0.77313	0.297562	-0.536957	0.971987	0.140211	0	0	0
RF1_102	YDL227C	RF1	-0.563577	-0.028872	-0.246403	0.080468	0.968475	-0.878569	0.0662402	-0.183825	0	0	0
RF2_69	YDL227C	RF2	0.253716	-0.0297896	-0.608853	0.560798	0.298883	0.0390957	-0.528779	0.106187	0	0	0
RF2_290	YDL227C	RF2	-0.776793	-0.0333938	-0.188887	-0.241655	1.00038	-1.26079	0.197362	0.468111	0	0	0
RF2_6	YDL227C	RF2	-1.00395	-0.0375274	-0.102536	0.864308	0.457094	-0.947966	0.355271	0.174428	0	0	0
RF1_280	YDL227C	RF1	0.672694	-0.0453402	0.29716	-0.70536	-0.705837	0.634343	-0.093971	0.440156	0	0	0
RF1_74	YDL227C	RF1	-0.598526	-0.0455763	-0.466034	0.490724	0.578778	-0.621365	-0.0722136	-0.445377	0	0	0
RF2_299	YDL227C	RF2	0.524832	-0.045695	-0.685793	-0.0124582	-0.46753	0.572206	-0.69436	0.1579	0	0	0
RF1_114	YDL227C	RF1	0.601293	-0.0480112	-0.104745	-0.236353	0.000723368	0.0254378	-0.334076	-0.558859	0	0	0
RF2_26	YDL227C	RF2	-0.700101	-0.0509393	-0.578508	0.337523	-0.294135	-0.234719	-0.108167	1.14309	0	0	0
RF1_56	YDL227C	RF1	-0.342896	-0.0559625	-0.354437	0.763686	0.885519	-0.528836	-0.102598	-0.304338	0	0	0
RF1_298	YDL227C	RF1	-0.609622	-0.0584819	-0.0324503	-0.144947	0.950212	-0.774104	0.235251	0.0714457	0	0	0
RF2_109	YDL227C	RF2	5.22684	-0.0587828	-6.22717	1.55594	-4.44658	4.07068	-5.902	2.47553	0	0	0
RF1_98	YDL227C	RF1	-0.35185	-0.0626183	-0.31045	0.401981	-0.36939	0.310531	-0.0683328	0.0878349	0	0	0
RF1_366	YDL227C	RF1	-1.10617	-0.0628536	-0.0786414	0.578167	0.180059	-0.58318	0.415976	0.508873	0	0	0
RF1_215	YDL227C	RF1	0.414459	-0.0660403	1.25623	-0.0408038	-0.161669	-0.101872	0.669469	-0.0890385	0	0	0
RF1_273	YDL227C	RF1	-0.745728	-0.0758643	0.851488	0.263536	0.8886	-0.663036	0.913359	0.139742	0	0	0
RF2_133	YDL227C	RF2	1.52187	-0.0771039	0.130893	0.756448	0.0425317	0.317627	-0.573655	0.674236	0	0	0
RF1_116	YDL227C	RF1	0.0280553	-0.078744	-0.170756	0.165146	0.163776	0.0422128	-0.133749	-0.524224	0	0	0
RF2_341	YDL227C	RF2	-1.27794	-0.0800211	-0.5636	0.232352	0.931508	-0.845716	0.144759	-0.210673	0	0	0
RF1_67	YDL227C	RF1	0.489265	-0.0861468	-0.786648	0.278585	0.263235	-0.0805444	-0.747799	0.231628	0	0	0
RF1_284	YDL227C	RF1	-0.317822	-0.0911045	0.780029	-0.321006	0.18622	-0.182835	0.672609	0.482184	0	0	0
RF2_138	YDL227C	RF2	0.266024	-0.0935046	0.228757	0.471798	0.343991	0.0100982	0.0368339	-0.263008	0	0	0
RF2_296	YDL227C	RF2	0.168789	-0.095099	-0.986215	-0.182484	-0.409658	0.688482	-0.751083	0.979544	0	0	0
RF2_31	YDL227C	RF2	-0.0849083	-0.0961182	-0.203496	0.577151	-0.539264	0.652923	-0.108044	-0.0487667	0	0	0
RF1_139	YDL227C	RF1	-0.178189	-0.0961578	0.224977	0.456516	0.612005	-0.321752	0.227417	-0.361314	0	0	0
RF1_217	YDL227C	RF1	-1.03922	-0.0967984	1.21918	0.941495	0.0614554	-0.148465	1.30433	0.0238993	0	0	0
RF2_79	YDL227C	RF2	-0.152431	-0.0987277	-0.336456	1.05298	0.413525	0.365532	-0.170894	0.308563	0	0	0
RF2_191	YDL227C	RF2	0.283488	-0.100222	0.888885	0.517434	0.266316	-0.250099	0.47884	-0.33679	0	0	0
RF2_123	YDL227C	RF2	0.230714	-0.100377	-0.171665	-1.17772	-0.396015	0.556743	-0.220952	0.821543	0	0	0
RF1_119	YDL227C	RF1	0.829036	-0.104503	0.443809	0.068238	-1.12502	1.17914	-0.0638489	1.15287	0	0	0
RF1_354	YDL227C	RF1	-0.270741	-0.108362	-0.326164	-0.282038	-1.35805	1.32581	-0.113706	-0.0893551	0	0	0
RF2_29	YDL227C	RF2	-0.516884	-0.11595	-0.294838	0.0739552	0.313845	-0.527195	0.0126145	0.48695	0	0	0
RF2_43	YDL227C	RF2	0.716701	-0.121259	-0.52305	0.407589	-0.0628692	0.0922508	-0.664928	0.779581	0	0	0
RF2_187	YDL227C	RF2	0.491488	-0.121949	0.144077	0.431944	0.74205	-0.44209	-0.118554	-0.174329	0	0	0
RF1_36	YDL227C	RF1	0.369571	-0.122123	0.003293	0.706675	-0.111059	0.203401	-0.161391	0.335548	0	0	0
RF1_160	YDL227C	RF1	0.569358	-0.122238	0.448416	0.604838	0.242551	-0.183122	0.0533055	-0.404475	0	0	0
RF1_222	YDL227C	RF1	-0.96577	-0.122833	0.173647	-0.226776	0.553913	-0.448529	0.533678	-0.142843	0	0	0
RF1_301	YDL227C	RF1	-0.119479	-0.126614	-0.0313867	0.00727297	0.240571	0.281001	0.0252841	-0.160152	0	0	0
RF2_92	YDL227C	RF2	-0.246864	-0.127337	-0.250305	0.552528	1.43673	-0.915974	-0.0712901	-0.317571	0	0	0
RF2_237	YDL227C	RF2	0.19246	-0.127953	0.246082	-0.0562928	0.0577147	0.316273	0.080652	-0.102915	0	0	0
RF2_318	YDL227C	RF2	-0.419981	-0.130278	-0.105931	-0.758422	0.0517735	-0.132387	0.102675	-0.659229	0	0	0
RF1_148	YDL227C	RF1	0.0621334	-0.130571	-0.0111603	-0.276671	-1.40316	1.43249	-0.0390054	0.601529	0	0	0
RF1_340	YDL227C	RF1	-0.937904	-0.130665	-0.114682	-0.360088	0.392401	-0.442008	0.318409	0.494066	0	0	0
RF1_185	YDL227C	RF1	-0.431706	-0.132297	0.295017	0.296965	0.935029	-0.497706	0.386327	0.231033	0	0	0
RF1_231	YDL227C	RF1	0.974393	-0.132537	-0.606617	-0.292934	-0.992334	1.08001	-0.829079	0.741013	0	0	0
RF1_154	YDL227C	RF1	0.240799	-0.132557	0.370015	0.2378	-0.548726	0.628601	0.144112	0.663596	0	0	0
RF1_75	YDL227C	RF1	-0.235506	-0.133166	-0.713899	0.143364	-0.260909	0.252701	-0.396539	-0.497606	0	0	0
RF1_208	YDL227C	RF1	-0.12545	-0.136015	0.326456	0.195522	0.720706	-0.530599	0.274404	0.244247	0	0	0
RF1_316	YDL227C	RF1	-0.531214	-0.139439	-0.132911	-0.966161	-0.365649	0.390223	0.131515	0.671162	0	0	0
RF1_162	YDL227C	RF1	-0.333108	-0.141498	0.578195	0.535402	0.884199	-0.659181	0.53956	-0.65784	0	0	0
RF2_28	YDL227C	RF2	-0.788131	-0.146606	-0.541459	0.596333	0.982338	-1.11038	-0.045224	0.0499653	0	0	0
RF1_258	YDL227C	RF1	0.490457	-0.148819	-0.00828072	-0.689738	-0.767449	0.659567	-0.221291	0.926552	0	0	0
RF2_317	YDL227C	RF2	-0.556797	-0.150779	-0.382088	-0.327064	0.111405	-0.13616	-0.031275	0.093948	0	0	0
RF1_318	YDL227C	RF1	-0.213842	-0.150794	-0.381014	-0.339725	-0.124702	0.0862216	-0.175643	1.02384	0	0	0
RF1_49	YDL227C	RF1	-0.964397	-0.152436	0.392258	0.979172	-0.0580283	0.0812999	0.687222	-0.451606	0	0	0
RF1_257	YDL227C	RF1	0.283312	-0.152452	0.276285	-0.553822	-0.251007	0.347076	0.0616764	-0.0902924	0	0	0
RF1_312	YDL227C	RF1	-0.91383	-0.156562	1.98406	0.877502	1.70892	-1.56712	1.78605	0.611555	0	0	0
RF1_66	YDL227C	RF1	0.290445	-0.158102	-0.539472	0.367427	0.157614	0.0124771	-0.496916	0.114016	0	0	0
RF1_307	YDL227C	RF1	-0.135228	-0.159101	-0.249364	-0.147286	-0.247266	0.371889	-0.118181	-0.0188372	0	0	0
RF1_300	YDL227C	RF1	0.344024	-0.159793	-0.135756	-0.605643	-0.2191	0.471432	-0.244935	0.512872	0	0	0
RF1_89	YDL227C	RF1	0.420953	-0.161391	-1.09789	0.974966	-1.1281	1.69215	-0.930623	0.160805	0	0	0
RF2_293	YDL227C	RF2	0.468652	-0.162465	-0.772912	-0.887005	-0.687573	0.720433	-0.72995	0.42016	0	0	0
RF1_143	YDL227C	RF1	-0.326921	-0.16434	0.857389	0.72068	1.12625	-0.910068	0.730273	-0.139094	0	0	0
RF1_79	YDL227C	RF1	-0.925827	-0.170238	-0.168642	0.713061	1.60154	-1.21542	0.275241	-0.346168	0	0	0
RF1_242	YDL227C	RF1	-0.509646	-0.172778	0.491667	-0.083975	-0.249026	0.00981114	0.557244	0.699615	0	0	0
RF1_342	YDL227C	RF1	-0.885305	-0.178194	-0.416976	0.253039	0.325508	-0.303337	0.0831736	-0.256635	0	0	0
RF1_317	YDL227C	RF1	-0.719879	-0.179355	-0.123577	-0.75051	-0.0305228	-0.119837	0.218795	1.05213	0	0	0
RF1_238	YDL227C	RF1	0.141512	-0.179573	0.299851	-0.34249	-0.413619	0.197823	0.139587	-0.274919	0	0	0
RF1_190	YDL227C	RF1	0.141617	-0.18712	0.325505	0.0970543	0.00578437	0.115014	0.157092	0.25911	0	0	0
RF2_183	YDL227C	RF2	0.148418	-0.195481	0.519788	0.494403	0.245632	-0.00762014	0.286955	0.320667	0	0	0
RF1_267	YDL227C	RF1	-0.573501	-0.196459	0.539556	-0.272192	-0.397776	0.204754	0.618739	0.0202206	0	0	0
RF2_261	YDL227C	RF2	1.27151	-0.199288	-0.324355	-0.568061	-2.43362	2.5362	-0.766782	-0.180971	0	0	0
RF2_72	YDL227C	RF2	0.540038	-0.206949	1.07942	1.68568	0.857573	-1.59903	0.492828	-1.76653	0	0	0
RF1_212	YDL227C	RF1	-0.198088	-0.207794	0.643092	-0.100332	0.271597	-0.253135	0.524725	-0.471546	0	0	0
RF2_309	YDL227C	RF2	0.120054	-0.20966	-0.536874	-0.0208751	-1.19455	1.37741	-0.423616	-2.32898	0	0	0
RF2_316	YDL227C	RF2	-0.800138	-0.211675	-0.066158	-0.680204	0.605843	-0.770126	0.293478	-0.121172	0	0	0
RF2_320	YDL227C	RF2	-0.0932128	-0.213388	-0.513656	0.116731	-0.0941154	0.0106314	-0.317987	-0.617551	0	0	0
RF2_322	YDL227C	RF2	-0.636799	-0.214517	-0.174481	0.334365	0.827207	-0.725748	0.147674	-0.653309	0	0	0
RF1_192	YDL227C	RF1	-0.888057	-0.215741	2.61681	1.0156	1.42991	-1.14061	2.21923	0.0383675	0	0	0
RF2_371	YDL227C	RF2	-1.4428	-0.224075	0.285102	0.973433	1.35047	-1.45597	0.820266	-1.08728	0	0	0
RF1_193	YDL227C	RF1	-0.555735	-0.22548	1.42743	0.922066	-0.696155	0.444363	1.22999	0.400777	0	0	0
RF1_233	YDL227C	RF1	0.236936	-0.225628	0.111156	-0.369635	-0.294795	0.428695	-0.0307287	0.378144	0	0	0
RF1_355	YDL227C	RF1	-0.973134	-0.225971	0.0607638	-0.216592	0.705523	-0.696914	0.457253	0.0681354	0	0	0
RF1_103	YDL227C	RF1	1.33324	-0.228009	-1.55697	-0.675795	-2.45936	2.52254	-1.6075	0.759902	0	0	0
RF2_348	YDL227C	RF2	0.353144	-0.230969	-0.541903	0.463968	-0.445305	0.669534	-0.524917	-0.613829	0	0	0
RF2_330	YDL227C	RF2	-0.632096	-0.234033	0.144732	0.170029	0.392181	-0.0814057	0.368712	-0.55891	0	0	0
RF1_254	YDL227C	RF1	0.584292	-0.235087	-0.728631	0.318049	-1.90177	2.21829	-0.748197	1.73879	0	0	0
RF2_315	YDL227C	RF2	-0.831208	-0.23577	-0.0413952	-0.787083	0.362475	-0.630388	0.324205	0.331987	0	0	0
RF2_292	YDL227C	RF2	-0.337112	-0.235808	-0.680496	-0.805891	-0.779111	1.18251	-0.331077	1.38272	0	0	0
RF2_166	YDL227C	RF2	1.06248	-0.236542	0.16551	0.289648	-1.17079	1.37355	-0.351703	0.929701	0	0	0
RF1_221	YDL227C	RF1	0.163961	-0.239507	-0.1646	-0.305101	-0.423521	0.512898	-0.187611	-0.0927917	0	0	0
RF2_294	YDL227C	RF2	-0.254937	-0.242725	-0.231326	-0.211934	0.0156863	0.201842	-0.0547452	-0.343644	0	0	0
RF1_123	YDL227C	RF1	-0.080175	-0.243343	-0.0942673	-0.269364	-0.794074	0.634261	-0.0349133	0.509225	0	0	0
RF2_120	YDL227C	RF2	-1.35534	-0.243653	2.25039	0.880789	2.01214	-1.49051	2.18285	-0.797162	0	0	0
RF1_228	YDL227C	RF1	0.237816	-0.244266	0.228439	0.237492	-0.105998	0.374145	0.0488786	-0.119786	0	0	0
RF1_353	YDL227C	RF1	-0.899269	-0.245402	-0.13627	-0.215673	0.350153	-0.336764	0.286666	0.270294	0	0	0
HO_246	YDL227C	HO	-0.850347	-0.247927	0.470508	-1.24337	0.957473	-0.952272	0.692296	0.96601	0	0	0
RF2_347	YDL227C	RF2	0.22846	-0.251296	-0.522054	0.0681605	-0.475231	0.534062	-0.45901	-0.40042	0	0	0
RF1_292	YDL227C	RF1	-0.627554	-0.252019	-0.113037	-0.848133	0.375018	-0.373923	0.186646	0.2204	0	0	0
RF1_166	YDL227C	RF1	0.657448	-0.254465	0.515902	0.1105	-0.226142	0.193434	0.0600934	0.016762	0	0	0
RF2_262	YDL227C	RF2	0.321711	-0.255355	0.437243	0.220971	0.158495	-0.175617	0.154456	-1.02991	0	0	0
RF2_344	YDL227C	RF2	-0.877303	-0.2608	-0.575448	0.454122	0.432669	-0.227213	-0.0316899	0.244084	0	0	0
RF1_50	YDL227C	RF1	-0.435021	-0.261353	-0.515037	0.366359	0.0940219	-0.221963	-0.175192	0.222035	0	0	0
RF2_98	YDL227C	RF2	0.0557051	-0.263109	-0.482376	-0.214871	-1.00664	0.999005	-0.359212	0.758927	0	0	0
RF2_212	YDL227C	RF2	0.568523	-0.263387	0.298824	-0.205239	-0.349146	0.39211	-0.0473972	-0.0716463	0	0	0
RF2_255	YDL227C	RF2	-0.156088	-0.264001	0.367528	0.489391	0.332769	-0.18263	0.316104	-0.755071	0	0	0
RF2_346	YDL227C	RF2	-0.769565	-0.26407	-0.307183	0.590953	0.957693	-0.608445	0.111303	-0.394589	0	0	0
RF1_170	YDL227C	RF1	-0.312234	-0.264113	0.338459	0.403226	-1.31998	1.25937	0.364203	-0.0501604	0	0	0
RF2_307	YDL227C	RF2	0.108782	-0.26583	-0.47808	-0.317601	-0.307998	0.345025	-0.378594	-1.12535	0	0	0
RF1_293	YDL227C	RF1	-0.169115	-0.266127	-0.493033	-0.444644	-0.211179	0.298473	-0.271844	-0.897431	0	0	0
RF1_51	YDL227C	RF1	-0.415298	-0.267958	-0.691576	0.387379	-0.680972	0.939001	-0.306138	0.0141056	0	0	0
RF1_237	YDL227C	RF1	0.500728	-0.268189	-0.0255566	-0.291674	-0.981111	1.13263	-0.237414	-0.0566641	0	0	0
RF2_90	YDL227C	RF2	0.229496	-0.275356	-0.334253	0.748502	0.821926	-0.478183	-0.331321	-0.791121	0	0	0
RF2_1	YDL227C	RF2	-1.3374	-0.275812	0.37838	1.42748	0.683739	-1.48362	0.84075	0.056207	0	0	0
RF1_327	YDL227C	RF1	-0.024483	-0.276747	-0.177462	-0.559325	-0.812998	0.81124	-0.115944	0.186556	0	0	0
RF1_320	YDL227C	RF1	-0.252975	-0.27934	-0.426692	-0.169183	-0.175312	0.341662	-0.19067	0.928884	0	0	0
RF2_142	YDL227C	RF2	-0.347931	-0.286716	0.457589	0.772614	1.78682	-1.66876	0.462499	-0.937386	0	0	0
RF1_310	YDL227C	RF1	-0.195135	-0.289025	0.0447834	-0.966159	0.38778	-0.521945	0.110392	0.704835	0	0	0
RF1_270	YDL227C	RF1	-0.317108	-0.293937	0.541597	-0.443282	0.0535338	-0.101421	0.507129	-0.136101	0	0	0
RF1_325	YDL227C	RF1	0.247473	-0.294814	-0.0725847	-0.159594	-1.03304	0.987808	-0.160588	-0.251311	0	0	0
RF1_125	YDL227C	RF1	-0.626653	-0.294886	0.137461	0.268587	-0.101377	0.419959	0.361261	0.142061	0	0	0
RF2_61	YDL227C	RF2	1.82271	-0.295774	-0.530572	0.97554	-0.258488	0.624499	-1.13478	1.72818	0	0	0
RF2_361	YDL227C	RF2	-1.66087	-0.295989	0.616795	1.3508	0.281719	-0.657868	1.15367	-0.31284	0	0	0
RF1_279	YDL227C	RF1	0.855816	-0.305468	0.0253197	-0.637108	-1.31008	1.27249	-0.356019	0.853978	0	0	0
RF1_73	YDL227C	RF1	-1.08843	-0.305611	0.53993	0.964588	0.00248372	0.0452889	0.846042	-0.507324	0	0	0
RF1_308	YDL227C	RF1	0.26205	-0.310207	-0.28083	-0.828576	-0.391394	0.383743	-0.308733	-0.90114	0	0	0
RF2_306	YDL227C	RF2	-0.421228	-0.313723	-0.0974651	0.438006	0.154094	0.325461	0.109091	-1.07474	0	0	0
RF2_139	YDL227C	RF2	0.083194	-0.315938	0.276349	0.882169	0.226708	-0.176314	0.148944	-0.539886	0	0	0
RF1_248	YDL227C	RF1	0.646347	-0.316829	-0.135415	-0.694285	-0.948765	0.840647	-0.374078	0.619361	0	0	0
RF1_30	YDL227C	RF1	-0.326303	-0.316833	-0.277117	0.403494	0.332989	-0.494096	-0.0560617	-0.190728	0	0	0
RF1_313	YDL227C	RF1	-1.09293	-0.323557	1.28025	0.832373	0.573497	-0.81881	1.37194	-0.0786731	0	0	0
RF1_371	YDL227C	RF1	-0.543995	-0.325424	-0.0311341	0.84759	0.582959	-0.661765	0.207954	-0.054778	0	0	0
RF1_209	YDL227C	RF1	0.487283	-0.325874	0.365285	0.243504	-0.355747	0.446864	0.0330471	-0.373873	0	0	0
RF2_7	YDL227C	RF2	-0.475633	-0.32649	-0.426764	1.00381	0.358514	-0.645318	-0.0966936	-0.0607855	0	0	0
RF2_70	YDL227C	RF2	-0.316781	-0.326748	-0.195364	0.897187	1.14429	-0.699416	-0.00347499	-0.1192	0	0	0
RF1_172	YDL227C	RF1	-0.169533	-0.331236	-0.28021	-0.0667018	-0.805297	0.715962	-0.124881	-0.0231869	0	0	0
RF2_216	YDL227C	RF2	-0.167189	-0.331286	2.80925	0.799002	0.13341	0.111036	2.00522	-0.437655	0	0	0
RF1_29	YDL227C	RF1	-0.801501	-0.334751	-0.535745	0.924206	0.141771	-0.0658611	-0.0356131	-0.121884	0	0	0
RF1_232	YDL227C	RF1	0.224165	-0.335638	0.274271	0.0519401	-0.197536	0.323779	0.0860809	0.329762	0	0	0
RF1_343	YDL227C	RF1	-0.463289	-0.337961	-0.507378	-0.416983	-0.533543	0.52955	-0.158001	0.294853	0	0	0
RF1_194	YDL227C	RF1	-0.215688	-0.341741	0.447916	0.0688639	-0.533983	0.262749	0.397683	0.424577	0	0	0
RF1_305	YDL227C	RF1	-0.37783	-0.342203	-0.195496	0.12521	0.196782	0.174444	0.0224731	0.145336	0	0	0
RF2_282	YDL227C	RF2	-0.601478	-0.342941	0.832317	0.0398718	0.671636	-0.741292	0.835503	-0.266902	0	0	0
RF2_342	YDL227C	RF2	-1.3471	-0.344416	-0.247386	0.723105	1.01314	-0.620094	0.399108	-0.952278	0	0	0
RF1_137	YDL227C	RF1	0.0616908	-0.347614	0.284751	0.442906	0.421887	-0.257318	0.164077	-0.0449666	0	0	0
RF2_351	YDL227C	RF2	0.263087	-0.347695	-0.713755	0.649749	-0.524741	0.679541	-0.604209	-0.654074	0	0	0
RF1_115	YDL227C	RF1	-0.338354	-0.351574	-0.175294	0.627016	0.583179	-0.191694	0.0196364	0.165797	0	0	0
RF2_343	YDL227C	RF2	-0.405334	-0.352509	-0.51796	-0.138055	0.502423	-0.745312	-0.1897	-0.68771	0	0	0
RF2_335	YDL227C	RF2	-0.780194	-0.352938	0.671497	0.562952	-0.120961	0.235146	0.802451	-0.859755	0	0	0
RF2_240	YDL227C	RF2	-0.766316	-0.353596	2.65351	0.9889	1.79276	-1.41504	2.18642	-0.728641	0	0	0
RF1_211	YDL227C	RF1	0.619668	-0.354586	0.132077	0.163146	0.0229478	0.0451249	-0.18219	0.229995	0	0	0
RF1_290	YDL227C	RF1	-0.838572	-0.356151	-0.0892068	0.2267	-0.107758	0.073179	0.293757	0.317102	0	0	0
RF1_52	YDL227C	RF1	-0.304638	-0.362908	-0.708179	0.402243	0.358294	-0.289761	-0.363758	-0.337953	0	0	0
RF1_278	YDL227C	RF1	0.24274	-0.363732	0.255281	-0.0911375	-1.14658	1.32208	0.0649963	1.04106	0	0	0
RF2_263	YDL227C	RF2	-0.015263	-0.368295	1.06193	0.474542	-0.543225	0.721704	0.73141	0.231943	0	0	0
RF1_309	YDL227C	RF1	0.346192	-0.372197	-0.0278896	-0.714632	-0.61958	0.510971	-0.172538	-0.38295	0	0	0
RF1_86	YDL227C	RF1	1.88775	-0.373922	-0.859516	0.524608	-0.977591	1.06036	-1.37598	-0.432698	0	0	0
RF2_77	YDL227C	RF2	0.11099	-0.374636	-0.51198	0.652694	1.17224	-1.08766	-0.402708	-0.325963	0	0	0
RF1_78	YDL227C	RF1	-0.0202176	-0.376759	-0.826712	0.637321	0.182039	0.0503337	-0.563734	-1.35751	0	0	0
RF1_335	YDL227C	RF1	-0.830016	-0.377278	0.896559	-0.115533	0.370837	-0.578874	0.982686	0.490151	0	0	0
RF1_350	YDL227C	RF1	0.0289053	-0.377375	-0.328528	-0.368713	-0.72168	0.611785	-0.242368	-0.215165	0	0	0
RF1_133	YDL227C	RF1	1.03666	-0.377961	0.136337	0.0930567	0.977937	-1.20763	-0.359918	0.702836	0	0	0
RF1_126	YDL227C	RF1	0.596665	-0.378873	-1.03948	0.36195	-1.63574	1.8508	-0.963152	0.744529	0	0	0
RF1_76	YDL227C	RF1	0.215774	-0.384897	-1.25373	0.491416	-1.07089	1.424	-0.952991	0.375613	0	0	0
RF2_3	YDL227C	RF2	-0.636381	-0.391474	-0.0248233	0.961089	-0.0848736	-0.553445	0.252064	-0.0497449	0	0	0
RF1_197	YDL227C	RF1	-0.287984	-0.391949	0.0827577	-0.000776833	-0.551146	0.682166	0.176697	0.465383	0	0	0
RF2_246	YDL227C	RF2	2.89059	-0.395967	-4.06343	-0.70538	-3.24316	3.09691	-3.8121	2.55096	0	0	0
RF1_375	YDL227C	RF1	-0.750537	-0.395967	-0.026174	0.911173	0.541591	-0.932093	0.30022	-1.02563	0	0	0
RF2_66	YDL227C	RF2	0.86498	-0.403548	-0.976108	0.115143	-0.188074	0.485829	-1.03075	1.00521	0	0	0
RF1_240	YDL227C	RF1	-0.450035	-0.405362	2.5369	0.886477	2.07772	-2.18641	1.95299	0.323502	0	0	0
RF1_349	YDL227C	RF1	-0.224239	-0.405975	-0.307283	0.0451742	-0.229002	0.0945887	-0.120307	-0.324827	0	0	0
RF1_92	YDL227C	RF1	-0.00882463	-0.408393	-0.599365	0.571101	0.0407713	0.305323	-0.412334	-0.115295	0	0	0
RF1_5	YDL227C	RF1	-0.395908	-0.408765	-0.142295	0.734455	-0.304477	0.0985261	0.0671048	0.306817	0	0	0
RF2_42	YDL227C	RF2	-0.348993	-0.40918	-0.10467	0.746997	0.858894	-0.82246	0.073147	-0.440287	0	0	0
RF2_369	YDL227C	RF2	-1.44771	-0.416723	0.215721	0.800964	0.948231	-0.825044	0.772826	-0.86163	0	0	0
RF2_10	YDL227C	RF2	-0.731342	-0.420281	-0.0311497	1.43857	1.2827	-1.5323	0.288488	0.177209	0	0	0
RF1_91	YDL227C	RF1	-1.20853	-0.425958	-0.0978698	0.763379	1.46885	-1.06945	0.446261	-0.549009	0	0	0
RF2_340	YDL227C	RF2	-0.996282	-0.431483	-0.468532	0.0554279	0.108325	-0.128573	0.0936578	-0.45851	0	0	0
RF2_220	YDL227C	RF2	0.126029	-0.433809	0.136289	-0.106421	-0.342325	0.345394	0.0344435	-0.263664	0	0	0
RF2_312	YDL227C	RF2	-0.855744	-0.435071	2.25401	0.892987	2.2137	-1.94782	1.94862	-0.678973	0	0	0
RF2_287	YDL227C	RF2	-0.317777	-0.435113	1.62807	0.561255	-0.87109	0.8242	1.25997	-0.609298	0	0	0
RF1_113	YDL227C	RF1	2.89805	-0.435246	-1.93013	-0.296917	-3.23634	3.37602	-2.46946	-1.9539	0	0	0
RF2_305	YDL227C	RF2	0.179367	-0.435328	-0.656276	0.154881	-1.09795	1.5413	-0.530087	0.0392823	0	0	0
RF1_323	YDL227C	RF1	-0.259982	-0.440872	0.264222	-0.0304004	0.253994	-0.0994522	0.29012	-0.260683	0	0	0
RF1_99	YDL227C	RF1	0.935787	-0.444759	-1.71495	0.454354	-2.43186	2.59854	-1.55399	0.606111	0	0	0
RF2_118	YDL227C	RF2	-0.189049	-0.445885	0.397832	0.822842	1.27896	-0.529451	0.351451	-0.919983	0	0	0
RF2_331	YDL227C	RF2	-0.621679	-0.448488	-0.0930394	0.483534	0.272257	0.0668627	0.198099	-0.738311	0	0	0
RF1_93	YDL227C	RF1	0.387916	-0.452094	-0.425168	0.0748938	-0.0380043	0.265374	-0.460243	-0.363048	0	0	0
RF1_330	YDL227C	RF1	-0.210703	-0.455775	-0.0898052	-0.42201	-0.47149	0.469177	0.0241331	0.86349	0	0	0
RF1_260	YDL227C	RF1	-0.316363	-0.457956	0.497712	0.15249	-0.0910348	0.550099	0.476399	0.16621	0	0	0
RF1_346	YDL227C	RF1	-0.887081	-0.466507	0.22098	-0.182377	0.240791	-0.284839	0.53284	-0.272433	0	0	0
RF2_321	YDL227C	RF2	-0.448234	-0.467391	0.0728062	0.417236	0.13539	0.0431972	0.239041	-0.878519	0	0	0
RF1_319	YDL227C	RF1	-0.70498	-0.474077	-0.0591328	0.0146846	0.198103	-0.0757867	0.257547	0.0141788	0	0	0
RF2_185	YDL227C	RF2	-0.418613	-0.477207	0.469722	0.74868	1.46709	-1.09722	0.501978	-1.25857	0	0	0
RF1_338	YDL227C	RF1	-0.982887	-0.485714	0.140676	0.442358	0.13341	-0.130911	0.51783	-0.0535528	0	0	0
RF1_43	YDL227C	RF1	-0.475889	-0.485771	-0.129443	0.793374	0.815985	-0.574321	0.11028	-0.22487	0	0	0
RF1_173	YDL227C	RF1	0.561501	-0.486398	-0.461346	0.200555	-1.65973	1.67932	-0.558066	-0.136966	0	0	0
RF1_263	YDL227C	RF1	0.831918	-0.488557	1.08856	-0.646285	-1.1017	0.78015	0.367186	-0.00383797	0	0	0
RF1_35	YDL227C	RF1	-0.226819	-0.490186	0.311859	0.918259	0.181159	0.318447	0.308586	-0.309402	0	0	0
RF1_94	YDL227C	RF1	-0.0155397	-0.498014	-0.188953	0.600766	0.705083	-0.277128	-0.127619	-0.313526	0	0	0
RF2_355	YDL227C	RF2	-0.762584	-0.509107	-0.325624	0.766754	0.599462	-0.266054	0.0954011	-0.352018	0	0	0
RF1_27	YDL227C	RF1	-0.779882	-0.511119	-0.451946	0.562079	-0.031403	-0.120206	0.014094	0.293169	0	0	0
RF1_356	YDL227C	RF1	-0.797225	-0.512016	0.0902412	-0.0797531	0.262575	-0.24485	0.402004	0.0132593	0	0	0
RF1_147	YDL227C	RF1	0.073124	-0.520136	-0.0066723	-0.11174	-0.868229	0.900447	-0.0406128	0.53111	0	0	0
RF1_121	YDL227C	RF1	-0.888469	-0.522319	1.02878	1.00901	0.532349	-0.678786	1.10191	-0.0389215	0	0	0
RF2_328	YDL227C	RF2	-0.898358	-0.522631	0.185707	0.803688	1.02877	-0.336066	0.51293	-0.357554	0	0	0
RF2_52	YDL227C	RF2	0.313794	-0.523814	-0.977199	0.270261	0.275338	-0.42552	-0.804595	-0.404635	0	0	0
RF2_358	YDL227C	RF2	-0.596317	-0.530849	-0.184768	0.514169	0.18556	-0.159252	0.123191	-0.916434	0	0	0
RF1_285	YDL227C	RF1	-0.714059	-0.535227	0.965697	0.0908471	0.282379	-0.14867	0.97918	-0.197877	0	0	0
RF2_365	YDL227C	RF2	-1.75191	-0.53531	-0.201582	1.00441	0.9907	-1.30434	0.60443	-0.74107	0	0	0
RF2_222	YDL227C	RF2	-1.20064	-0.536521	0.662082	0.808066	1.5012	-1.24413	0.982247	-0.849403	0	0	0
RF1_105	YDL227C	RF1	0.545883	-0.537766	-0.373425	0.792048	0.787599	-0.583303	-0.491962	-0.580756	0	0	0
RF1_262	YDL227C	RF1	-0.499847	-0.542566	0.743978	0.388806	0.931728	-0.696381	0.728619	-0.062657	0	0	0
RF1_216	YDL227C	RF1	-0.818432	-0.548084	2.75323	0.941726	1.80772	-1.49002	2.28156	0.0685427	0	0	0
RF1_311	YDL227C	RF1	-0.0715838	-0.556878	0.535964	-0.0289684	-0.827301	0.631144	0.394962	-1.42428	0	0	0
RF2_352	YDL227C	RF2	0.108927	-0.559342	-0.429592	0.381438	-0.678551	1.11397	-0.34548	-0.949757	0	0	0
RF1_283	YDL227C	RF1	0.024831	-0.560088	0.432666	0.239349	-0.594275	0.739382	0.281603	0.698775	0	0	0
RF1_344	YDL227C	RF1	-1.062	-0.560096	-0.0567254	-0.00146592	0.747552	-0.554798	0.41254	0.0565084	0	0	0
RF1_326	YDL227C	RF1	-0.0381495	-0.565468	-0.101725	0.0333405	-0.174871	0.239453	-0.0580301	-0.524838	0	0	0
RF2_288	YDL227C	RF2	-0.165635	-0.566275	2.79221	1.01237	-0.382593	0.681182	1.9927	-0.430638	0	0	0
RF1_37	YDL227C	RF1	0.793172	-0.566821	-0.0975187	1.07131	-0.688233	1.01357	-0.411451	0.0369707	0	0	0
RF2_333	YDL227C	RF2	-0.667693	-0.568011	0.272624	0.482231	0.0236079	0.243964	0.473579	-0.497764	0	0	0
RF2_281	YDL227C	RF2	0.32913	-0.570495	0.315545	0.196959	-0.610558	0.812019	0.0684022	-0.0586837	0	0	0
RF1_286	YDL227C	RF1	0.214145	-0.572383	0.772359	-0.670769	-1.26299	1.15191	0.430301	0.0511567	0	0	0
RF2_91	YDL227C	RF2	-0.665661	-0.57329	-0.146754	0.653841	1.20238	-0.997922	0.179399	-0.570024	0	0	0
RF2_319	YDL227C	RF2	-0.545701	-0.592777	-0.24071	0.537906	0.0372506	0.353925	0.0625821	0.373445	0	0	0
RF1_268	YDL227C	RF1	-0.436419	-0.593767	0.443336	0.0849985	-0.499436	0.907296	0.491428	0.810053	0	0	0
RF2_144	YDL227C	RF2	-0.808603	-0.595568	2.3228	1.15058	1.73687	-1.11079	1.97458	-0.931821	0	0	0
RF1_266	YDL227C	RF1	-0.349737	-0.596513	0.667258	0.484179	-1.07067	0.997816	0.608579	0.35366	0	0	0
RF2_324	YDL227C	RF2	-0.241784	-0.603808	-0.169448	0.789415	0.614205	-0.23111	-0.0175681	-0.712948	0	0	0
RF2_44	YDL227C	RF2	-1.08147	-0.605285	0.0784392	0.852596	1.15573	-0.994476	0.516528	-0.390659	0	0	0
RF2_354	YDL227C	RF2	-0.662205	-0.60531	-0.374944	0.806652	0.300203	-0.122452	0.0183235	-0.980445	0	0	1
RF2_372	YDL227C	RF2	-1.51342	-0.607003	0.172921	1.1815	1.06727	-0.924054	0.770754	-1.19179	0	0	0
RF1_369	YDL227C	RF1	-1.30328	-0.614621	0.0732697	0.846624	0.626087	-0.761431	0.608658	-0.197744	0	0	0
RF1_324	YDL227C	RF1	-0.496598	-0.622035	0.106376	0.240658	0.986959	-0.879676	0.283309	-0.451764	0	0	0
RF1_201	YDL227C	RF1	2.52772	-0.62232	-3.74387	0.794546	-2.94544	2.99745	-3.48051	3.51244	0	0	0
RF1_331	YDL227C	RF1	-0.377241	-0.628394	-0.0206379	0.332554	0.467436	-0.214253	0.143552	-0.845133	0	0	0
RF2_353	YDL227C	RF2	-0.364435	-0.631782	-0.342621	0.57231	-0.16871	0.172886	-0.0852977	-0.925317	0	0	0
RF1_152	YDL227C	RF1	-0.186288	-0.635234	0.362326	0.813812	0.531689	-0.37503	0.325729	-0.524267	0	0	0
RF1_214	YDL227C	RF1	0.0264255	-0.637816	0.554752	0.353752	-0.291495	0.452237	0.364672	0.0129145	0	0	0
RF1_167	YDL227C	RF1	-1.06972	-0.639113	1.59224	0.874158	1.45411	-1.31956	1.58203	0.25574	0	0	0
RF1_333	YDL227C	RF1	-0.755235	-0.63932	0.210631	-0.0425228	-0.131303	0.136834	0.468252	-0.0918816	0	0	0
RF1_14	YDL227C	RF1	-0.49277	-0.644392	0.400992	1.20866	1.03537	-0.902521	0.486729	-0.336415	0	0	0
RF2_27	YDL227C	RF2	-0.94388	-0.646864	-0.21883	0.520582	0.618166	-0.988652	0.247572	-0.306428	0	0	0
RF2_8	YDL227C	RF2	-0.589995	-0.64906	-0.266747	1.32537	1.07652	-1.51651	0.0632874	-0.368262	0	0	0
RF1_328	YDL227C	RF1	-0.569523	-0.651466	-0.0570349	0.0676325	0.751732	-0.690762	0.200863	0.197752	0	0	0
RF1_164	YDL227C	RF1	1.51316	-0.653785	-0.284246	0.0394418	-1.95899	2.06178	-0.842843	1.17083	0	0	0
RF1_97	YDL227C	RF1	-1.1628	-0.657811	0.912138	1.03091	1.28358	-1.08922	1.14277	-0.515996	0	0	0
RF1_272	YDL227C	RF1	0.231191	-0.660528	0.372658	-0.119915	-1.30876	1.51883	0.150073	0.138604	0	0	0
RF1_332	YDL227C	RF1	-0.603561	-0.660623	-0.00194043	-0.0466678	0.527068	-0.577356	0.253943	-0.534214	0	0	0
RF1_255	YDL227C	RF1	-0.96156	-0.666516	0.775047	0.839637	1.43849	-0.843132	0.955923	-0.422924	0	0	0
RF1_26	YDL227C	RF1	-1.00581	-0.669811	-0.119046	0.883662	0.23793	-0.298046	0.344408	0.178224	0	0	0
RF1_188	YDL227C	RF1	0.110396	-0.672523	0.134862	0.670101	-0.46753	0.766123	0.0402356	0.138468	0	0	0
RF1_322	YDL227C	RF1	-0.632926	-0.682479	0.104778	0.0820735	0.333649	-0.216836	0.341152	-0.373801	0	0	0
RF1_85	YDL227C	RF1	2.50541	-0.685909	-1.02063	0.926176	-1.03524	1.33295	-1.73444	0.705778	0	0	0
RF2_47	YDL227C	RF2	-1.27411	-0.688997	0.471105	1.12138	1.42265	-1.22834	0.878999	-0.528874	0	0	0
RF2_168	YDL227C	RF2	-0.458923	-0.690516	2.82013	0.965965	0.120207	0.392192	2.1542	-0.597809	0	0	0
RF1_65	YDL227C	RF1	2.12208	-0.69467	-1.71681	0.408669	-2.5344	2.51073	-2.02652	1.14487	0	0	0
RF1_168	YDL227C	RF1	-1.28209	-0.694806	2.90342	1.04412	0.758554	-0.24165	2.61263	-0.832902	0	0	0
RF1_358	YDL227C	RF1	0.203733	-0.697799	-0.154301	-0.680638	-1.38973	1.15338	-0.197631	0.294835	0	0	0
RF1_336	YDL227C	RF1	-0.905073	-0.704421	2.17275	0.867233	1.74171	-1.83114	1.91479	-0.021205	0	0	0
RF2_141	YDL227C	RF2	0.301214	-0.707427	0.429409	1.07625	0.577238	-0.245754	0.158123	-1.01808	0	0	1
RF1_334	YDL227C	RF1	-0.642156	-0.719618	0.287935	0.0625519	-0.0446056	0.294413	0.473152	0.657893	0	0	0
RF1_12	YDL227C	RF1	-0.867942	-0.724657	0.140564	1.33305	0.83931	-0.800477	0.467974	-0.452933	0	0	0
RF2_285	YDL227C	RF2	-0.903257	-0.740498	1.24737	0.482891	0.629388	-0.27315	1.26246	-0.672767	0	0	0
RF1_291	YDL227C	RF1	-0.301922	-0.741403	-0.33519	0.153868	-0.37137	0.592057	-0.106654	-0.401228	0	0	0
RF1_28	YDL227C	RF1	-0.721614	-0.741521	-0.511596	0.982173	0.193262	-0.106015	-0.0522589	0.0469669	0	0	0
RF2_18	YDL227C	RF2	-1.3699	-0.746998	0.414004	0.916111	0.830948	-0.957276	0.880382	-0.854159	0	0	0
RF2_197	YDL227C	RF2	-0.136667	-0.749806	0.0370508	3.51486	-0.0556078	-0.0997393	0.0798335	-2.86057	0	0	0
RF1_288	YDL227C	RF1	-1.01442	-0.756817	2.98466	0.95502	1.27676	-1.1596	2.53977	-0.103778	0	0	0
RF1_64	YDL227C	RF1	1.02645	-0.757054	-1.1541	1.23961	-1.20512	1.79691	-1.21592	0.419063	0	0	0
RF2_286	YDL227C	RF2	-0.323908	-0.760939	0.944234	0.518674	-0.238244	0.388008	0.789071	-0.855016	0	0	0
RF1_368	YDL227C	RF1	-1.1506	-0.769601	0.131067	0.647965	0.376778	-0.449923	0.583678	0.0678943	0	0	0
RF2_359	YDL227C	RF2	-0.95981	-0.771245	0.53653	0.718859	0.125048	0.00763735	0.786945	-0.5454	0	0	0
RF1_90	YDL227C	RF1	0.517011	-0.776971	-0.845091	0.879864	-1.01588	1.54901	-0.798894	-0.151603	0	0	0
RF1_379	YDL227C	RF1	-0.783534	-0.778848	0.047132	0.54048	0.558974	-0.73715	0.365846	-0.902781	0	0	0
RF1_55	YDL227C	RF1	1.4893	-0.783516	-1.71816	0.443387	-1.24142	1.49008	-1.77589	0.646409	0	0	0
RF1_68	YDL227C	RF1	-0.281199	-0.786975	-0.480202	0.797292	-0.041525	0.73446	-0.215778	-0.231891	0	0	0
RF2_357	YDL227C	RF2	-1.00017	-0.791945	0.0694043	0.66713	0.406264	-0.264824	0.475016	-0.691562	0	0	0
RF1_10	YDL227C	RF1	-0.62784	-0.800364	0.00129717	1.11957	0.78782	-0.842804	0.26666	0.0162666	0	0	0
RF2_71	YDL227C	RF2	-0.148623	-0.811263	0.160306	1.09103	0.243652	0.282108	0.169971	-0.4142	0	0	0
RF2_334	YDL227C	RF2	0.0903567	-0.824751	-0.141173	0.541382	-1.1193	1.50505	-0.140152	-0.0142213	0	0	0
RF1_95	YDL227C	RF1	-0.410238	-0.826149	0.486871	0.982993	1.69198	-1.46077	0.510206	-0.318213	0	0	0
RF2_17	YDL227C	RF2	-0.615507	-0.828002	-0.112007	1.30549	0.960114	-1.04685	0.182216	-0.645755	0	0	0
RF1_235	YDL227C	RF1	0.602722	-0.829837	0.0446467	0.580946	-0.232743	0.473278	-0.233865	-0.424155	0	0	0
RF1_380	YDL227C	RF1	-0.962908	-0.831033	-0.087294	0.706288	1.073	-1.27485	0.348444	0.374344	0	0	0
RF2_167	YDL227C	RF2	-0.802919	-0.833099	1.37074	0.9194	0.797942	-0.39763	1.30346	-1.1119	0	0	0
RF2_339	YDL227C	RF2	-0.251899	-0.838861	-0.851023	0.145546	-0.712878	0.699515	-0.484538	0.35959	0	0	0
RF2_45	YDL227C	RF2	-0.892961	-0.838981	-0.173244	0.990734	1.10908	-1.04209	0.257958	-0.612425	0	0	0
RF1_142	YDL227C	RF1	0.457038	-0.842284	-0.14582	0.820648	-1.11512	1.56874	-0.300143	0.0655543	0	0	0
RF2_19	YDL227C	RF2	-1.31261	-0.851081	0.356847	0.949865	1.12471	-1.43588	0.814576	-0.216689	0	0	0
RF1_357	YDL227C	RF1	-0.479415	-0.860909	-0.164125	0.0872644	-0.0613289	0.11608	0.0876422	0.169507	0	0	0
RF2_377	YDL227C	RF2	-1.73294	-0.864771	0.0906943	1.19955	1.23231	-1.01826	0.806785	-1.15708	0	0	0
RF2_46	YDL227C	RF2	-0.941068	-0.870976	0.0930447	0.908706	0.965615	-0.790346	0.466165	-0.312207	0	0	0
RF1_239	YDL227C	RF1	0.316143	-0.87314	1.01965	0.442512	-0.210739	0.456462	0.553198	0.9133	0	0	0
RF2_96	YDL227C	RF2	-1.21282	-0.87475	1.8978	1.08651	2.12855	-1.19327	1.86498	-1.44739	0	0	0
RF2_375	YDL227C	RF2	-1.51081	-0.881514	0.0370249	1.1668	1.21492	-0.902726	0.672359	-0.513911	0	0	0
RF2_368	YDL227C	RF2	-1.50615	-0.886655	-0.265063	1.38854	1.53289	-1.49301	0.45417	-0.668823	0	0	0
RF1_191	YDL227C	RF1	-0.606679	-0.888523	1.20194	1.16276	1.1982	-0.840138	1.09593	-1.13943	0	0	0
RF1_367	YDL227C	RF1	-1.34196	-0.89184	0.0820123	1.05174	0.453573	-0.408088	0.631587	0.104768	0	0	0
RF2_332	YDL227C	RF2	-0.499425	-0.896417	-0.0343873	0.521133	-0.555107	0.990925	0.186493	-0.121692	0	0	0
RF1_118	YDL227C	RF1	0.247318	-0.89697	0.0724984	0.700584	0.119987	0.464993	-0.0615683	0.0429028	0	0	0
RF1_341	YDL227C	RF1	-0.460246	-0.904798	-0.606958	0.262143	-1.18377	1.53843	-0.228586	1.24065	0	0	0
RF2_356	YDL227C	RF2	0.00164781	-0.909743	-0.314294	0.426829	-1.23834	1.36683	-0.221073	-0.280043	0	0	0
RF1_365	YDL227C	RF1	-1.39834	-0.920413	0.18896	0.804	0.231549	-0.297636	0.732252	-0.201386	0	0	0
RF2_53	YDL227C	RF2	2.47151	-0.921028	-2.55891	-0.232908	-2.80131	2.97555	-2.70335	2.25122	0	0	0
RF1_274	YDL227C	RF1	0.693971	-0.924853	0.182127	-0.0389751	-1.31712	1.50431	-0.180717	0.332817	0	0	0
RF1_287	YDL227C	RF1	-0.825444	-0.933554	1.66441	0.509796	0.417926	-0.433476	1.52005	0.400734	0	0	0
RF1_7	YDL227C	RF1	-0.781733	-0.949405	-0.252014	1.26135	0.691	-0.693715	0.155175	-0.477809	0	0	0
RF2_373	YDL227C	RF2	-1.4919	-0.954022	-0.172065	1.40502	1.64423	-1.52381	0.514636	-1.07273	0	0	0
RF2_217	YDL227C	RF2	-0.397497	-0.956424	1.3202	0.841458	-0.482933	0.652595	1.08309	-0.339687	0	0	0
RF1_377	YDL227C	RF1	-1.12235	-0.963127	0.293905	0.816421	0.462595	-0.571778	0.686775	-0.730968	0	0	0
RF1_264	YDL227C	RF1	-1.32542	-0.969281	2.808	1.05982	1.45103	-0.866059	2.56577	-0.206325	0	0	0
RF1_329	YDL227C	RF1	0.503445	-0.972642	-0.964207	0.265895	-1.7396	1.88136	-0.87396	0.158655	0	0	0
RF2_367	YDL227C	RF2	-1.83391	-0.979579	-0.324232	1.27463	0.881778	-0.795063	0.550855	-0.965598	0	0	0
RF1_18	YDL227C	RF1	-1.17728	-0.981446	-0.0554317	1.08664	1.12911	-1.21608	0.462963	-0.393093	0	0	0
RF2_150	YDL227C	RF2	1.67138	-0.981975	-1.63894	1.23828	-1.68723	1.84842	-1.79642	2.08363	0	0	0
RF2_24	YDL227C	RF2	-1.71612	-0.98807	1.87129	0.908908	0.725767	-0.6243	2.08098	-0.679871	0	0	1
RF1_363	YDL227C	RF1	-1.06336	-0.992064	0.326121	0.57448	0.38558	-0.563862	0.683824	0.0884506	0	0	0
RF1_42	YDL227C	RF1	-1.01432	-0.997009	0.242199	0.949483	0.895641	-0.457962	0.603153	-0.417096	0	0	0
RF1_45	YDL227C	RF1	-1.06361	-0.99721	0.0173797	0.842188	1.08576	-0.689737	0.465637	-0.0796776	0	0	0
RF1_359	YDL227C	RF1	-1.00289	-0.99801	0.705118	0.601243	1.09874	-1.11428	0.924968	-0.658185	0	0	0
RF2_310	YDL227C	RF2	0.213204	-1.00085	-0.474242	1.08252	-1.27905	1.73132	-0.42001	-1.33744	0	0	0
RF1_41	YDL227C	RF1	-0.583486	-1.0112	-0.171027	1.07639	1.49944	-1.16612	0.127318	-0.236773	0	0	0
RF1_144	YDL227C	RF1	-0.718441	-1.01227	2.2961	1.20671	1.22461	-0.82164	1.91302	-0.249748	0	0	0
RF1_16	YDL227C	RF1	-0.304704	-1.02292	0.158952	1.02922	0.796181	-0.894482	0.236714	-0.0959856	0	0	0
RF2_336	YDL227C	RF2	-1.15555	-1.02509	2.19205	1.09805	1.23187	-0.583796	2.04681	-0.904471	0	0	0
RF1_120	YDL227C	RF1	-1.26608	-1.02623	1.9445	1.23255	1.49548	-0.588881	1.92305	-0.519988	0	0	0
RF1_362	YDL227C	RF1	-1.40049	-1.03242	0.292695	1.07726	-0.248146	0.00349486	0.80718	-0.642348	0	0	0
RF1_200	YDL227C	RF1	-0.807411	-1.04438	0.500024	0.826298	1.03471	-0.796375	0.694149	-0.793434	0	0	0
RF1_373	YDL227C	RF1	-1.41927	-1.05426	0.227133	0.756168	0.411765	-0.451441	0.768603	-0.240711	0	0	0
RF1_3	YDL227C	RF1	-1.14879	-1.05785	-0.100073	1.21086	0.469416	-0.679852	0.419079	-0.154812	0	0	0
RF1_40	YDL227C	RF1	-1.02635	-1.06301	-0.00909877	1.19809	0.278198	0.208938	0.430864	-0.429404	0	0	0
RF2_20	YDL227C	RF2	-1.24042	-1.0752	-0.260927	1.14819	1.15903	-1.40688	0.344072	-0.0589756	0	0	0
RF1_69	YDL227C	RF1	0.555394	-1.09224	-0.667827	0.546289	-0.804636	1.17672	-0.694981	-0.21613	0	0	0
RF1_71	YDL227C	RF1	-0.126748	-1.09546	0.0471528	1.00182	-1.27135	1.935	0.0824487	0.0795804	0	0	0
RF1_361	YDL227C	RF1	-1.8428	-1.10795	0.861824	1.25992	-0.353767	0.100659	1.41104	-0.267987	0	0	0
RF1_32	YDL227C	RF1	-0.203043	-1.11582	-0.126821	0.809551	0.110525	0.209143	-0.00469337	-0.475585	0	0	0
RF1_4	YDL227C	RF1	-1.10837	-1.13888	0.316648	0.981016	0.58868	-0.721974	0.696779	-0.643876	0	0	0
RF1_246	YDL227C	RF1	0.0932137	-1.14355	-0.168817	0.837808	-0.937983	1.14038	-0.160293	-1.44027	0	0	0
RF2_264	YDL227C	RF2	-1.46924	-1.15722	2.84138	1.12785	1.14297	-0.355877	2.65933	-1.24821	0	0	0
RF1_17	YDL227C	RF1	-0.347001	-1.1573	-0.00665155	0.986422	0.772416	-0.699539	0.140246	-0.0203332	0	0	0
RF2_374	YDL227C	RF2	-2.75398	-1.16294	0.251514	1.28171	2.58492	-2.38328	1.36709	-1.51228	0	0	0
RF1_70	YDL227C	RF1	-0.461805	-1.16887	-0.189667	0.870489	0.652053	-0.0828822	0.0623668	0.0933692	0	0	0
RF1_376	YDL227C	RF1	-1.43745	-1.17184	0.155173	1.10381	0.8919	-0.763932	0.725115	-0.659704	0	0	0
RF2_22	YDL227C	RF2	-1.72394	-1.18677	0.238316	1.15605	1.10358	-1.20472	0.909157	-0.906809	0	0	0
RF1_271	YDL227C	RF1	0.639189	-1.19213	-0.0468811	0.0877362	-1.80672	2.26648	-0.311394	1.24317	0	0	0
RF1_33	YDL227C	RF1	-1.01336	-1.20353	0.178103	1.21382	0.511665	-0.100806	0.557467	-0.645892	0	0	0
RF1_47	YDL227C	RF1	-0.744712	-1.22517	0.0795841	1.25234	-3.07351	3.75319	0.370625	0.141859	0	0	0
RF1_370	YDL227C	RF1	-1.47736	-1.23551	0.179189	1.06822	0.413525	-0.336518	0.759575	-0.388631	0	0	0
RF1_31	YDL227C	RF1	-0.940691	-1.24316	-0.0384931	1.2192	0.847011	-0.206214	0.373303	-0.412973	0	0	0
RF1_364	YDL227C	RF1	-1.42276	-1.24789	0.100526	0.867856	-0.0804727	0.0971316	0.679693	-0.120752	0	0	0
RF1_241	YDL227C	RF1	-0.925364	-1.25482	1.44199	1.61236	0.480859	-0.503735	1.4096	-1.02335	0	0	0
RF2_370	YDL227C	RF2	-1.72404	-1.25535	0.236231	1.25684	0.820606	-0.447134	0.907693	-1.31767	0	0	0
RF2_362	YDL227C	RF2	-1.70016	-1.26166	0.117	1.55064	0.283479	-0.42757	0.811509	-1.13683	0	0	0
RF1_46	YDL227C	RF1	-1.24959	-1.27139	0.113077	0.970876	1.29876	-0.911832	0.613772	0.0595108	0	0	0
RF2_364	YDL227C	RF2	-1.91215	-1.28996	-0.0764536	1.32328	0.432889	-0.403577	0.763288	-0.830822	0	0	0
RF1_44	YDL227C	RF1	-1.21412	-1.29668	-0.0155186	1.09967	0.380739	0.146062	0.507104	-0.993393	0	0	0
RF1_372	YDL227C	RF1	-0.832556	-1.30237	0.406953	0.986613	0.0605752	0.0809307	0.639801	-1.14076	0	0	0
RF1_189	YDL227C	RF1	-0.344999	-1.30674	0.638895	0.971991	0.619706	-0.0537618	0.586887	-0.602763	0	0	0
RF1_25	YDL227C	RF1	-1.39326	-1.38452	0.787343	1.16893	0.330789	-0.258179	1.15697	-0.46803	0	0	0
RF2_363	YDL227C	RF2	-1.79443	-1.3995	-0.000606993	1.17695	0.468756	-0.444591	0.767492	-0.742299	0	0	0
RF2_379	YDL227C	RF2	-1.35199	-1.4123	0.0011052	1.23991	1.12801	-0.767009	0.578277	-0.965373	0	0	0
RF2_360	YDL227C	RF2	-1.37585	-1.42218	2.02998	1.0511	1.70782	-1.18753	2.03538	-1.34234	0	0	0
RF1_1	YDL227C	RF1	-2.16729	-1.45885	0.938144	1.13314	0.0299892	-0.151336	1.61174	-0.481131	0	0	0
RF1_360	YDL227C	RF1	-0.688713	-1.45957	1.54992	1.27301	-0.153307	0.347199	1.37665	-0.137116	0	0	0
RF2_48	YDL227C	RF2	-1.56602	-1.47792	2.13514	0.969471	1.41692	-1.0389	2.20008	-0.92846	0	0	0
RF1_383	YDL227C	RF1	-1.55944	-1.48493	0.768928	1.11946	0.0537539	0.194214	1.21782	-0.589473	0	0	0
RF1_321	YDL227C	RF1	-0.336911	-1.53296	-0.548856	1.06167	-0.980231	1.25301	-0.23994	-0.457824	0	0	0
RF1_11	YDL227C	RF1	3.02654	-1.56611	-0.931795	0.625342	-2.77249	2.47759	-1.8928	0.509829	0	0	0
RF2_380	YDL227C	RF2	-1.39903	-1.58276	0.100872	1.22482	0.38492	-0.0768531	0.669704	-0.987282	0	0	0
RF1_6	YDL227C	RF1	-1.17653	-1.60082	0.242984	1.08341	0.535649	-0.487903	0.674288	-0.588705	0	0	0
RF2_366	YDL227C	RF2	-1.85312	-1.61042	0.0116551	1.30893	0.511005	-0.260968	0.801613	-0.99118	0	0	0
RF1_72	YDL227C	RF1	-1.02408	-1.64679	1.42648	1.24007	0.959674	-0.0733258	1.44389	-0.594363	0	0	0
RF2_376	YDL227C	RF2	-1.68355	-1.65844	0.307122	1.19055	0.976177	-0.569153	0.941056	-1.072	0	0	0
RF1_381	YDL227C	RF1	-1.52535	-1.70063	0.304421	0.96299	0.447852	-0.166634	0.870068	-1.08103	0	0	0
RF1_382	YDL227C	RF1	-1.42003	-1.7122	0.281367	1.15938	0.381399	-0.117663	0.807649	-0.660383	0	0	0
RF2_381	YDL227C	RF2	-1.455	-1.77721	0.192106	1.17698	1.01909	-0.74322	0.75912	-0.755935	0	0	0
RF1_2	YDL227C	RF1	-0.929313	-1.81261	0.161378	1.08231	-0.402177	0.284897	0.509182	-0.034528	0	0	0
RF2_384	YDL227C	RF2	-1.92203	-1.81376	1.9445	1.10887	0.631148	-0.279015	2.23003	-0.982148	0	0	0
RF1_23	YDL227C	RF1	-1.57002	-1.8265	0.916574	1.15994	0.718506	-0.789772	1.3284	-0.418919	0	0	0
RF2_23	YDL227C	RF2	-1.13595	-1.84092	0.733513	1.21968	0.212405	-0.141861	1.00415	-0.927772	0	0	0
RF2_21	YDL227C	RF2	-1.78962	-1.9151	0.272014	1.0677	0.74051	-0.938204	0.962023	-1.09258	0	0	0
RF1_378	YDL227C	RF1	-1.15302	-1.98176	0.0859036	1.12595	0.557654	-0.287546	0.552719	-0.371868	0	0	0
RF2_378	YDL227C	RF2	-1.84818	-1.99778	0.132638	1.40246	0.808724	-0.450416	0.886878	-1.35513	0	0	0
RF1_19	YDL227C	RF1	-1.43785	-1.99891	-0.0211931	1.37827	0.829848	-0.686168	0.599308	-0.852959	0	0	0
RF1_22	YDL227C	RF1	-1.44424	-2.0009	0.233064	1.2328	0.498242	-0.534004	0.783699	-0.509446	0	0	0
RF2_382	YDL227C	RF2	-1.59042	-2.09584	0.245485	1.37352	0.693641	-0.250674	0.856199	-1.03769	0	0	0
RF1_48	YDL227C	RF1	-1.71316	-2.18027	1.87329	1.29597	0.723787	-0.163435	2.08103	-0.466762	0	0	0
RF1_384	YDL227C	RF1	-1.76059	-2.25263	1.88733	1.32548	0.33827	0.453181	2.11327	-0.720595	0	0	0
RF2_147	YDL227C	RF2	0.262146	-2.27884	0.030752	1.57582	-0.560168	1.55672	-0.0964387	-4.02415	0	0	0
RF1_374	YDL227C	RF1	-1.53111	-2.33916	0.247908	1.0654	0.292501	0.182852	0.832103	-0.890059	0	0	0
RF1_20	YDL227C	RF1	-1.5299	-2.3511	-0.0162	1.34409	0.619046	-0.45341	0.642467	-0.705099	0	0	0
RF1_24	YDL227C	RF1	-2.36828	-2.36737	3.74428	0.259516	-1.09487	1.10966	3.75647	-0.892774	0	0	1
RF1_96	YDL227C	RF1	0.174529	-2.38041	1.34051	1.39524	0.427608	0.56027	0.83616	-0.00891652	0	0	0
RF2_284	YDL227C	RF2	-0.214642	-2.40498	0.868489	1.65891	0.0816994	1.12685	0.687736	-2.10867	0	0	0
RF2_383	YDL227C	RF2	-1.86669	-2.47399	1.06884	1.20833	0.576138	-0.0452307	1.57138	-1.59455	0	0	0
RF1_13	YDL227C	RF1	1.2614	-2.48547	0.0470853	1.41231	-1.38225	1.62099	-0.516397	0.304156	0	0	0
RF2_113	YDL227C	RF2	5.45859	-2.52314	-8.4132	3.32064	-4.57002	4.84611	-7.24436	6.48176	0	0	0
RF2_251	YDL227C	RF2	-0.404323	-2.62833	0.372258	2.25769	1.03207	0.621136	0.428018	-3.80435	0	0	0
RF1_21	YDL227C	RF1	-1.77822	-2.85291	0.116405	1.4682	0.332109	-0.338896	0.84486	-0.87639	0	0	0
RF2_283	YDL227C	RF2	-0.175564	-4.48933	0.818479	1.87399	-0.383033	2.92051	0.635741	-4.24462	0	0	0
RF2_189	YDL227C	RF2	-0.117598	-5.2844	0.46183	2.65192	0.573277	3.74823	0.364221	-3.86235	0	0	0

## Sheet: Table S4
OrfRep	Gene	Z_Shift_L	Z_lm_L	Z_Shift_K	Z_lm_K	Z_Shift_r	Z_lm_r	Z_Shift_AUC	Z_lm_AUC	NG	DB	SM
YIL011W	TIR3	10.9328	37.3359	-13.351	-40.5847	-4.63113	-9.95709	-11.2145	-26.6272	4	0	4
YIL049W	DFG10	32.7374	37.3359	-10.1114	-40.5847	-7.65319	-9.95709	-13.5459	-26.6272	4	0	4
YDL090C	RAM1	10.579	37.3359	-21.9634	-40.5847	-5.07169	-9.95709	-15.401	-26.6272	4	0	4
YBR133C_1	HSL7	3.71369	37.3359	-13.772	-40.5847	-5.23794	-9.95709	-10.1452	-26.6272	4	0	4
YNL268W_2	LYP1	13.8474	37.3359	-22.2159	-40.5847	-4.5566	-9.95709	-15.5964	-26.6272	4	0	4
YDL101C	DUN1	0.873581	37.3359	-0.491611	-40.5847	-1.70762	-9.95709	-0.71194	-24.564	3	0	3
YER083C	GET2	3.4298	37.3359	-0.325873	-40.5847	-1.64344	-9.95709	-1.68508	-17.2761	3	0	3
YMR198W_2	CIK1	8.52431	37.3359	-10.7363	-40.5847	-4.98474	-9.95709	-9.38031	-4.93357	3	0	3
YHR120W	MSH1	7.5286	37.3359	-19.2471	-40.5847	-4.41312	-9.95709	-13.8274	-1.09387	3	0	3
YJL189W_2	RPL39	23.9549	37.3359	-22.1302	-9.71275	-6.79462	-1.10073	-15.7794	-26.9706	2	0	4
YGR271C-A_1		10.4293	37.3359	-0.062718	-26.3346	-3.96614	-2.24652	-4.52442	-11.1611	1	0	4
YDL118W		6.04414	37.3359	0.582565	-3.51453	-4.36965	-0.119142	-2.27075	-0.0409688	0	0	3
YNL250W	RAD50	0.915798	32.1603	0.0964645	-40.0592	-1.20515	-9.09608	-0.334811	-18.9318	2	0	2
YKL048C	ELM1	2.72815	32.1114	0.26621	-25.2106	-2.91876	-2.31436	-1.00974	-11.1739	0	0	1
YGR180C_2	RNR4	9.64508	31.7491	-19.2585	-14.8717	-3.84896	-3.99476	-13.9946	-0.614407	1	0	2
YGL188C-A_1		12.8911	31.0968	-6.61397	-1.39742	-5.29715	1.61958	-8.53634	1.64415	0	0	3
YGL107C	RMD9	12.3851	30.8594	-18.8014	-33.3074	-4.34066	-7.91812	-13.9924	11.7967	2	0	3
YNR052C_2	POP2	5.67547	27.699	-3.22075	-32.3897	-4.35101	-4.95619	-4.32887	-0.714336	1	0	1
YCR028C	FEN2	19.7008	27.3158	-21.3456	11.4862	-5.7843	3.12175	-15.4379	10.4161	0	0	3
YMR136W	GAT2	4.577	23.5226	-0.538973	-25.9609	-2.81545	-5.28938	-2.30063	8.77775	1	0	1
YBR097W	VPS15	4.39391	22.7368	0.732416	-10.4625	-1.29894	-4.40005	-1.45126	-1.04531	0	0	0
YOR368W	RAD17	1.66655	22.5214	1.58598	-34.2953	0.193976	-6.946	0.32042	4.94738	1	0	1
YNL050C		3.70109	21.3488	-2.45791	-20.6127	-3.25892	-4.24942	-3.12271	-4.02	1	0	1
YGR180C_1	RNR4	8.08495	21.32	-17.0586	-24.0524	-3.49411	-5.21123	-12.6889	8.00436	1	0	1
YDR369C	XRS2	1.50046	21.0579	-0.595569	-38.6137	-1.61404	-7.39352	-1.04467	-15.4575	1	0	1
YPL024W	RMI1	1.6377	20.9448	-0.568884	-36.5721	-1.04387	-5.20151	-1.08462	-18.5014	0	0	0
YMR173W	DDR48	4.35382	20.6651	-1.58361	-20.4667	-3.65994	-3.61802	-2.84242	17.2966	1	0	1
YER016W_2	BIM1	1.82336	20.04	0.219428	-15.3612	-1.58526	-4.20831	-0.646436	2.27038	0	0	0
YGR084C	MRP13	3.28685	19.3872	-1.81895	-18.3776	-2.20098	-4.08097	-2.56186	15.8559	1	0	1
YMR190C	SGS1	1.52433	19.3236	-0.93511	-33.4042	-2.56163	-3.54353	-1.27903	-17.8223	0	0	0
YHR077C	NMD2	0.0242672	19.2714	1.71776	-8.39115	1.38048	-6.57941	1.16566	6.0546	0	0	0
YGR271C-A_2	EFG1	13.3301	18.7102	-11.5746	-10.3954	-5.17107	2.0629	-10.8699	-0.561513	0	0	3
YGL020C	GET1	1.59445	17.8977	-0.65634	-28.1269	-1.79934	-4.20392	-1.12414	-8.77887	0	0	0
YPR141C_1	KAR3	6.82658	17.206	-7.01408	-29.403	-4.14833	-3.26276	-6.89018	-1.79349	1	0	1
YIR023W	DAL81	5.92246	17.0841	-0.620811	-19.2933	-3.0494	0.373821	-2.91364	-8.1832	0	0	1
YAL010C	MDM10	10.0855	17.0359	-22.0708	-20.1971	-4.14626	-4.13862	-15.442	-13.3912	2	0	2
YPL249C-A	RPL36B	9.62991	16.6865	0.23102	-1.92289	-3.42806	-0.139399	-4.03118	-0.44796	0	0	2
YDL006W	PTC1	1.25092	15.7235	2.63081	-12.6707	-1.01634	-3.24723	1.20648	-1.40459	0	0	0
YER151C	UBP3	1.95293	14.4469	0.541841	-10.5776	-1.15526	-3.48207	-0.492356	2.64225	0	0	0
YNR051C	BRE5	4.14849	14.1959	0.542205	-23.2716	-2.90303	-1.05147	-1.45885	-6.997	0	0	0
YGR072W	UPF3	0.855517	13.9792	0.10389	-18.2387	-0.702062	-4.24609	-0.303748	6.72599	0	0	0
YPR159W	KRE6	7.37006	13.7278	-6.29902	-15.8092	-4.63755	1.05237	-6.65898	-2.45675	0	0	0
YOL038C-A_2		2.82118	13.7032	4.7169	-4.68095	-1.61487	-2.25676	1.7824	1.11177	0	0	0
YJR043C	POL32	0.794513	13.7029	-0.363656	-14.1935	-1.19149	-3.52844	-0.592383	3.83021	0	0	0
YJL077W-B_2		4.27021	13.6948	1.82817	-13.6534	-1.8161	-1.36402	-0.728245	-3.28271	0	0	1
YMR080C	NAM7	0.858621	13.6398	0.52359	-16.7185	-0.521943	-4.0218	-0.0228346	6.38497	0	0	0
YNL005C	MRP7	11.7978	13.5069	-15.8468	-5.79065	-4.20982	1.48144	-12.5504	-0.175733	0	0	2
YDR507C	GIN4	4.31846	13.4759	0.961442	-14.162	-2.03742	-2.78444	-1.27835	-0.533861	1	0	1
YHR064C	SSZ1	11.7449	13.3065	-17.0382	-3.97557	-5.2603	1.10587	-13.1057	-3.68891	0	0	2
YNL171C		3.30503	13.0284	-1.37723	-12.6415	-2.90572	-1.96564	-2.29199	2.04225	0	0	0
YEL033W		-0.166977	13.0092	0.84733	-17.6445	0.0875613	-4.83473	0.652188	7.48002	0	0	0
YJL127C-B_2		2.98733	12.8736	2.4559	-9.57552	-0.324434	-5.01724	0.26451	1.79361	0	0	0
YGL045W_2	RIM8	3.19724	12.8377	2.66618	-6.67486	-1.39334	-2.28962	0.297062	-6.40965	0	0	0
YLR054C_2	OSW2	1.14022	12.5539	2.35381	-8.73463	1.5664	-5.85346	1.07465	0.771251	0	0	0
YJL124C	LSM1	4.78759	12.5113	-1.59205	-28.1096	-2.69744	-0.90347	-3.02123	-8.33828	0	0	0
YBR125C	PTC4	1.15611	12.0938	1.87186	-8.82919	0.990431	-4.45521	0.745647	-1.8695	0	0	0
YMR198W_1	CIK1	1.38947	12.0404	0.675158	-31.9721	0.540963	-7.03874	-0.155906	-0.34474	0	0	0
YIL108W		1.36486	11.9211	1.10408	-7.89521	0.488584	-3.48583	0.139447	-9.25509	0	0	0
YMR194C-B_2	CMC4	1.36066	11.7039	2.01098	-11.248	1.02045	-4.33352	0.742859	5.77761	0	0	0
YKL101W	HSL1	1.52636	11.5842	-0.664896	-10.3532	0.572846	-3.64686	-1.10125	2.69573	0	0	0
YPL152W-A_1		3.70498	11.5252	2.57287	0.0815772	-1.94902	-0.25328	-0.00420158	-0.138506	0	0	0
YMR242W-A_2		11.3108	11.2071	-3.22609	-10.3768	-4.42099	1.30854	-6.42189	-5.5751	0	0	2
YDR226W	ADK1	7.44227	11.1957	-6.75711	-16.771	-4.37772	0.132538	-6.93405	-5.58881	0	0	0
YDL151C		6.47121	10.9888	1.11477	-1.63348	-3.23718	-0.41573	-2.15551	-1.46775	0	0	0
YHR007C-A_2		2.41528	10.6389	2.3458	-8.52212	0.324614	-4.05328	0.465622	-2.01936	0	0	0
YCL061C_1	MRC1	0.88755	10.543	0.464734	-8.62096	0.0705846	-3.5734	-0.0751011	2.22873	0	0	0
YNL059C	ARP5	7.71485	10.518	0.630028	1.1953	-3.51584	-1.10199	-2.98101	0.476986	0	0	0
YDR323C	PEP7	4.37675	10.4514	-15.1783	-20.5369	-3.13842	-3.70159	-11.1141	-6.18557	1	0	1
YKR004C-A		3.25995	10.3196	2.37997	-4.62011	-0.685085	-4.72509	0.0871781	0.403889	0	0	0
YNL145W	MFA2	2.67194	10.2296	2.11158	-5.99513	0.0304202	-3.91494	0.194399	0.18201	0	0	0
YCL061C_2	MRC1	0.91778	10.1925	-1.29394	-13.894	-0.179304	-3.90577	-1.26917	1.00005	0	0	0
YGL168W	HUR1	3.49593	10.0948	-3.33083	-8.56634	-2.0898	-1.93118	-3.58822	1.25421	0	0	0
YGL167C	PMR1	4.29652	10.0775	-3.71614	-9.79387	-3.40984	-0.387223	-4.11858	-4.14359	0	0	0
YML032C	RAD52	2.36481	10.0205	-0.710096	-14.1342	-1.86683	-2.04409	-1.48097	0.125591	0	0	0
YDL059C	RAD59	0.459171	9.95094	0.891817	-5.97764	0.730191	-4.74184	0.403253	-1.65767	0	0	0
YLR396C	VPS33	5.72382	9.85442	-5.95991	-19.3149	-3.61129	-0.780705	-5.94326	-1.33386	0	0	0
YDR008C		5.03478	9.77377	-0.748736	-16.3937	-3.28169	-0.463274	-2.61808	0.181399	0	0	0
YNL069C_1	RPL16B	7.19516	9.59791	-2.22944	-17.2757	-2.53658	-0.871791	-4.34102	-8.597	0	0	0
YLR312W-A	MRPL15	0.423512	9.58629	-13.4835	1.39745	-6.97308	8.91074	-9.51401	0.360034	0	0	0
YCL016C	DCC1	2.66576	9.57422	0.208348	-4.27116	-0.878039	-3.10352	-1.01937	0.171711	0	0	0
YKL018C-A_2		1.79334	9.56225	0.598001	-7.69132	-0.35052	-2.47925	-0.385277	-0.055457	0	0	0
YFR032C-B_1		4.38151	9.51689	1.93583	-6.1158	-0.983833	-1.31516	-0.714441	3.02501	0	0	0
YLR074C	BUD20	13.2932	9.46227	-22.3452	-12.2403	-5.42489	-2.019	-15.6418	0.310858	1	0	2
YKL096C-B_2		12.4218	9.22801	-8.5903	-0.405895	-5.14416	1.6785	-9.30041	5.73613	0	0	1
YBL071W-A_2	KTI11	5.34913	9.10931	-1.15127	-10.2932	-3.40135	-0.464494	-2.98648	-3.27164	0	0	0
YCR081W	SRB8	9.50691	8.97085	-13.8879	-10.7008	-4.76694	-1.6674	-11.2268	4.74657	1	0	1
YDR524C-B_2		1.88354	8.94175	0.453897	-10.6422	-0.343895	-2.33301	-0.519275	2.26774	0	0	0
YNL070W	TOM7	7.4564	8.90072	-8.46167	-7.26813	-4.12555	-0.37268	-7.87769	-9.40174	1	0	1
YBR041W	FAT1	2.73295	8.89579	-2.95641	-8.52254	-2.32271	-0.901762	-3.0678	-4.14368	0	0	0
YDL161W	ENT1	1.10799	8.82277	1.84335	-4.63089	0.845508	-2.78658	0.748967	-2.0069	0	0	0
YFL001W	DEG1	3.46191	8.8056	-0.534198	-0.928821	-2.74941	-1.23437	-1.82891	-0.576013	0	0	0
YOL145C	CTR9	12.2222	8.72265	-12.4772	3.54917	-5.12966	1.73668	-11.0476	-5.99334	0	0	2
YPR098C_2		0.76967	8.63722	2.01423	-7.36888	0.0469829	-1.91966	1.02121	-0.377406	0	0	0
YLR235C		1.21506	8.56473	-0.597587	-36.7728	-1.55628	-4.6757	-0.926333	-21.1407	0	0	0
YDR217C	RAD9	-1.05579	8.50707	1.13426	-8.61817	0.738265	-5.07762	1.25157	3.0918	0	0	0
YHL015W-A_1		4.15971	8.41196	2.70744	-1.43695	-1.31281	-1.61248	-0.139053	-0.575074	0	0	0
YHR050W-A_2		2.62803	8.38	1.8881	-13.3427	0.928114	-2.27946	0.0719901	-4.078	0	0	0
YNL184C		6.11583	8.36278	-2.15002	-13.3096	-4.37317	2.2584	-3.8757	-10.7832	0	0	0
YLR288C	MEC3	0.267443	8.3569	0.339516	-12.7686	1.5635	-5.16231	0.111469	4.7064	0	0	0
YER173W	RAD24	0.180769	8.28538	1.68902	-27.6203	0.308258	-5.08392	1.07367	8.31858	0	0	0
YJL115W	ASF1	7.79557	8.252	-1.67783	-9.45412	-5.11455	1.32392	-4.27568	-4.12101	0	0	0
YOL076W	MDM20	7.24861	8.20584	-13.6628	-10.419	-5.19819	0.413458	-10.7079	0.55979	0	0	0
YKL002W_1	DID4	2.31637	8.19503	0.055214	-12.3065	0.262918	-3.48446	-0.966557	-1.76474	0	0	0
YHR007C-A_1		2.70466	8.17502	2.93668	-0.385152	-0.197316	-1.96457	0.705915	0.51477	0	0	0
YNL028W		1.41873	8.13802	-0.410439	-7.12701	0.365399	-3.41817	-0.887746	-9.95111	0	0	0
YHR141C	RPL42B	3.2882	8.13562	1.58519	-2.19491	-2.09436	-1.26644	-0.425225	-0.18644	0	0	0
YMR048W	CSM3	0.558965	8.11771	0.786793	-8.65196	0.0113732	-3.52917	0.287459	1.07218	0	0	0
YDL160C	DHH1	10.3865	8.11293	-3.07555	-6.25401	-5.62634	1.26632	-6.00553	0.606268	0	0	0
YKL032C	IXR1	3.71337	8.09986	-1.87817	-10.2267	-3.23801	0.180424	-2.768	-3.10031	0	0	0
YHR194W	MDM31	6.91933	8.07032	-14.7898	-3.17175	-3.80838	-0.676932	-11.2803	-13.5887	1	0	1
YGR062C_2	COX18	2.96633	8.04614	2.13364	-10.5735	0.40929	-4.16003	0.0702702	2.49864	0	0	0
YDR392W	SPT3	4.09797	8.04031	-2.57115	-6.66933	-4.27131	1.0306	-3.34579	0.213752	0	0	0
YDR310C	SUM1	0.433506	7.96343	0.278093	-6.01156	0.132694	-4.38116	-0.00282126	-0.631386	0	0	0
YJL047C-A_2		0.940109	7.9301	2.19192	-2.9815	0.88236	-3.18519	1.06079	-2.34357	0	0	0
YNR024W		2.80857	7.81252	1.76841	-5.58097	-1.38651	-1.30506	-0.0881906	-4.30141	0	0	0
YOR293C-A_2		3.05382	7.80831	2.27907	-4.76684	0.253809	-3.02503	0.12112	-0.369168	0	0	0
YHR022C-A_2		4.27999	7.68365	1.74885	-8.35325	-2.28358	-0.524437	-0.781146	1.13049	0	0	0
YLR213C	CRR1	1.48961	7.64346	0.608758	-4.93273	0.314469	-2.8456	-0.244124	-6.48857	0	0	0
YGR229C	SMI1	1.05272	7.6117	0.307217	-2.74572	-0.379712	-2.61696	-0.25296	0.892395	0	0	0
YNL273W	TOF1	-1.35705	7.5862	0.257841	-2.84827	0.117374	-3.93139	0.762343	1.41139	0	0	0
YDR492W	IZH1	2.38653	7.5772	1.66862	-5.77432	-1.54676	-1.02306	0.0428308	0.125404	0	0	0
YLR278C		0.720785	7.55475	0.677955	-5.63267	1.19808	-3.63061	0.142025	-0.921109	0	0	0
YKL201C_1	MNN4	4.0875	7.54868	0.978157	-6.73141	-1.77739	-1.64235	-1.16463	-1.4341	0	0	0
YNL147W_1	LSM7	1.81051	7.51518	0.790255	-5.47713	-1.35918	-1.91063	-0.266953	-0.163542	0	0	0
YDR007W	TRP1	3.07391	7.39614	1.11441	-1.01328	-1.45856	-0.219355	-0.624166	1.0574	0	0	0
YOR209C	NPT1	3.62729	7.37622	0.763181	-0.433715	-2.21568	-0.712904	-1.09197	-1.59332	0	0	0
YMR175W-A_1		1.97304	7.25951	1.89897	-1.19558	-0.369567	-2.04135	0.383661	-3.49458	0	0	0
YNR066C		2.10022	7.2465	2.07984	-5.54244	-0.556311	-1.92713	0.441995	-6.15978	0	0	0
YPL274W	SAM3	2.02635	7.24472	1.65167	-10.8828	0.0546431	-2.59753	0.197862	4.27937	0	0	0
YDR315C_1	IPK1	1.3128	7.22642	0.63389	-4.89878	-0.257148	-3.54069	-0.149377	-1.40388	0	0	0
YBL100C		11.3755	7.22351	-21.8917	-8.76853	-2.78874	-2.383	-15.3876	3.79873	1	0	1
YJR151C	DAN4	3.52804	7.12856	1.91533	-11.0225	-0.955884	-1.23437	-0.32958	-2.81785	0	0	0
YGL070C	RPB9	6.20076	7.08622	-3.33545	-9.2233	-4.1827	0.716831	-4.58938	1.04701	0	0	0
YNL027W	CRZ1	1.36043	7.07667	-0.275697	-8.27223	0.12255	-2.72322	-0.773731	-3.20645	0	0	0
YGR267C	FOL2	3.39947	7.06175	0.986719	-9.39814	-2.00119	-4.86433	-0.850847	1.46047	2	0	2
YMR032W_2	HOF1	0.949765	7.04143	0.830424	-1.91653	0.263332	-3.32172	0.142914	-0.724767	0	0	0
YNR009W	NRM1	3.25001	7.03228	0.0738915	-6.99252	-1.4863	-1.19127	-1.35753	-8.06976	0	0	0
YKL204W	EAP1	6.03029	7.01539	-2.47227	-0.111987	-3.82556	1.12276	-4.02795	-4.94675	0	0	0
YLR287C		1.38101	6.99613	0.14211	-10.4854	0.0749323	-2.34902	-0.505518	0.353779	0	0	0
YLR171W		-0.707947	6.96824	0.459805	-5.33674	0.634542	-3.54313	0.621625	5.01935	0	0	0
YLR241W		1.57608	6.91999	1.88972	-3.13889	0.674913	-3.18475	0.562249	-0.747377	0	0	0
YOR034C-A_1		4.63205	6.89543	2.41729	0.530794	-1.89002	0.05351	-0.540816	1.97015	0	0	0
YLR148W	PEP3	6.6274	6.87726	-6.98365	-20.2851	-3.27921	-0.966879	-6.81276	-3.95884	0	0	0
YDL001W	RMD1	4.22387	6.87681	-1.54095	-11.5398	-2.6579	-0.0344024	-2.76398	2.75135	0	0	0
YHR178W	STB5	1.93918	6.86186	0.718587	-1.54311	-0.110362	-2.3663	-0.370936	0.172354	0	0	0
YOR161C-C_2		2.52307	6.78552	2.33889	-2.65908	0.1093	-2.83837	0.410148	-0.814915	0	0	0
YPR159C-A_2		2.10551	6.77663	1.39119	-5.98605	0.745304	-2.82417	-0.00780383	-3.37499	0	0	0
YMR114C		1.35646	6.76155	1.88846	-5.23553	1.42686	-4.04327	0.663548	-4.02123	0	0	0
YLR331C		1.58491	6.73206	0.47153	-3.58413	0.15257	-2.54056	-0.376656	-2.10255	0	0	0
YHR205W	SCH9	6.38901	6.7308	-0.833822	-3.42285	-3.54586	0.77609	-3.23071	1.80274	0	0	0
YGR105W	VMA21	3.97726	6.61634	-2.02624	-9.37289	-2.23887	-0.626359	-2.96334	3.71697	0	0	0
YDR315C_2	IPK1	2.49456	6.57835	-1.63696	-2.78608	-2.33907	0.0634679	-2.13057	2.02458	0	0	0
YJR091C	JSN1	0.0208093	6.56348	-0.110932	-2.76296	0.555662	-3.15898	-0.0907383	-4.50235	0	0	0
YJL099W	CHS6	2.66665	6.54857	0.441886	-6.35461	-1.5217	-0.60327	-0.870484	-5.8191	0	0	0
YKR100C_2	SKG1	3.57834	6.54023	1.6985	-8.86753	-0.654651	-2.45426	-0.487964	0.918418	0	0	0
YNR063W		0.147344	6.53683	1.19537	-5.74298	0.691683	-2.7342	0.750658	-2.99057	0	0	0
YDL171C	GLT1	2.24505	6.52557	2.07985	-7.15068	-1.74592	-1.34996	0.374103	-4.46118	0	0	0
YDR389W	SAC7	-0.293627	6.52497	-0.124236	-3.89737	0.609491	-3.89635	0.0346928	1.77121	0	0	0
YKL068W-A_1		4.84277	6.51631	2.36652	-0.643261	-1.86331	-0.413778	-0.671278	-2.46039	0	0	0
YNR040W		2.88343	6.48871	1.22189	-11.9712	-0.997083	-0.783732	-0.470006	0.258727	0	0	0
YMR230W-A_2		3.23464	6.48853	1.74138	-7.77722	-0.467908	-2.96119	-0.302366	1.60535	0	0	0
YJR151W-A_2		2.45209	6.40255	0.894887	-5.71764	-0.317395	-2.25159	-0.48503	0.73786	0	0	0
YHL026C		1.5213	6.36854	0.570339	-4.11471	-0.93518	-1.36505	-0.283505	1.09027	0	0	0
YJR095W	SFC1	1.58749	6.3374	0.482927	-4.23901	0.0235882	-2.40071	-0.370278	-14.6303	0	0	0
YMR013W-A_1		4.37963	6.30579	2.95833	-1.09456	-0.264808	-2.53607	-0.0921549	-2.78322	0	0	0
YPL194W_2	DDC1	-1.89504	6.25397	0.557097	-23.945	0.468087	-5.89578	1.2128	8.44748	0	0	0
YJL172W_2	CPS1	2.02791	6.18085	0.973683	-2.93263	-0.0339669	-2.02847	-0.244223	-6.70243	0	0	0
YBR098W_2	MMS4	1.04717	6.14277	-0.645419	-9.85607	-0.425673	-1.90302	-0.887888	-0.899269	0	0	0
YER087C-B_2	SBH1	3.09036	6.13228	2.93043	-6.07995	-1.17865	-0.502764	0.515157	-2.5633	0	0	0
YPR007C	REC8	3.68802	6.12708	0.861995	-3.22049	-1.77615	-1.15906	-1.05762	1.93036	0	0	0
YMR272W-B_1		3.74522	6.07347	2.87341	-0.293877	-1.19232	-0.456196	0.162756	-2.38302	0	0	0
YNL129W	NRK1	2.50854	6.05606	1.71846	-3.25183	-0.0608812	-2.27531	0.0186171	-3.67024	0	0	0
YIR021W-A_1		2.94325	6.05146	2.74531	-0.594985	-0.489439	-1.5769	0.469003	-0.363121	0	0	0
YJR096W		0.774314	6.04838	1.01891	-1.88877	0.203293	-1.37491	0.34814	-1.3268	0	0	0
YCL060C		0.545893	6.02791	-0.853474	-2.89575	-0.98404	-1.80998	-0.81928	0.0698493	0	0	0
YDR048C		3.56302	5.977	1.08691	-16.3003	-1.07058	-0.677515	-0.861772	-12.3356	0	0	0
YDL149W	ATG9	2.02248	5.97275	1.77166	-3.15738	-0.990872	-1.06724	0.277762	-5.56549	0	0	0
YNR052C_1	POP2	0.815345	5.96014	0.544562	-4.42351	-0.992529	-1.94334	0.0103069	-0.671653	0	0	0
YPL045W	VPS16	7.26941	5.94527	-11.1402	-16.1953	-3.60156	-0.763767	-9.31168	-3.34423	0	0	0
YLR180W	SAM1	3.22662	5.94342	-1.78604	-6.97095	-1.74116	-0.436573	-2.51724	2.26889	0	0	0
YPL194W_1	DDC1	-0.20562	5.93194	0.903555	-26.9211	0.873872	-5.76193	0.708341	7.63265	0	0	0
YKR027W	FMP50	4.4426	5.87542	-0.39735	-11.7376	-2.26764	-0.139887	-2.15818	5.14384	0	0	0
YKL106C-A_1		0.369329	5.85284	2.53131	-0.143371	1.27572	-1.66954	1.56071	1.72443	0	0	0
YNL136W	EAF7	2.22586	5.85202	-2.68168	-3.91621	-1.98028	-0.0776019	-2.69931	3.82567	0	0	0
YIL127C	RRT14	3.78866	5.82508	2.52579	-5.03241	-1.55731	-1.79929	-0.0732818	0.090884	0	0	0
YPR124W	CTR1	5.9559	5.81377	-1.83202	-19.0618	-3.83695	0.658011	-3.62879	-9.13471	0	0	0
YLR118C_2		3.58141	5.80719	2.14027	-3.98363	-1.67988	-1.57026	-0.214432	-3.38218	0	0	0
YDR127W	ARO1	1.10215	5.7802	-0.118671	-4.82464	-0.693987	-2.38968	-0.559018	2.03337	0	0	0
YNR029C		4.39003	5.77285	1.31082	-3.50617	-2.07262	-1.23281	-1.09815	-7.38497	0	0	0
YOL068C	HST1	1.15556	5.76908	1.014	-2.98898	0.485478	-3.09894	0.173672	-0.259675	0	0	0
YLR183C	TOS4	1.14712	5.76397	-0.172835	-3.13716	-0.0554983	-2.16285	-0.614397	0.707511	0	0	0
YDR194W-A_2		4.59538	5.74708	-0.820253	-7.38645	-3.26223	-0.0814094	-2.47826	1.66154	0	0	0
YOR279C	RFM1	-0.0693068	5.74174	0.771563	-1.0064	1.39166	-3.92476	0.556405	0.288636	0	0	0
YOL038C-A_1		2.76106	5.70506	3.0128	-0.315439	-0.567904	-1.06202	0.727122	0.690132	0	0	0
YGL214W_2		1.37145	5.69387	-0.507381	-4.66491	-1.7366	-1.18556	-0.932108	2.47745	0	0	0
YOR316C-A_2		3.12002	5.66344	2.11314	-9.92874	-0.433333	-3.3326	-0.0148263	0.331844	0	0	0
YKL039W	PTM1	1.46923	5.65059	0.478604	-3.80447	0.954614	-2.78429	-0.321193	-2.38787	0	0	0
YPR074C	TKL1	2.44862	5.61843	-0.29838	-4.5235	-1.17679	-1.26693	-1.25107	-0.951486	0	0	0
YKR048C	NAP1	1.66349	5.56325	0.167279	-4.68325	-0.694815	-1.371	-0.611265	-2.15071	0	0	0
YMR001C-A_1		4.24565	5.55524	2.37907	-1.69678	-2.18338	0.130391	-0.3807	-3.18628	0	0	0
YLR255C		1.55938	5.53487	0.426294	-6.61393	-0.0494944	-2.27043	-0.395288	-9.19619	0	0	0
YDR004W	RAD57	3.79424	5.53375	0.0846585	-5.41425	-1.91258	-0.0557337	-1.5858	2.11595	0	0	0
YGR217W	CCH1	1.78307	5.5192	1.02958	-4.50893	0.143253	-2.43913	-0.0978415	-1.7514	0	0	0
YCR066W	RAD18	5.94092	5.50445	-1.32696	-9.38745	-4.1297	0.97061	-3.3306	5.5072	0	0	0
YKL202W		2.14618	5.50394	1.30639	-3.32159	-1.39831	0.0496538	-0.0813899	-10.6474	0	0	0
YGR169C-A_1		2.92904	5.50135	1.91406	-1.41589	-0.888184	-0.940715	-0.0515332	2.81766	0	0	0
YHR098C	SFB3	3.22281	5.46895	1.75836	-11.9824	-1.59727	-1.44427	-0.286236	5.26443	0	0	0
YNL081C	SWS2	6.77922	5.44257	-7.70527	-12.3771	-2.32209	0.984082	-7.26525	-3.13395	0	0	0
YBR297W	MAL33	2.81542	5.42662	1.46671	-3.57465	-1.35028	-0.664335	-0.283395	-4.0808	0	0	0
YCR063W	BUD31	6.43353	5.38033	-2.47531	-8.44795	-3.99533	0.216302	-4.18489	1.02594	0	0	0
YIL173W	VTH1	1.31193	5.36903	1.58837	-0.663023	1.03722	-2.58669	0.484949	0.138733	0	0	0
YNL246W	VPS75	2.96422	5.35518	-1.38504	-4.36807	-2.77342	0.110426	-2.15892	4.87559	0	0	0
YGL136C	MRM2	3.9811	5.33471	-3.95012	-5.06879	-4.20029	1.08737	-4.14903	5.28546	0	0	0
YJR112W-A		-0.351478	5.30732	1.97809	-8.62232	1.49331	-2.88797	1.52008	-1.11647	0	0	0
YGR121W-A_2		0.537385	5.3049	1.63474	-4.461	-0.0803423	-1.68799	0.872313	0.902993	0	0	0
YDR322C-A_2	TIM11	2.57313	5.287	-0.251718	-15.6164	-1.09108	-0.926949	-1.27405	-3.44179	0	0	0
YOR036W	PEP12	2.0289	5.28014	-1.93031	-16.0824	-1.18424	-1.35987	-2.13512	-4.43642	0	0	0
YJR098C		1.29037	5.27006	1.01402	-2.38013	-0.418013	-1.80793	0.113154	0.970823	0	0	0
YGR243W	FMP43	4.60599	5.26551	-3.56372	-2.66074	-3.48748	0.673924	-4.1386	1.97116	0	0	0
YKL081W	TEF4	2.50285	5.24408	-0.898407	-1.74668	-0.573287	-1.73622	-1.65947	0.771923	0	0	0
YJL092W	HPR5	1.88318	5.22413	0.247298	-4.7503	-1.31861	-1.19122	-0.654185	-1.90319	0	0	0
YNL162W_3	RPL42A	3.13184	5.19761	-0.308477	0.175073	-0.196695	-0.959361	-1.54766	0.614305	0	0	0
YKL009W	MRT4	6.07124	5.19678	-2.57392	-7.99428	-4.72636	1.59483	-4.1033	0.13146	0	0	0
YJL012C-A_1		1.97719	5.19149	3.06007	-0.225143	1.36061	-2.29957	1.13869	-0.0143859	0	0	0
YDL021W	GPM2	8.78387	5.1835	-9.18568	-5.36407	-4.60836	1.64252	-8.62371	8.89397	0	0	0
YIL105C	SLM1	2.90274	5.1819	-0.0070197	-2.01015	-1.5333	-1.02589	-1.259	-0.918802	0	0	0
YDL178W	DLD2	0.741158	5.17981	1.43281	-1.14836	0.153605	-0.44863	0.642271	-3.16682	0	0	0
YLR224W		2.01589	5.17577	-0.301396	-3.19346	-1.11468	-1.02267	-1.0692	-0.594144	0	0	0
YHL015W-A_2		3.31617	5.17489	1.80356	-2.04216	-1.57201	-0.11797	-0.301074	0.119365	0	0	0
YNR006W	VPS27	1.94912	5.16168	-0.291362	-9.05787	0.318196	-3.23571	-1.03428	-3.47264	0	0	0
YHR121W	LSM12	0.828829	5.1593	1.30232	-2.94701	0.147601	-1.97257	0.514414	0.311347	0	0	0
YNL128W	TEP1	3.57251	5.15829	1.13707	-2.7179	-1.4981	-0.317518	-0.834823	-5.28818	0	0	0
YDL169C	UGX2	2.663	5.15015	2.2616	-4.23178	0.58092	-2.34868	0.294508	-2.06007	0	0	0
YNL068C	FKH2	2.3706	5.12647	1.94411	-2.12098	-0.426294	-0.994214	0.227806	-1.675	0	0	0
YBR056W-A_2		0.635297	5.12373	1.03212	-3.45536	0.207847	-3.66034	0.419504	0.573895	0	0	0
YGR174W-A_1		4.26997	5.06876	2.1148	-1.35573	-1.88091	0.393103	-0.553356	0.325814	0	0	0
YMR305C	SCW10	1.9941	5.03881	0.158764	-6.13654	-1.65959	0.197753	-0.760126	2.4539	0	0	0
YDL232W	OST4	3.1444	4.95315	0.00867091	-8.0271	-1.28817	-1.10849	-1.35306	6.21307	0	0	0
YGR213C	RTA1	0.170474	4.93685	1.38488	-2.30526	1.06041	-1.6446	0.870043	2.09641	0	0	0
YNL211C		2.75145	4.90335	1.08219	-0.132761	-2.85707	0.970708	-0.499529	1.60263	0	0	0
YDR003W	RCR2	2.84023	4.894	0.280777	-6.38694	-1.04988	-0.519995	-1.04905	4.05286	0	0	0
YKL041W	VPS24	2.18786	4.88978	-0.0246104	-7.75685	-0.137483	-1.92703	-0.962863	2.86522	0	0	0
YML034W_2	SRC1	1.65168	4.88905	1.25729	-5.82255	0.614046	-2.64224	0.111003	-1.53921	0	0	0
YOL164W-A_2		3.00089	4.88126	1.64639	-9.39102	-0.0639867	-1.60887	-0.254432	-1.64988	0	0	0
YDL203C		4.64606	4.87528	-1.23927	-7.79243	-3.39162	1.67215	-2.75193	-2.14027	0	0	0
YDR360W		2.02504	4.8559	0.211606	-2.32768	-2.30222	-0.106548	-0.7392	-0.575287	0	0	0
YOL164W	BDS1	3.87341	4.83709	1.65236	-4.52363	-2.62105	-0.435988	-0.652698	2.07174	0	0	0
YGR008C	STF2	2.29703	4.81776	1.43084	-4.47079	-0.993357	-1.44959	-0.0695085	-1.8326	0	0	0
YNL042W-B_2		1.28047	4.79963	1.01708	-5.24133	-0.157565	-1.8727	0.119633	-1.69702	0	0	0
YGL011C	SCL1	4.68513	4.79752	2.75789	-4.1633	-1.0534	-1.57162	-0.360923	1.34564	0	0	1
YHR154W	RTT107	1.52161	4.77839	0.193973	-0.903723	-0.212015	-1.74008	-0.532146	-1.91623	0	0	0
YDL237W		4.73004	4.7767	-3.0733	-2.83409	-3.91128	1.77861	-3.88917	5.82495	0	0	0
YDR162C	NBP2	-0.295019	4.77548	-0.0759321	-8.38373	0.330825	-3.13979	0.0687941	0.122164	0	0	0
YPL277C		0.0459897	4.75505	1.69256	-2.05899	0.776566	-2.33774	1.1383	-0.976161	0	0	0
YLR322W		2.44911	4.75273	-1.11438	-4.96962	-1.52398	-1.25561	-1.77618	-0.165234	0	0	0
YPL031C	PHO85	4.97889	4.74683	-5.42014	-21.8726	-3.61191	0.473937	-5.38235	-0.351735	0	0	0
YKL084W	HOT13	1.21968	4.73885	-0.461383	-1.18198	-0.241207	-0.865933	-0.837526	-2.78122	0	0	0
YIL134C-A_2		2.02279	4.73302	0.108977	-3.2737	-0.0695766	-1.96242	-0.804927	-1.28934	0	0	0
YCL040W	GLK1	0.943419	4.72806	-0.443172	-5.69676	-1.15339	0.219084	-0.708806	5.53265	0	0	0
YER111C	SWI4	0.902146	4.68533	1.41806	-2.19052	-0.0441115	-2.57732	0.558843	0.0329948	0	0	0
YNL041C	COG6	1.28373	4.67844	-0.389221	-1.57844	-0.334786	-1.48718	-0.816579	0.161264	0	0	0
YJL027C		0.244719	4.66043	1.02861	-1.63451	0.272234	-2.11774	0.59258	-0.717647	0	0	0
YNR012W	URK1	2.72086	4.65665	1.59693	-2.48091	-0.453001	-1.3733	-0.157028	-7.68699	0	0	0
YDR020C		0.285001	4.65361	1.03822	-0.508209	1.48483	-2.69618	0.581061	-0.671928	0	0	0
YDL034W		2.40263	4.6311	0.950343	-4.75674	-0.56335	-1.97907	-0.427213	-11.6199	0	0	0
YCL005W-A	VMA9	0.140486	4.6261	0.549991	-2.27755	0.790437	-4.33776	0.311214	-0.720501	0	0	0
YBR116C		3.09411	4.62532	1.61097	-1.57499	-0.523392	-0.743949	-0.319736	-2.37321	0	0	0
YGR049W	SCM4	1.40944	4.60199	-0.255867	-1.80723	0.0339398	-1.20128	-0.781439	0.813815	0	0	0
YBR099C		6.31581	4.59886	-10.2499	8.66127	-4.32161	2.13905	-8.58764	10.4439	0	0	0
YBR013C		1.39248	4.59754	2.04049	-0.695416	-0.00498235	-2.06942	0.747544	-0.108259	0	0	0
YBR072C-A_2		-0.265458	4.58771	0.156741	-2.45465	1.23639	-3.36248	0.217409	0.234891	0	0	0
YGL214W_1		-0.184008	4.58418	0.795946	-0.151146	0.543447	-2.52367	0.624247	0.0687157	0	0	0
YOL121C	RPS19A	2.15599	4.58265	0.444307	-1.84533	-1.37533	-0.519653	-0.645025	0.295828	0	0	0
YNL148C	ALF1	2.88972	4.58226	-2.5925	-9.54379	-2.78564	-0.0297651	-2.89567	-0.888949	0	0	0
YBR098W_1	MMS4	6.28568	4.57728	-8.59641	-3.587	-3.60652	1.04378	-7.63325	17.7566	0	0	0
YDL219W	DTD1	3.27528	4.56944	0.866771	-2.94724	-1.77925	0.111061	-0.87048	1.46595	0	0	0
YMR143W_2	RPS16A	1.88357	4.55596	2.34656	-3.84001	0.592928	-2.11599	0.717857	-5.41765	0	0	0
YPL184C		1.61603	4.55379	-0.840144	-6.52294	-1.48382	-0.931587	-1.25419	2.57537	0	0	0
YDL211C		0.293719	4.54191	1.05735	-3.09207	0.576159	-2.14205	0.590203	-0.830324	0	0	0
YER005W	YND1	-0.386474	4.53979	-0.212033	-3.48006	-0.483642	-1.79265	0.0133441	3.61724	0	0	0
YKL068W-A_2		3.39236	4.53474	1.6758	-0.822334	-0.449275	-1.80056	-0.416338	-3.55291	0	0	0
YOR222W	ODC2	1.2938	4.52873	1.30531	-2.10656	1.24384	-2.9954	0.305182	-1.23323	0	0	0
YLR168C		1.69522	4.51581	-0.418368	-3.37587	-1.74571	-0.9228	-1.0099	1.79007	0	0	0
YLR398C	SKI2	0.291369	4.51008	-0.792606	-1.88602	0.584026	-2.46041	-0.67215	0.866988	0	0	0
YLR410W	VIP1	0.496628	4.50421	0.186138	-4.20219	-1.12896	-1.73315	-0.0928031	-2.01608	0	0	0
YDR358W	GGA1	1.12841	4.50379	0.930498	-2.86031	0.174515	-1.81383	0.130118	2.41896	0	0	0
YDR524C	AGE1	4.43803	4.50273	-5.03818	4.28928	-4.28621	1.85437	-4.97247	8.74621	0	0	0
YGL237C_2	HAP2	1.94041	4.48283	1.40796	-3.56237	-0.295242	-0.809163	0.0784082	-0.847663	0	0	0
YNL093W	YPT53	3.03078	4.46048	1.17255	-2.89743	-0.873899	-1.5913	-0.56793	-6.25422	0	0	0
YHR191C	CTF8	4.55677	4.45118	-2.17468	-11.0858	-3.02932	0.00552673	-3.2809	0.958078	0	0	0
YBR224W		1.23683	4.44054	-0.29275	-5.09729	-1.10743	-0.483141	-0.732549	-9.00935	0	0	0
YPL155C	KIP2	0.586233	4.43275	0.848312	-2.57253	-0.0937994	-0.722276	0.31701	2.88206	0	0	0
YLR426W		-0.869815	4.42425	0.155693	-1.43301	0.31509	-2.91701	0.47845	-0.526317	0	0	0
YIR028W	DAL4	0.309122	4.40839	0.845784	-1.1546	1.26785	-2.93439	0.438859	-0.795777	0	0	0
YOL019W-A_2		1.70491	4.407	2.30463	-1.76161	0.00909587	-2.23475	0.774896	-1.28372	0	0	0
YCL052C	PBN1	4.6861	4.39978	0.550703	-5.36163	-2.22499	-2.3642	-1.69035	3.74285	1	0	1
YLR181C	VTA1	0.458201	4.39263	-0.353632	-2.16739	1.53865	-2.84482	-0.443056	3.77054	0	0	0
YGL175C	SAE2	-0.348679	4.38923	2.22908	-0.101836	0.512392	-2.25916	1.69313	1.63227	0	0	0
YKL018C-A_1		2.37067	4.38544	1.9011	-0.219419	-0.663761	-0.443944	0.200041	-0.114652	0	0	0
YOL013W-B_2		3.22853	4.37778	2.15055	-3.97388	-0.699991	-1.46624	-0.0422137	0.0308996	0	0	0
YKL139W	CTK1	7.77375	4.36762	-4.18573	-9.81157	-4.22472	1.80897	-5.63323	-8.3169	0	0	0
YOR106W	VAM3	1.89529	4.35719	1.69463	-3.52781	0.387759	-1.99659	0.286313	-1.41258	0	0	0
YNL199C	GCR2	5.22118	4.33259	-0.161264	-1.56367	-2.62146	0.442404	-2.3477	-0.523467	0	0	0
YLR179C		1.46261	4.32307	-0.451861	-1.83375	-0.315531	-0.802769	-0.933698	0.447704	0	0	0
YGL095C	VPS45	2.67568	4.31875	-0.784811	-5.44652	-1.66725	-0.327476	-1.65841	0.081966	0	0	0
YDL035C	GPR1	3.57488	4.3164	0.829047	-4.80883	-2.14963	0.175933	-1.02767	0.873397	0	0	0
YPR118W		1.81789	4.29914	0.64611	-3.56172	-0.56335	-1.56528	-0.364607	1.83501	0	0	0
YER067C-A		0.77608	4.29889	0.566621	-1.62822	-0.973274	-0.299067	0.0424641	0.840607	0	0	0
YFR045W_2		0.971947	4.28705	0.802292	-4.02617	1.25233	-3.78876	0.114174	1.1042	0	0	0
YML036W	CGI121	4.87209	4.28087	-3.87962	-3.68559	-4.17276	1.12769	-4.42518	-0.674011	0	0	0
YLR078C	BOS1	2.68035	4.27966	1.39988	-3.66187	0.49583	-3.1696	-0.264315	1.65914	0	0	0
YPL238C		9.11359	4.27233	-0.566273	-1.41918	-4.62181	0.820623	-4.22223	2.02818	0	0	1
YMR071C	TVP18	2.99028	4.26469	0.133526	-1.72213	-2.60345	-0.168541	-1.20774	-9.03357	0	0	0
YGL240W	DOC1	1.34539	4.26245	-0.588209	-2.11452	-0.394825	-2.22796	-0.974707	-0.908369	0	0	0
YOR305W		9.03413	4.25587	-4.16495	-9.0556	-5.18888	1.45108	-6.06845	-1.48142	0	0	0
YHR187W	IKI1	4.91835	4.23772	-0.811671	-6.9315	-2.49807	-0.389273	-2.60712	-0.318936	0	0	0
YMR304C-A		2.2926	4.2146	0.324115	-6.36703	-0.470599	-1.66242	-0.782565	-1.83874	0	0	0
YLL002W	RTT109	5.70276	4.2109	-0.323654	-6.47788	-4.00651	0.498197	-2.64857	0.147481	0	0	0
YCL010C	SGF29	0.653283	4.20747	-0.0673772	-1.14725	0.890641	-1.71855	-0.332144	-0.336599	0	0	0
YJR144W	MGM101	9.19043	4.2053	-14.7158	-9.07771	-3.66677	1.05027	-11.6012	-2.38472	0	0	0
YBR200W-A_2		2.00773	4.20233	-0.796204	-6.69621	-0.653616	-1.07803	-1.38803	1.56599	0	0	0
YMR182W-A_2		1.29005	4.19918	1.46889	-2.15422	0.81466	-2.67216	0.415602	0.159278	0	0	0
YMR260C	TIF11	4.32688	4.19751	0.129004	-4.30702	-2.29083	-1.16866	-1.78884	1.31583	0	0	0
YJL062W-A_1		4.37095	4.18916	2.03064	-0.832448	-0.798125	0.246907	-0.651882	-0.816659	0	0	0
YMR307W	GAS1	4.44642	4.18256	0.210896	-7.29351	-2.43948	-0.562755	-1.79091	-3.1834	0	0	0
YNR027W	BUD17	2.52378	4.17034	2.11504	-0.965668	0.198738	-1.67906	0.266134	-3.52891	0	0	0
YGL148W	ARO2	-0.0855948	4.16981	-0.350293	-1.94608	0.743855	-2.89172	-0.210297	1.68326	0	0	0
YJR001W	AVT1	3.41501	4.16296	1.09907	-3.45996	-1.49293	-0.581695	-0.787523	-17.7238	0	0	0
YGL216W_2	KIP3	1.32081	4.15468	-0.13915	-4.42159	0.862071	-3.10006	-0.666214	-0.0129574	0	0	0
YBR008C	FLR1	1.8488	4.15054	0.402212	-2.12889	-0.897708	0.0589282	-0.53786	-3.06351	0	0	0
YOL147C	PEX11	5.42936	4.14411	-9.12703	7.0089	-4.06759	1.55676	-7.71261	9.58608	0	0	0
YJL014W	CCT3	4.39286	4.13748	1.38761	-5.55108	-0.821727	-3.08946	-1.05277	3.51303	1	0	1
YDR229W	IVY1	2.24451	4.11976	0.263857	-5.44674	-1.05257	-1.50426	-0.800582	-4.97042	0	0	0
YOR171C	LCB4	1.40731	4.11168	-0.702371	0.294881	-0.915512	0.399399	-1.07632	0.664515	0	0	0
YKL132C	RMA1	3.45783	4.10267	-0.477755	-1.91957	-1.88877	-0.294625	-1.79185	-4.16546	0	0	0
YMR111C		2.18929	4.08073	1.50849	-5.26135	-0.798125	-0.369992	0.0300048	-2.61284	0	0	0
YMR306W	FKS3	2.82227	4.07507	0.938634	-4.64557	-0.193589	-2.22435	-0.62257	0.720196	0	0	0
YJR101W	RSM26	7.28349	4.0664	-6.59956	-15.7716	-3.38748	1.27081	-6.79789	-4.67066	0	0	0
YLR055C	SPT8	3.78387	4.0659	-0.326763	-2.55483	-4.71332	2.07652	-1.83875	0.949888	0	0	0
YBR105C_2	VID24	1.03525	4.05666	-1.47929	-7.38367	-1.48237	-1.6055	-1.44102	-0.374521	0	0	0
YIL139C	REV7	3.70418	4.04934	-1.75503	-7.79404	-2.27841	-0.160926	-2.68783	1.22132	0	0	0
YNL236W	SIN4	4.65418	4.03999	-1.20276	-12.326	-2.90593	-0.327769	-2.73313	-1.76254	0	0	0
YDR080W	VPS41	-0.77019	4.02859	2.58655	-0.874914	1.48607	-2.1873	2.14291	-0.0277192	0	0	0
YDR522C	SPS2	4.76476	4.02816	-3.72118	1.49253	-3.4322	1.53284	-4.29105	6.25402	0	0	0
YPL038W-A_2		0.545371	4.01119	0.48625	-1.73179	-0.106221	-0.894098	0.0896537	0.377351	0	0	0
YCR065W	HCM1	2.97527	4.00992	1.83798	-5.53858	-0.948224	-1.48078	-0.121258	0.993796	0	0	0
YMR209C		0.638328	4.00867	0.832662	-2.80911	1.00285	-3.0122	0.283203	-1.98071	0	0	0
YDR034W-B_2		1.42397	4.00545	0.119366	-2.52097	0.399353	-2.01079	-0.539174	2.07574	0	0	0
YDR518W_2	EUG1	2.13626	3.99998	1.55367	-2.64364	-0.104772	-1.61585	0.0836274	-1.99	0	0	0
YCL001W-B_2		1.59796	3.99953	0.204094	-7.22342	0.73723	-2.52938	-0.558596	-0.242182	0	0	0
YJR065C	ARP3	2.15148	3.99101	0.942206	-3.93617	-0.631049	-2.47877	-0.320034	2.15792	0	0	0
YNL162W_2	RPL42A	2.63269	3.96222	1.2846	-1.603	-1.28382	-0.565196	-0.316359	-1.49256	0	0	0
YMR304W	UBP15	1.2225	3.95174	0.670451	-1.28272	0.0819714	-1.21251	-0.0851209	0.520933	0	0	0
YOL019W-A_1		3.23265	3.94919	3.11996	-0.0764283	-0.108499	-1.05679	0.565455	0.203978	0	0	0
YBL101C	ECM21	5.21913	3.94797	-3.47739	-0.640231	-2.84589	0.393884	-4.31096	7.75919	0	0	0
YDL077C_2	VAM6	0.711577	3.94535	-0.811322	-2.82697	0.38631	-2.05956	-0.859476	-0.0845586	0	0	0
YFR013W	IOC3	2.46622	3.94304	1.74044	-0.694745	-1.38548	0.437962	0.0522794	-6.0188	0	0	0
YKL148C	SDH1	1.23214	3.943	1.53369	-2.21821	0.905548	-1.76468	0.485219	0.197487	0	0	0
YPL144W		2.0939	3.94121	-0.644117	-8.92743	-1.98152	-0.609567	-1.32508	0.21021	0	0	0
YPR176C	BET2	2.20227	3.94077	1.10151	-2.91005	-0.529396	-2.3277	-0.239571	-1.89549	0	0	0
YBR263W	SHM1	0.846719	3.93507	0.254065	-1.66256	0.824805	-2.37489	-0.198899	-0.457719	0	0	0
YML075C	HMG1	4.07881	3.93413	1.16497	-7.16698	-3.84855	1.0801	-1.04673	2.9323	0	0	0
YOR099W	KTR1	1.57885	3.93152	0.697106	-3.14537	-1.09667	-0.0121436	-0.225306	0.0369865	0	0	0
YHR137W	ARO9	0.972685	3.93038	1.18416	-0.693497	0.730812	-1.73022	0.369852	0.323049	0	0	0
YNL294C	RIM21	7.50387	3.91261	-9.58386	-11.3028	-4.44149	1.65424	-8.50834	1.12029	0	0	0
YER020W	GPA2	-0.0441211	3.91105	-0.17694	-0.714297	0.996228	-2.09387	-0.108416	-0.384674	0	0	0
YHR087W		1.3161	3.90838	0.936521	-1.65068	1.11879	-2.23958	0.0501447	1.86005	0	0	0
YBR035C	PDX3	5.58769	3.90458	0.0228708	-2.83615	-3.21378	-0.755567	-2.39656	0.0366943	0	0	0
YKL023W		2.61957	3.90228	0.604011	-2.44647	-0.374329	-1.77239	-0.746044	-2.97549	0	0	0
YBL039C	URA7	2.99016	3.89111	-0.674819	-3.79832	-2.15108	0.678903	-1.71955	-1.4156	0	0	0
YER180C-A_2	SLO1	2.99023	3.88582	-0.743397	-7.0443	-2.82974	0.794004	-1.76312	1.14145	0	0	0
YDL146W	LDB17	3.51184	3.88092	1.42622	-7.03574	-0.6561	-1.63816	-0.627097	-13.2857	0	0	0
YMR100W	MUB1	3.97053	3.87171	-1.91155	1.4144	-2.66163	0.836765	-2.89017	-1.63741	0	0	0
YGL163C	RAD54	0.29917	3.86844	-0.140888	-0.907145	-0.137276	-1.6629	-0.230412	0.314333	0	0	0
YDR525W		1.16054	3.86201	1.7662	-0.43313	-0.243898	-1.25414	0.673107	-2.53537	0	0	0
YOL041C	NOP12	3.36167	3.86122	-1.70304	-2.77654	-1.89146	-0.740142	-2.51892	-0.851821	0	0	0
YPR020W	ATP20	4.30094	3.86113	-0.0970989	-6.65225	-2.52892	0.812553	-1.91537	-0.446539	0	0	0
YGL084C	GUP1	1.68949	3.86001	-0.463149	-1.84104	-0.760859	-1.49772	-1.03686	-4.01981	0	0	0
YER145C	FTR1	0.551064	3.83658	0.513715	-1.3085	0.0451196	-1.40263	0.105782	-0.0711135	0	0	0
YJL149W		3.60824	3.83522	0.699153	-5.97669	-1.8807	-0.239027	-1.12331	0.461606	0	0	0
YDR520C		4.51012	3.82777	-3.61678	5.1239	-3.43779	1.86823	-4.13574	8.74486	0	0	0
YDL052C	SLC1	3.84151	3.82472	2.37024	-1.96777	-1.5246	0.00826026	-0.194553	-0.519729	0	0	0
YNR004W		3.42258	3.82468	-2.38744	-8.98741	-3.12849	0.998531	-2.97137	-11.6724	0	0	0
YBR069C	TAT1	1.61421	3.81449	0.497	-1.18469	-1.47761	-0.324498	-0.37278	-0.119322	0	0	0
YOR201C	MRM1	5.75599	3.81271	-8.3555	-9.2559	-1.57988	0.253107	-7.34869	-1.81036	0	0	0
YDR075W	PPH3	-0.219551	3.81059	-0.640724	-1.55013	-0.534365	-1.20162	-0.354627	-0.436708	0	0	0
YDR182W-A_2		2.06369	3.80398	1.09974	-4.96313	-0.221332	-1.23481	-0.178279	-0.338287	0	0	0
YMR269W_2	TMA23	5.99801	3.8007	0.868903	-4.61516	-2.11713	-0.298335	-2.08424	-0.179556	0	0	0
YLR199C		2.42778	3.79595	-0.909943	-0.455103	-0.920688	-0.275002	-1.63584	-2.48339	0	0	0
YGL046W		0.523991	3.78767	-0.953982	-1.20158	-0.77473	-1.20938	-0.878402	0.458869	0	0	0
YKR091W_2	SRL3	1.59836	3.78672	1.1457	0.193578	0.484029	-1.88422	0.0616521	-0.301696	0	0	0
YLR210W	CLB4	1.29876	3.7841	0.551413	-0.637423	0.539514	-1.98478	-0.197966	-0.927308	0	0	0
YBR296C-A_2		1.85072	3.78212	0.0764433	-5.12342	0.497072	-2.52821	-0.751826	0.247958	0	0	0
YDR475C_1	JIP4	3.70473	3.77804	-0.632076	-5.32894	-3.11875	1.29019	-1.99178	5.81163	0	0	0
YBL008W-A_2		-0.620351	3.77743	0.14417	-5.70988	1.21734	-3.39582	0.362345	-0.892636	0	0	0
YBR100W_1		1.47154	3.7771	1.30235	-0.153409	0.689198	-2.42561	0.222473	-1.18758	0	0	0
YMR129W	POM152	2.77264	3.76653	1.33539	-3.96182	-0.552584	-1.22368	-0.347504	-0.166554	0	0	0
YHR004C	NEM1	1.91839	3.75912	-0.544686	-1.05967	-0.495029	-1.52515	-1.18665	-0.102121	0	0	0
YGR209C	TRX2	-0.207997	3.75667	1.20109	-0.848436	1.13846	-1.38203	0.915336	-3.4424	0	0	0
YDL036C_2	PUS9	1.18785	3.73285	1.35216	-4.35409	0.638682	-2.96548	0.384537	-0.657262	0	0	0
YGR067C		1.47952	3.7302	0.182879	-0.746669	0.0946004	-1.16394	-0.521214	-1.59943	0	0	0
YOL154W	ZPS1	2.8688	3.7275	1.80056	-5.60793	-1.65255	0.650445	-0.0956421	-1.82807	0	0	0
YNL023C	FAP1	1.74492	3.72417	-1.12491	-2.7343	-0.316153	-1.90316	-1.49448	-4.95247	0	0	0
YGL192W	IME4	1.0157	3.71974	0.017402	-4.01855	0.545725	-1.5335	-0.430872	-1.45905	0	0	0
YJL012C-A_2		2.18142	3.7099	1.72795	-0.969085	0.846336	-3.01342	0.175869	-1.20768	0	0	0
YJL077W-B_1		1.36926	3.6926	3.55508	-0.345949	1.29001	-2.2099	1.76275	1.05312	0	0	0
YNR005C		1.24577	3.68921	-0.736579	-2.5033	-0.916133	-1.08139	-1.03166	1.83693	0	0	0
YLR260W	LCB5	2.5186	3.68461	1.85322	-2.64287	0.213437	-2.05927	0.100484	-6.69589	0	0	0
YPL259C	APM1	2.72033	3.6844	1.70622	-4.1539	-0.816758	-0.661602	-0.0870312	0.180989	0	0	0
YIR018C-A_1		3.45138	3.68316	2.52833	-0.345823	-0.0314825	-0.877014	0.0891183	-0.075247	0	0	0
YOR221C	MCT1	8.82036	3.6728	-11.7574	-5.20669	-4.03922	0.66421	-9.98594	0.446529	0	0	0
YDR458C		5.01235	3.66414	-5.30172	-1.15767	-4.74727	2.04611	-5.32421	7.6498	0	0	0
YGR131W		2.04747	3.65458	-0.469073	-2.97738	-1.56911	0.146889	-1.19173	2.63283	0	0	0
YIL107C	PFK26	2.10425	3.65334	0.653653	-0.736174	0.319231	-2.42566	-0.486329	-1.57525	0	0	0
YKR099C-A		0.108643	3.64833	-0.341154	-3.75945	0.230621	-2.51391	-0.286361	0.367753	0	0	0
YKL160W	ELF1	2.62543	3.63893	-0.441661	-4.99377	-1.41301	-0.599951	-1.41788	-1.37208	0	0	0
YOR312C	RPL20B	3.85806	3.62834	-2.5597	-8.73027	-2.99433	0.00425759	-3.2459	-0.684228	0	0	0
YDR005C	MAF1	2.7694	3.61123	1.30173	-2.06031	0.813832	-2.9586	-0.367483	-6.48999	0	0	0
YER052C	HOM3	0.847621	3.6063	-3.99832	-2.15288	-0.245554	-1.27796	-3.05991	-1.55018	0	0	0
YMR291W		1.06668	3.60475	-0.0169514	-3.38051	1.4782	-3.59146	-0.475795	-2.86478	0	0	0
YPR013C		1.01031	3.60382	2.55457	-0.350013	-0.436439	-0.0889754	1.27061	1.76287	0	0	0
YIL002W-A_2		1.37951	3.60376	0.49432	-3.68704	1.30367	-2.95318	-0.27138	-0.662782	0	0	0
YIL145C	PAN6	0.949138	3.59754	0.699917	-1.31435	1.07221	-2.33013	0.0556495	-1.0326	0	0	0
YLR211C_2		2.86409	3.58293	2.04939	-1.38532	0.123999	-2.25354	0.0647262	0.744489	0	0	0
YDL081C	RPP1A	9.88581	3.57332	-0.367403	-2.77214	-4.28497	1.28165	-4.44554	-2.0646	0	0	0
YNL046W		2.19255	3.57147	-1.30621	-3.68031	-1.50224	-0.781486	-1.79534	-5.44475	0	0	0
YLR418C	CDC73	10.282	3.56674	-15.4031	-6.51373	-5.45512	2.34148	-12.1189	0.135985	0	0	0
YDL175C	AIR2	-0.0522177	3.55668	0.621594	-3.89059	0.631643	-2.22757	0.445436	-0.0472438	0	0	0
YHR022C-A_1		2.79277	3.5492	3.26884	-0.914935	-0.504138	-1.42294	0.874803	0.487843	0	0	0
YNL025C	SSN8	3.78426	3.54744	-3.19569	-7.83081	-2.5726	-0.0503154	-3.61104	-3.83163	0	0	0
YJL062W-A_2	COA3	2.43137	3.54643	1.90739	-2.95321	-1.16333	0.679586	0.175839	-2.15379	0	0	0
YGR149W		2.17572	3.54585	-0.43798	-0.582685	-1.55504	-0.6596	-1.22565	-0.707613	0	0	0
YDR206W	EBS1	0.140961	3.54161	0.714363	-1.98515	0.272234	-2.29293	0.423712	-0.236036	0	0	0
YGL033W_2	HOP2	1.62471	3.53717	0.781882	-4.45858	0.4979	-2.01206	-0.189787	-0.0334896	0	0	0
YGL178W	MPT5	-0.100133	3.52971	-0.657961	-0.74499	1.88523	-3.59859	-0.416464	-0.0618808	0	0	0
YNR042W		7.72747	3.51601	-11.7064	-6.04603	-3.09826	1.44952	-9.72414	-28.7884	1	0	1
YLR182W	SWI6	1.41565	3.51592	-0.668647	-3.16527	1.01507	-3.60688	-1.05744	1.09297	0	0	0
YOR053W		1.56648	3.51568	1.37396	-2.06626	-0.212843	-0.628213	0.22657	-2.34668	0	0	0
YIL161W		1.96712	3.51554	1.17792	-1.02404	0.382997	-1.98112	-0.0837874	-10.1321	0	0	0
YDR501W_2	PLM2	1.02085	3.51051	0.796724	-4.41334	0.737437	-2.23997	0.0886811	-0.8395	0	0	0
YAL002W	VPS8	0.95685	3.51032	-2.01966	-12.2936	-1.85089	0.343753	-1.77189	1.69242	0	0	0
YLR021W		1.52191	3.50824	-1.03704	-3.61555	-1.64737	-0.450924	-1.34517	0.502229	0	0	0
YIL126W	STH1	5.50428	3.50226	-5.82338	-4.20238	-3.57029	-1.93315	-5.79272	5.486	1	0	1
YGR220C	MRPL9	17.5774	3.49556	-16.7002	5.79155	-6.46337	4.7444	-13.6524	4.41098	0	0	2
YML104C_2	MDM1	3.19071	3.4788	1.33436	-5.09533	-0.832285	-1.04513	-0.538324	-2.38091	0	0	0
YCL074W		4.19401	3.47793	1.57602	-3.63152	-1.27534	-0.511013	-0.846985	-7.26351	0	0	0
YOR269W	PAC1	2.99951	3.47334	1.20212	-0.3172	-0.174335	-0.870717	-0.535078	1.22547	0	0	0
YDR404C	RPB7	0.416264	3.4711	0.883641	-2.49263	-0.941598	-1.93904	0.416811	1.61649	0	0	0
YEL041W_1		2.97254	3.46699	1.53362	-0.339303	-2.5697	0.221622	-0.312942	0.0100644	0	0	0
YDR083W	RRP8	2.79292	3.46195	-0.918228	-1.22214	-2.20802	-0.409238	-1.79217	-0.230089	0	0	0
YLR373C	VID22	3.80742	3.46042	-7.66093	-2.72627	-4.19926	1.78608	-6.38105	-4.54668	0	0	0
YBR229C	ROT2	0.355788	3.45922	0.854734	-1.21877	0.225652	-1.11156	0.424147	0.764742	0	0	0
YPL008W	CHL1	1.88799	3.457	-0.286065	-2.22309	-1.36746	-0.381659	-1.00487	-2.68135	0	0	0
YLR080W	EMP46	0.533353	3.44657	1.30713	-2.5477	0.937845	-2.11682	0.651902	-2.31337	0	0	0
YOR072W		4.38103	3.44629	-3.30487	1.57861	-3.90983	1.43101	-5.9384	7.0466	0	0	0
YOR200W		7.35676	3.44133	-17.2825	-2.16185	-3.76076	0.728692	-12.5065	-1.66098	0	0	0
YIR016W		3.01838	3.43573	0.0326851	-0.868097	-1.75296	0.0597092	-1.28363	0.00333024	0	0	0
YKR036C	CAF4	3.03001	3.43403	2.46207	-1.08648	-0.544924	-0.207933	0.248121	-3.56037	0	0	0
YCR031C	RPS14A	5.1037	3.42276	0.698507	-5.24771	-1.72398	-0.918212	-1.78641	-4.83192	0	0	0
YMR154C	RIM13	2.94212	3.42095	-0.549995	-0.917429	-1.96061	0.328962	-1.62031	-0.505808	0	0	0
YLR315W	NKP2	0.212744	3.41859	-1.09161	-3.9025	0.398939	-2.39437	-0.844098	0.512348	0	0	0
YIR018C-A_2		1.75627	3.41598	0.69852	-2.82059	0.634956	-2.30201	-0.302972	0.832058	0	0	0
YNL055C	POR1	6.06731	3.41035	-1.70868	-1.04161	-4.36468	0.835495	-3.60223	-1.11817	0	0	0
YHR066W	SSF1	3.75448	3.40961	-2.00209	-5.13921	-2.03887	0.196337	-2.86082	1.46744	0	0	0
YLR234W	TOP3	0.835001	3.39768	-0.199792	-4.03534	-1.0919	-1.3856	-0.499258	-1.78269	0	0	0
YJL121C	RPE1	4.26025	3.38978	-0.801616	-7.28155	-2.44776	0.595335	-2.32764	4.40947	0	0	0
YBR230W-A		0.350437	3.38857	0.269528	-3.9223	1.00699	-2.80689	0.0275167	-0.247613	0	0	0
YJR097W	JJJ3	1.6611	3.38016	0.779712	-0.341426	0.447384	-1.65173	-0.207394	-1.87856	0	0	0
YKL015W	PUT3	1.20176	3.35407	0.849331	-1.41571	0.629159	-2.2369	0.0432292	0.899964	0	0	0
YDL046W	NPC2	-0.00567312	3.35032	2.2346	-2.01206	1.48545	-2.16485	1.53528	0.809902	0	0	0
YDL069C_1	CBS1	6.75796	3.34526	-4.51826	-7.36382	-2.87487	1.27579	-5.46171	-0.196858	0	0	0
YOR172W	YRM1	0.752555	3.33115	-0.0453164	-0.783882	0.936396	-1.85747	-0.359858	-4.38199	0	0	0
YIR002C	MPH1	3.51212	3.33048	0.647261	-5.25936	-2.59393	1.04661	-1.11314	-13.595	0	0	0
YCR095W-A		1.19309	3.32995	0.517519	-2.96275	0.511564	-2.25569	-0.174007	-0.209517	0	0	0
YDR508C	GNP1	5.83679	3.31451	-0.468342	-4.81611	-4.36799	2.33733	-5.00328	-14.8258	0	0	0
YPL189C-A_2	COA2	1.81664	3.30282	0.467359	-3.90646	0.0722409	-1.7268	-0.481111	-0.209998	0	0	0
YHR186C	KOG1	-0.487807	3.29637	0.359563	-1.61129	0.157331	-2.76547	0.455132	1.52929	0	0	0
YNL257C	SIP3	0.229242	3.29354	-0.703283	-0.600068	-0.558588	-1.49948	-0.585242	0.0694738	0	0	0
YDR539W		3.02983	3.27867	0.160622	-5.85366	-1.50887	-0.358424	-1.20762	2.85006	0	0	0
YOL086W-A_2		1.41242	3.25517	0.395831	-5.93481	-0.0314825	-2.12795	-0.351072	0.00881042	0	0	0
YBR051W		1.51048	3.24796	0.26232	-0.899808	0.499349	-1.25844	-0.482167	-3.12576	0	0	0
YLR351C	NIT3	0.444396	3.2414	0.502195	-0.956346	0.227722	-1.62483	0.144857	-0.46441	0	0	0
YMR167W	MLH1	0.799858	3.21857	-0.032049	-1.59573	-0.510763	-1.57514	-0.371253	0.321194	0	0	0
YDR481C	PHO8	-0.413246	3.20898	0.719784	-1.04254	0.536201	-0.572811	0.673243	-0.0487169	0	0	0
YGR178C	PBP1	0.79279	3.20575	-0.810015	-1.20966	-0.393583	-0.724668	-0.89234	2.66181	0	0	0
YPL152W	RRD2	0.760989	3.20373	1.16029	-2.56783	0.0122014	-1.98995	0.449451	-4.29668	0	0	0
YKL031W		1.15731	3.20283	-0.414517	-0.81176	-0.255492	-1.299	-0.779955	-0.611058	0	0	0
YDR006C	SOK1	4.35063	3.19779	-0.0334149	-1.96915	-2.42457	1.1131	-1.89792	1.27349	0	0	0
YGL191W	COX13	2.04617	3.19392	-0.459248	-1.068	-0.869758	-0.373946	-1.18477	0.90944	0	0	0
YBR111W-A_2	SUS1	3.48267	3.18795	-3.56156	-6.4288	-3.04712	0.904078	-3.72748	-4.96958	0	0	0
YPR189W	SKI3	0.731955	3.18266	-0.906754	-0.471076	-0.505588	-1.71094	-0.932355	1.16702	0	0	0
YGR087C	PDC6	1.03981	3.18243	1.58311	-1.69559	0.944884	-2.3148	0.60647	0.317041	0	0	0
YKR034W	DAL80	2.67119	3.17302	1.76824	-0.62948	-0.0312755	-0.931245	-0.0246948	-3.10286	0	0	0
YKL194C	MST1	6.37976	3.17139	-3.09357	-2.30652	-1.16851	-0.382244	-4.51696	-6.49788	0	0	0
YLR285C-A		1.24613	3.1637	-0.429064	-6.30504	0.510736	-1.41303	-0.827169	-1.76986	0	0	0
YJL132W_1		-1.01343	3.14526	2.0438	0.321448	0.528748	-0.189384	1.87545	0.00308854	0	0	0
YML031W	NDC1	15.2994	3.1442	-21.1969	4.55391	-6.482	1.96514	-15.2111	2.46633	0	0	3
YLR079W	SIC1	1.01951	3.14335	-0.223806	-5.83086	-0.5619	-0.682494	-0.594029	3.25034	0	0	0
YNL334C	SNO2	0.660046	3.13745	0.89006	-1.5569	0.235383	-1.27923	0.312329	0.281029	0	0	0
YOR341W	RPA190	4.86323	3.1278	1.21278	-4.94914	-2.15895	-1.9079	-1.37189	1.5424	1	0	1
YKR039W	GAP1	3.20864	3.12712	1.83263	-2.14089	-0.946153	-1.06128	-0.23293	-10.8463	0	0	0
YIL035C	CKA1	1.1756	3.1103	-0.441753	-3.80857	-0.289031	-1.4123	-0.805843	1.31634	0	0	0
YNL040W		0.60522	3.10361	-0.537633	-3.2184	0.282793	-1.32209	-0.629966	-8.10844	0	0	0
YJR143C	PMT4	2.71061	3.09856	2.17071	-4.56999	0.8482	-1.89935	0.214014	-0.614129	0	0	0
YKL145W	RPT1	12.2318	3.09008	-6.09351	-3.48565	-5.45346	1.38566	-8.09192	-1.34626	0	0	2
YDL029W	ARP2	3.04482	3.08281	1.5413	-5.39215	-0.700819	-2.37812	-0.34112	1.97248	0	0	0
YFL041W-A_1		3.28913	3.08149	2.34144	-0.148451	0.2565	-2.10642	0.0491539	-1.59236	0	0	0
YMR315W-A_2		1.42506	3.08011	0.754466	-2.24373	0.26416	-1.56386	-0.119154	-0.070379	0	0	0
YPL152W-A_2		1.28893	3.07459	0.644312	-1.1152	1.19291	-2.19531	-0.131894	-0.66161	0	0	0
YBL106C	SRO77	2.58228	3.05544	1.69318	-1.49557	-1.40452	-0.558264	-0.0316632	-5.0167	0	0	0
YCR027C	RHB1	1.39842	3.05501	1.4163	-1.0181	1.05772	-2.17529	0.331199	-0.232825	0	0	0
YNL053W	MSG5	0.0261068	3.05023	2.23331	-0.520129	1.02645	-2.73625	1.51941	-1.06248	0	0	0
YDR234W	LYS4	1.06908	3.04663	-0.402856	0.40855	-2.11547	-0.114261	-0.735011	0.809397	0	0	0
YGR150C		5.63495	3.04377	-8.89086	-4.65624	-2.46474	1.31489	-7.62822	0.711542	0	0	0
YOR342C		1.43395	3.03964	1.26508	-1.39094	0.68071	-1.9736	0.214884	-0.752324	0	0	0
YOL069W	NUF2	2.13703	3.03574	1.70735	-3.39038	0.687128	-2.49319	0.183015	-0.50642	1	0	1
YBR191W	RPL21A	7.1251	3.0324	-12.2279	0.743756	-4.50505	1.90543	-9.88551	4.19524	0	0	0
YOR374W	ALD4	2.51618	3.02966	0.695135	-5.45896	-1.31943	-0.0185869	-0.641918	-4.57657	0	0	0
YLR337C	VRP1	1.31375	3.02816	-0.85958	-1.83695	-1.70017	-1.36856	-1.14172	-0.14641	0	0	0
YBR075W_1		0.540253	3.02448	1.48577	-0.348004	0.552557	-0.95736	0.769942	0.0680843	0	0	0
YHL020C	OPI1	1.09577	3.02171	2.24525	0.190172	-0.726698	-0.978106	1.02315	0.931824	0	0	0
YDR049W		0.45827	3.01541	2.27963	-6.29148	-0.123198	-1.49264	1.34718	0.903155	0	0	0
YLR330W	CHS5	0.163453	3.01043	1.26175	-0.440511	1.28669	-2.18198	0.788867	-0.456301	0	0	0
YNL043C		0.913568	3.00954	0.0406157	-1.5709	0.919626	-1.74764	-0.371307	-2.10389	0	0	0
YGL211W_1	NCS6	1.17947	3.00608	-0.886166	-0.985709	-1.28507	-0.823417	-1.10376	0.134638	0	0	0
YNR058W	BIO3	-0.0385231	3.00376	2.59445	-0.913893	0.584233	-1.76585	1.7987	-0.261955	0	0	0
YJR008W		2.62756	3.00331	1.2256	-2.55894	-1.08528	-0.740532	-0.351785	1.60555	0	0	0
YOR273C	TPO4	2.39631	2.9969	1.78915	-1.02595	-1.7925	0.638144	0.115955	-0.921589	0	0	0
YLR214W	FRE1	1.79519	2.9949	0.423045	-0.514902	-0.790051	-0.459369	-0.500744	0.0175288	0	0	0
YIL092W_2		3.6364	2.99089	-0.718127	1.79496	-2.40636	1.41095	-2.01653	2.54677	0	0	0
YNL044W	YIP3	0.975357	2.98725	0.147447	-0.188225	0.682987	-1.17394	-0.326325	1.72597	0	0	0
YOR218C		4.53571	2.98625	-0.982556	-4.75553	-2.59413	-0.695092	-2.55156	-4.10001	0	0	0
YHR010W	RPL27A	5.68951	2.97963	-2.87296	-7.52114	-3.75559	0.465248	-4.13066	3.24733	0	0	0
YBL087C	RPL23A	6.71985	2.97801	-2.09907	-9.00507	-3.48996	1.02138	-4.08244	-4.24382	0	0	0
YNL198C		8.5267	2.97283	-2.07424	-5.37948	-4.43673	1.68919	-4.77715	-1.33186	0	0	0
YDR322C-A_1		2.20647	2.97236	2.21642	-0.513228	-0.0455608	0.112379	0.480678	0.100019	0	0	0
YLR178C	TFS1	0.405395	2.97009	-0.0372242	-1.06987	1.30243	-2.67412	-0.205253	-0.386126	0	0	0
YGR206W		-0.468504	2.96854	0.754292	-0.505028	1.49414	-1.71338	0.721808	-0.454924	0	0	0
YBR085C-A_2		0.486834	2.96746	-1.48186	-2.25736	0.174929	-1.85386	-1.22165	0.178665	0	0	0
YCR008W	SAT4	1.43964	2.96104	0.581845	-0.844552	-0.146386	-0.874963	-0.239879	0.416048	0	0	0
YLR057W		2.02137	2.96104	-1.64256	-3.2982	-2.57405	0.817093	-1.94493	2.31831	0	0	0
YNR043W	MVD1	1.74208	2.95946	1.54889	-2.2004	-0.654444	-1.52266	0.261361	0.965073	0	0	0
YLR041W		1.60359	2.95613	1.50704	-1.1639	0.0409789	-0.0841429	0.297342	0.0464715	0	0	0
YBR274W_2	CHK1	0.79892	2.9361	-0.250594	-1.82473	0.247184	-2.2161	-0.51805	-1.44951	0	0	0
YLR246W	ERF2	1.54656	2.93223	-0.909257	-2.26584	-1.53806	0.412921	-1.27098	0.688056	0	0	0
YLR114C	AVL9	0.819689	2.91962	0.603673	-2.48203	-0.23541	-1.89857	0.048213	-2.50521	0	0	0
YBL070C		5.61692	2.91594	-5.04047	-1.61632	-3.38603	1.14404	-5.3711	3.0364	0	0	0
YER058W	PET117	5.97973	2.91576	-10.1259	-5.06269	-2.72146	1.42423	-8.43443	1.2833	0	0	0
YDR169C-A_1		1.02441	2.90611	1.92584	-0.381437	0.988982	-1.44232	0.842989	-0.422808	0	0	0
YAL019W	FUN30	-0.177087	2.90126	0.47969	-2.01125	-0.532295	-1.15188	0.40243	-0.0401554	0	0	0
YJL204C	RCY1	2.68366	2.89986	-2.29952	-6.2571	-2.93574	0.485408	-2.6297	-0.10077	0	0	0
YMR130W		3.2201	2.89688	-1.34973	-1.52877	-1.93101	0.603877	-2.24018	4.5534	0	0	0
YEL007W		1.06	2.8925	1.22756	-2.08373	-0.873071	-1.46077	0.359377	-1.06541	0	0	0
YLR327C	TMA10	2.76693	2.89229	-2.04165	-6.87265	-2.16599	0.88875	-2.4975	0.753712	0	0	0
YKL147C		1.45157	2.88789	1.33546	-0.776768	0.668909	-1.37959	0.253459	-1.69071	0	0	0
YFL010W-A_2	AUA1	1.37615	2.88736	1.16485	-0.872132	0.351114	-0.823124	0.174644	-0.679703	0	0	0
YOR069W_2	VPS5	-0.199552	2.88428	0.36516	0.210731	0.430822	-2.28727	0.333072	-0.265165	0	0	0
YKL011C	CCE1	2.75045	2.8801	-3.18468	-2.51373	-1.66704	-0.137691	-3.2199	-1.32232	0	0	0
YLR268W	SEC22	1.17096	2.87304	-0.564825	-3.9465	-0.822969	-1.007	-0.885957	3.99275	0	0	0
YDL043C	PRP11	4.55039	2.87157	1.8868	-4.02491	-1.94405	-1.90564	-0.822783	1.13884	1	0	1
YPL086C	ELP3	2.63867	2.87147	-0.304927	-1.85695	-1.20743	-0.859197	-1.33599	-2.39844	0	0	0
YML042W	CAT2	2.52864	2.86308	1.20037	0.0319996	-1.09294	-0.17391	-0.323183	0.355868	0	0	0
YNL122C		3.83444	2.85786	-4.86821	7.10263	-3.37775	1.76402	-4.66306	-3.2609	0	0	0
YLR207W	HRD3	1.28685	2.85681	0.083423	-0.711128	0.537857	-1.3012	-0.503759	1.77936	0	0	0
YLR257W		2.93711	2.85493	-0.696979	-3.37458	-1.60679	0.00420878	-1.71141	6.3836	0	0	0
YGL066W	SGF73	2.20796	2.8547	-1.23479	-1.41123	-1.4745	0.536222	-1.75534	-1.31704	0	0	0
YGL235W_2		1.03114	2.85191	-1.20496	-3.67044	-0.314703	-1.45789	-1.2557	0.578243	0	0	0
YCL002C_2		-0.264404	2.84748	1.2186	-1.93991	1.696	-4.12752	0.952993	-1.87746	0	0	0
YMR312W	ELP6	6.43651	2.84639	-0.634158	-4.91084	-3.35291	0.567853	-3.1366	-1.90857	0	0	0
YKR050W	TRK2	3.07448	2.84369	-0.177716	-7.57917	-1.7159	-0.334798	-1.44072	-5.67553	0	0	0
YDL085C-A_2		0.942481	2.84356	-0.93592	-4.8534	-0.541404	-0.661943	-1.039	0.33174	0	0	0
YNL086W		1.95516	2.84086	0.655916	-2.16237	0.239316	-1.50778	-0.418903	2.00542	0	0	0
YGR260W	TNA1	-0.518359	2.84021	0.0495359	1.03156	0.221926	-2.63438	0.252136	0.099543	0	0	0
YLR227C	ADY4	0.972347	2.83602	1.37538	-0.0270944	0.954407	-1.5005	0.498202	-0.634713	0	0	0
YJL165C_2	HAL5	2.59388	2.83513	0.0941973	-1.56924	-1.47367	0.432788	-1.0613	-3.39599	0	0	0
YBL008W	HIR1	-0.027032	2.83185	-0.319826	-0.246672	0.764558	-2.28952	-0.214135	-0.755836	0	0	0
YPL193W	RSA1	6.23552	2.82406	-0.451666	-0.0122398	-3.12455	0.313147	-2.94776	-0.847771	0	0	0
YOR199W		6.23398	2.82267	-14.0384	0.204969	-2.68295	-0.0885849	-10.7408	-2.66002	0	0	0
YKL158W		1.30247	2.8218	-0.143491	-0.620355	0.578643	-2.00406	-0.661253	1.02968	0	0	0
YGR200C	ELP2	5.53953	2.82011	-1.90383	-3.10726	-3.40798	0.907495	-3.50567	-6.36287	0	0	0
YGR259C		-0.799128	2.81011	0.0278789	0.22046	0.377407	-2.84345	0.357983	-0.201901	0	0	0
YDL013W	HEX3	1.09608	2.80628	0.0713232	-1.7212	-0.564799	-0.71227	-0.429476	-0.826786	0	0	0
YNL244C	SUI1	4.62472	2.80432	-1.39484	-6.6385	-2.56349	-0.229306	-2.83694	0.367177	0	0	0
YER024W	YAT2	0.864346	2.80212	-0.224008	-3.19839	0.257328	-0.955017	-0.528025	-8.77862	0	0	0
YNL201C	PSY2	3.93322	2.79508	0.180216	-3.26939	-3.02828	1.26222	-1.58708	-2.10588	0	0	0
YFL022C	FRS2	2.61038	2.79464	1.31905	-1.22974	-0.161085	-1.85711	-0.284163	0.898325	0	0	0
YLR239C	LIP2	6.09429	2.7914	-0.721793	-5.75383	-2.74775	-0.0104351	-3.04378	0.840732	0	0	0
YLL029W		0.711545	2.78658	-0.67959	-0.591116	-1.24449	0.534709	-0.770567	1.52863	0	0	0
YHL023C	RMD11	2.23057	2.78185	-2.19649	1.74674	-0.698749	0.0307631	-2.38701	0.471708	0	0	0
YBR215W	HPC2	-0.210643	2.76095	0.711611	-0.810476	0.372645	-1.08559	0.577722	-0.865725	0	0	0
YJL177W	RPL17B	4.25497	2.75886	0.122425	-1.54224	-1.24904	0.200193	-1.76172	-10.1029	0	0	0
YPL171C	OYE3	1.79662	2.74386	-0.583412	-3.87913	-1.29024	-0.239661	-1.16087	4.15285	0	0	0
YFL037W	TUB2	6.04617	2.74019	0.448953	-5.29671	-3.53551	-0.161049	-2.3482	2.14026	0	0	0
YIL153W	RRD1	0.940198	2.73594	-0.623066	-0.623394	-1.62915	0.975442	-0.828197	-1.41617	0	0	0
YDR305C	HNT2	1.40375	2.7281	0.22438	-2.48023	0.59976	-1.8236	-0.460858	1.62592	0	0	0
YER032W	FIR1	0.457838	2.71543	-0.106186	-1.17131	0.549451	-0.83645	-0.274674	-0.350114	0	0	0
YCL044C	MGR1	0.111052	2.71047	0.388141	-0.069979	0.600588	-0.747171	0.213107	1.1685	0	0	0
YOR231W	MKK1	1.89891	2.70823	0.88613	-1.61515	-0.242863	-0.541229	-0.243606	3.15047	0	0	0
YOR385W		1.61344	2.70791	0.866577	-2.32074	-0.0105722	-1.68897	-0.128993	0.57742	0	0	0
YFR038W_1		3.1348	2.69666	1.13481	-3.7941	-1.01903	-0.600927	-0.638739	2.65964	0	0	0
YER002W	NOP16	0.505231	2.69397	-0.131957	0.0567773	0.523986	-2.22464	-0.312472	-3.26346	0	0	0
YPL115C	BEM3	-0.150726	2.68193	1.22026	-0.148424	1.01279	-0.651009	0.902674	-5.37199	0	0	0
YDR455C		3.4101	2.6759	-3.76629	2.95666	-3.53675	1.3392	-3.82929	3.67486	0	0	0
YFL031W_2	HAC1	1.28858	2.67525	0.0469805	-4.53959	1.46743	-2.75222	-0.528721	-0.252594	0	0	0
YNR021W		1.48495	2.67388	0.746047	-1.38612	-0.419255	-0.606589	-0.151328	-0.802673	0	0	0
YDL212W	SHR3	7.96666	2.6662	-2.0722	-3.58513	-3.96034	0.733522	-4.55629	0.026292	0	0	0
YOL002C	IZH2	2.40654	2.65682	0.361652	-1.72964	-1.13103	-0.134518	-0.808109	-4.9932	0	0	0
YER001W	MNN1	-1.13583	2.64855	0.616406	-0.782503	0.653589	-1.56323	0.920419	0.636436	0	0	0
YGR285C	ZUO1	9.04335	2.64431	-7.1825	-10.2047	-5.18453	1.48715	-7.64655	0.00297038	0	0	0
YCL037C	SRO9	-0.189311	2.64418	1.53246	0.281078	0.446142	-1.21475	1.13611	0.0390745	0	0	0
YGR123C	PPT1	0.412216	2.64326	0.88219	-1.89182	0.114683	-0.50335	0.417669	0.47582	0	0	0
YKL050C		2.30117	2.63899	-0.261739	-2.23692	-1.82439	0.0508741	-1.16479	-0.804864	0	0	0
YIL167W		0.792737	2.63627	0.587254	-1.02541	0.354012	-0.628018	0.0490552	-1.29746	0	0	0
YPR008W	HAA1	4.36752	2.6347	-3.58246	4.28102	-3.39411	1.2776	-4.06299	8.39865	0	0	0
YER087C-B_1		0.157096	2.62988	1.64129	-0.0216339	1.01341	-0.497346	1.05189	-0.020431	0	0	0
YHR158C	KEL1	2.75862	2.62987	0.196242	-1.48388	-0.990044	-1.43988	-1.0674	1.47868	0	0	0
YDR448W_2	ADA2	0.874688	2.62768	0.716355	-2.15355	0.994572	-1.77693	0.0996913	-0.718145	0	0	0
YNL072W	RNH201	4.45234	2.6254	0.735093	-4.09534	-1.54344	0.306069	-1.47557	1.21431	0	0	0
YHR045W		3.65835	2.62021	-0.359964	-6.51059	-1.88173	0.762666	-1.80323	0.415309	0	0	0
YMR128W	ECM16	2.75278	2.61819	0.32046	-1.70429	-1.8366	-0.682796	-0.985689	1.93625	0	0	0
YNL001W	DOM34	0.260632	2.61696	-0.234949	0.141907	-0.43913	-0.631337	-0.27823	-2.36166	0	0	0
YER180C-A_1		0.807986	2.6153	2.13827	0.213489	0.6451	0.228066	1.08684	0.893038	0	0	0
YDR475C_2	JIP4	1.11424	2.61518	-0.327472	-2.06378	0.674499	-2.08172	-0.703614	0.448815	0	0	0
YAR028W		1.58924	2.61416	1.58655	-1.49581	-0.0583968	-1.92757	0.356314	1.10799	0	0	0
YGR007W	MUQ1	-0.0468885	2.61346	1.86443	0.108916	1.76184	-1.64475	1.2996	-0.0907293	0	0	0
YHR012W	VPS29	0.379671	2.60906	0.229797	-0.554838	-0.0310685	-1.87578	-0.012288	-0.754105	0	0	0
YJR007W	SUI2	6.20851	2.60682	-1.32241	-2.07602	-3.0347	-0.501389	-3.43624	-0.779292	0	0	0
YPR123C		1.40094	2.59579	-0.0394308	-2.42647	-0.681358	-1.24023	-0.634432	1.97604	0	0	0
YPR108W-A_2		1.64737	2.59303	0.723549	-0.605623	-0.322364	-0.385368	-0.238248	-0.291149	0	0	0
YDR486C	VPS60	2.64191	2.59208	-3.89628	3.39593	-2.21775	0.52934	-3.63481	1.17437	0	0	0
YJL137C	GLG2	3.14853	2.59176	0.116223	-2.0798	-0.980935	-0.752491	-1.28703	-9.65365	0	0	0
YMR160W		3.88517	2.58719	-6.23021	5.90758	-3.57381	1.60001	-5.52053	7.4865	0	0	0
YDR246W-A_1		1.1658	2.58205	1.7659	-0.336469	1.19394	-0.945889	0.670486	0.298693	0	0	0
YDR379C-A_2		0.386208	2.58178	0.675038	-1.75191	0.388794	-1.19352	0.288173	-1.00429	0	0	0
YMR272W-B_2		1.14401	2.57227	0.478069	-3.00191	0.107229	-1.80144	-0.178746	-0.105409	0	0	0
YHR125W		1.15656	2.56876	0.890642	-2.4298	0.472021	-1.93162	0.0909376	0.619481	0	0	0
YGR189C	CRH1	-0.0176334	2.56661	0.0495983	-0.694213	0.775324	-1.34069	0.036271	0.617649	0	0	0
YPL197C		0.358117	2.56245	-0.686654	-1.92833	0.559803	-1.50231	-0.62767	1.90543	0	0	0
YFR038W_2	IRC5	0.873971	2.56048	1.25234	-4.48933	1.10968	-1.88705	0.460311	-0.796301	0	0	0
YER040W	GLN3	1.02353	2.55779	-0.557524	-0.868968	-0.442028	-0.938518	-0.819155	1.34902	0	0	0
YPL120W	VPS30	1.04071	2.55169	-1.6608	-1.99116	-0.322778	-1.21641	-1.56463	0.861381	0	0	0
YPL135W	ISU1	0.802304	2.54291	1.06702	-1.37566	-0.12796	-0.668679	0.367975	0.261542	0	0	0
YNL082W	PMS1	1.10596	2.54281	0.179683	-1.54145	-0.491095	-1.18917	-0.361357	-0.679861	0	0	0
YKL016C	ATP7	6.97371	2.52877	-13.9738	-4.72824	-2.70283	1.56833	-10.8319	-26.2142	1	0	1
YCL012C		-0.228233	2.52503	2.75414	-0.36003	1.46329	-2.71082	1.99998	-0.432463	0	0	0
YIR021W-A_2		3.2494	2.52281	0.402673	-2.75119	-0.620905	-0.894147	-1.15061	1.17391	0	0	0
YJR133W	XPT1	-0.607278	2.5205	-0.18789	-0.659981	1.25212	-1.45174	0.124419	0.326344	0	0	0
YJL129C_2	TRK1	3.42193	2.50774	-0.65945	-0.842719	-2.81255	0.362838	-1.89044	0.315254	0	0	0
YOL013W-B_1		4.52204	2.50685	2.87504	-0.268362	-2.66287	1.68606	-0.211637	1.01869	0	0	0
YER019C-A	SBH2	3.83265	2.5045	-2.83962	-6.49787	-2.7169	0.409845	-3.40906	-2.27752	0	0	0
YLR328W	NMA1	1.05271	2.5015	0.465896	-1.96486	0.352977	-1.22798	-0.146799	-1.66425	0	0	0
YJL008C	CCT8	0.621524	2.50043	0.309282	-2.99134	-0.913856	-1.82594	-0.0636037	1.76846	0	0	0
YBR066C	NRG2	4.23975	2.47877	-1.84641	1.54605	-2.84941	1.5057	-2.95681	-4.6634	0	0	0
YLR216C	CPR6	1.44937	2.47445	1.30675	-1.69851	-0.00187686	-1.0379	0.235453	-0.204475	0	0	0
YNL277W-A_1		5.35959	2.46342	2.56628	-0.0832551	-2.9817	2.24077	-0.798426	1.14214	0	0	0
YOL049W	GSH2	0.229126	2.46131	-1.04063	-0.215454	0.280516	-2.23441	-0.815948	-0.151713	0	0	0
YOR154W		1.15545	2.45917	-0.701583	0.162675	-0.839531	0.313244	-0.97067	0.671439	0	0	0
YGR173W	RBG2	0.610307	2.45864	-0.437828	-0.215745	0.180726	-0.266753	-0.56453	1.58282	0	0	0
YGL212W	VAM7	-0.0259408	2.45857	0.0240201	0.0804406	0.946126	-1.9715	0.0222362	-0.33635	0	0	0
YMR116C	ASC1	9.63927	2.45742	-18.6695	5.04007	-3.59576	0.17896	-13.6931	12.7747	0	0	0
YBR012C		2.17459	2.45426	0.950972	-1.39036	-0.577428	-1.00769	-0.324692	-0.565356	0	0	0
YMR001C-A_2		1.26291	2.45348	0.647195	-0.974088	-0.0192676	-1.43573	-0.118475	0.0674555	0	0	0
YLR176C	RFX1	0.846498	2.45189	-1.48617	-2.26774	-1.09542	-0.748049	-1.36954	1.6682	0	0	0
YMR326C		0.514408	2.44589	1.02192	-0.983327	0.679468	-1.44959	0.466892	-1.09093	0	0	0
YOR089C	VPS21	-0.817319	2.44061	-0.602374	-4.09256	0.135593	-3.09845	-0.0774677	1.13686	0	0	0
YML017W	PSP2	-0.408038	2.43127	0.60706	-1.77205	0.341176	-1.35909	0.592496	-0.328753	0	0	0
YPL143W	RPL33A	4.47378	2.431	-0.331279	-1.21928	-1.85606	-0.697637	-2.13132	0.509186	0	0	0
YDL063C		2.82411	2.43094	0.72462	-1.82593	-0.118643	-1.73549	-0.759582	0.0517589	0	0	0
YER177W	BMH1	-1.77621	2.42852	-0.412894	0.411437	-0.752992	-1.01042	0.460995	0.77028	0	0	0
YPR040W	TIP41	-0.517215	2.42679	-0.0316856	-0.464938	0.764351	-1.2208	0.194973	-1.0609	0	0	0
YDL144C		2.09867	2.42572	2.25137	-0.836679	0.00640445	-0.044165	0.554171	-1.77594	0	0	0
YOR034C	AKR2	1.09967	2.42516	0.269267	-2.56959	-0.450103	-0.632558	-0.29878	-1.57982	0	0	0
YMR294W	JNM1	1.00975	2.41477	0.324297	-1.24547	-0.938079	0.826807	-0.222805	0.10537	0	0	0
YLR209C	PNP1	1.47239	2.41362	0.255739	0.291261	-0.655686	0.81802	-0.469957	0.112298	0	0	0
YBR201W_2	DER1	0.121921	2.40904	0.803853	-1.93203	1.52251	-2.73845	0.493558	-1.20207	0	0	0
YOR366W		-1.45505	2.39982	-0.117752	0.47644	1.22065	-2.84823	0.536436	-2.43122	0	0	0
YPL109C		-0.00701201	2.39369	0.159646	-0.499629	-0.0163692	-1.20118	0.10744	-0.158829	0	0	0
YMR261C	TPS3	-1.13733	2.39062	0.563199	-0.520008	0.466638	-1.63547	0.88334	-0.438124	0	0	0
YAL021C_1	CCR4	6.59155	2.38847	-21.2973	8.81428	-4.91456	2.22227	-14.9186	-2.78134	0	0	0
YER095W	RAD51	5.18278	2.38669	0.11139	-4.28283	-2.32706	0.0816263	-2.1696	1.518	0	0	0
YER064C		1.34559	2.38184	0.190507	-2.11538	-0.579912	-0.657892	-0.458081	-1.03159	0	0	0
YOR038C	HIR2	0.500745	2.38004	1.23228	-0.650154	0.170995	-0.559582	0.615881	-0.535227	0	0	0
YOR190W	SPR1	1.03461	2.38003	0.88081	-0.594008	0.956271	-2.04296	0.138837	0.105457	0	0	0
YMR007W		1.18865	2.37012	1.24476	-1.50964	-0.046803	-1.18951	0.312595	-0.192292	0	0	0
YJL087C	TRL1	2.17232	2.37011	2.72007	-0.242631	0.880911	-2.44815	0.823305	0.133007	0	0	0
YGL101W_1		4.83131	2.36336	-2.0857	1.63488	-3.14795	0.975638	-3.33472	2.21093	0	0	0
YJR016C	ILV3	2.96064	2.36258	0.314279	-1.20323	-1.9014	-0.468418	-1.08027	1.58192	0	0	0
YBR157C_2	ICS2	0.731154	2.36086	0.512535	-1.89284	0.411982	-1.5871	0.025796	-0.321355	0	0	0
YOR051C		1.30287	2.3564	0.298467	-0.444189	-0.575358	-0.215499	-0.367825	0.0934512	0	0	0
YGR027C	RPS25A	2.38885	2.34923	-1.67621	0.36954	-2.42996	1.14204	-2.11358	1.72824	0	0	0
YNL320W		0.877034	2.34739	0.668883	-1.70445	0.462084	-1.27064	0.066741	-3.47985	0	0	0
YOR047C	STD1	-0.0830119	2.34095	0.810664	-1.37013	0.433099	-1.22676	0.589462	0.226074	0	0	0
YLR412C-A_2		0.530095	2.33236	3.40016	-0.962638	1.31837	-1.53736	2.0736	-1.07065	0	0	0
YBR032W		0.697877	2.33172	-0.691047	-1.67076	-0.0339669	-0.828738	-0.772551	1.13903	0	0	0
YLR194C_1		0.784477	2.33025	0.424117	0.0512653	0.796648	-0.812873	-0.0572323	-0.302971	0	0	0
YGR289C	MAL11	0.633948	2.3297	0.905622	-0.0498924	0.914657	-1.43651	0.334519	-0.333111	0	0	0
YOR183W	FYV12	0.645761	2.3273	-0.600359	-0.284671	-0.0207168	-0.982792	-0.689443	0.579412	0	0	0
YLR125W_2		1.17654	2.32245	2.13219	-0.317715	0.968693	-1.43944	0.909703	-1.25052	0	0	0
YGR074W	SMD1	0.173568	2.32026	0.791015	-1.55512	0.131245	-2.47042	0.461765	1.16122	0	0	0
YLR361C	DCR2	3.03122	2.31847	-0.732595	-0.986607	-2.20284	1.14102	-1.77326	-6.87683	0	0	0
YAL012W	CYS3	6.78378	2.31663	-2.30732	-2.71568	-3.90548	0.773942	-4.22493	-11.9064	0	0	0
YDL220C	CDC13	4.12239	2.31281	0.484388	-3.18385	-1.97593	-1.5271	-1.48269	0.764134	1	0	1
YDR524W-A_1		0.434281	2.31109	1.66058	0.325444	0.0355961	-0.0785294	0.937361	-0.825796	0	0	0
YOR215C		1.69604	2.30956	0.815027	-0.471078	-0.581569	0.505519	-0.199734	1.92395	0	0	0
YHR065C	RRP3	2.19714	2.30727	1.48417	-0.725944	0.727292	-2.17109	0.0106613	-0.0497653	0	0	0
YCR061W_1		3.22011	2.30691	1.79766	-4.96345	-0.632292	-1.19674	-0.260248	-2.33167	0	0	0
YPL170W	DAP1	1.44879	2.3067	-0.0173057	-1.37781	-1.38817	0.550037	-0.640377	0.989913	0	0	0
YGR068C		1.76244	2.30663	0.381939	-0.962463	0.170374	-1.66193	-0.513345	0.177007	0	0	0
YLR153C_2	ACS2	-0.439739	2.30661	1.22691	0.0181528	0.92004	-2.17412	1.03816	-2.8625	0	0	0
YER164W	CHD1	-0.446212	2.30384	0.36152	-0.992318	1.04322	-2.37167	0.438337	0.329721	0	0	0
YMR313C	TGL3	1.77979	2.29913	1.96206	-1.6965	-0.370602	-0.336702	0.51493	-0.471367	0	0	0
YJL141C	YAK1	-0.0270003	2.29724	0.148825	-1.00697	0.544897	-1.25766	0.108654	-0.880182	0	0	0
YPL145C	KES1	-0.327336	2.29305	0.754418	-0.618357	0.429372	-1.51895	0.659183	-0.944928	0	0	0
YKL020C	SPT23	1.30213	2.29171	1.01225	-1.10183	0.769113	-1.37725	0.106706	-1.23631	0	0	0
YKL034W	TUL1	1.70391	2.29072	-1.16453	1.14937	-1.31716	1.02797	-1.50374	1.22843	0	0	0
YGL023C_2	PIB2	1.78172	2.28381	1.31107	-1.69063	0.849856	-1.6097	0.0872945	-1.77127	0	0	0
YMR175W_2	SIP18	0.302854	2.28338	0.74834	-0.859491	0.585889	-1.05572	0.375122	0.251481	0	0	0
YIL040W	APQ12	5.67342	2.28119	-6.37131	-2.98027	-3.39059	0.251252	-6.16729	-1.99336	0	0	0
YMR119W-A		3.31567	2.27996	0.422795	-1.0146	-2.89971	2.10776	-1.16714	-3.21381	0	0	0
YGR151C		0.257359	2.27655	0.763992	-0.807493	0.914036	-2.23421	0.406028	-1.12903	0	0	0
YDR414C	ERD1	0.590055	2.27548	-0.108674	-1.05831	-0.687155	-0.834742	-0.333014	-0.942906	0	0	0
YGL190C	CDC55	0.524455	2.27345	-0.207489	-1.98102	0.996642	-2.52929	-0.371956	-0.0391449	0	0	0
YGL096W	TOS8	2.63233	2.27294	0.772661	-1.91795	-2.19746	0.877768	-0.643832	1.25118	0	0	0
YGL029W	CGR1	2.67896	2.26953	0.392739	-1.12902	-1.79664	-0.0520727	-0.907299	1.3697	0	0	0
YBL061C	SKT5	2.98271	2.26183	-1.98841	0.77077	-2.50283	0.838375	-2.54855	0.671064	0	0	0
YHR071W	PCL5	1.84712	2.25712	1.6292	-0.90491	-0.468943	0.393981	0.265727	-0.0692522	0	0	0
YNL056W		1.20322	2.25593	0.45205	-1.04402	-0.147214	-1.40278	-0.222083	-0.698065	0	0	0
YOL077W-A_2	ATP19	1.33038	2.24955	0.780713	-1.07741	-0.0528069	-0.69582	-0.0596795	-0.342026	0	0	0
YCR019W	MAK32	3.94778	2.24493	0.25052	-0.175818	-4.41499	2.47308	-1.55161	-1.04616	0	0	0
YBL102W	SFT2	0.365935	2.23947	1.49606	0.434504	1.63886	-1.45057	0.856741	-0.114188	0	0	0
YLR270W	DCS1	2.87823	2.2392	-0.614724	-3.65053	-1.78008	0.5577	-1.63458	0.442772	0	0	0
YOL085C		1.14984	2.23148	1.87528	-2.01776	0.638061	-1.29476	0.750844	-0.969838	0	0	0
YER030W		2.6644	2.22929	-1.64499	-7.49966	-1.36105	-0.696845	-2.20361	4.60122	0	0	0
YGL088W		4.28006	2.22758	-1.42285	-1.40594	-3.21544	0.56102	-2.71467	-1.30296	0	0	0
YHR123W	EPT1	2.93826	2.22498	-0.351591	-1.16674	-2.87818	2.3262	-1.49298	0.94001	0	0	0
YOR114W		0.520528	2.22359	0.517721	0.222141	0.268508	-0.371164	0.121931	-0.749739	0	0	0
YIL156W	UBP7	0.773413	2.21976	0.775635	0.140788	0.87118	-0.753077	0.184564	-0.173667	0	0	0
YDL119C		1.65667	2.21807	-0.461232	-1.32766	-1.81693	-0.189677	-1.02181	-2.17972	0	0	0
YLR046C		1.48086	2.21652	0.290786	-2.83308	-0.143694	-1.35875	-0.450464	-6.49239	0	0	0
YAR020C	PAU7	1.42341	2.21572	0.46167	-1.95136	-0.365633	-0.972394	-0.312294	0.591153	0	0	0
YGR052W	FMP48	0.592675	2.21458	-0.259079	0.205468	0.945091	-1.40468	-0.435997	0.452431	0	0	0
YDL045C	FAD1	4.32652	2.21317	-0.80499	-2.97164	-2.92021	-0.155444	-2.35728	0.662479	0	0	0
YNR022C	MRPL50	1.8909	2.21162	1.13241	-0.330054	-0.102288	-0.794715	-0.0790809	-3.9133	0	0	0
YLR044C	PDC1	0.662808	2.21121	0.386463	-1.73008	-0.38054	-1.5131	-0.0294006	-2.72352	0	0	0
YMR070W	MOT3	2.12071	2.21114	0.687876	-2.32167	-0.34286	-1.13558	-0.47139	-2.51328	0	0	0
YPR114W		4.1527	2.21054	-1.44336	-1.97825	-3.09909	1.30303	-2.67573	0.19446	0	0	0
YNR049C	MSO1	0.973907	2.20957	-0.186916	-1.21717	-0.523392	-1.03966	-0.549862	0.876212	0	0	0
YFR012W-A_2		2.57269	2.20858	-0.550603	-5.70107	-1.62978	0.523189	-1.46545	-0.409262	0	0	0
YLR194C_2		3.56617	2.20824	1.71289	-5.17308	-1.50866	-0.968392	-0.473398	-1.01204	0	0	0
YAL037C-A_1		-1.2998	2.20743	0.913843	0.0319427	0.957927	-1.46912	1.20468	-0.0912868	0	0	0
YER057C	HMF1	1.46406	2.19892	1.18684	-0.491126	0.152984	0.0152893	0.149477	-1.04859	0	0	0
YHL030W	ECM29	0.810859	2.19774	0.739833	-0.537043	0.960411	-1.95227	0.143807	-1.02864	0	0	0
YJL151C_1	SNA3	0.588099	2.19759	1.48045	-0.238334	0.73164	-1.18034	0.744447	-0.0567755	0	0	0
YLR056W	ERG3	0.428736	2.19615	0.824753	-0.98633	-0.0120215	-0.7172	0.37121	0.155203	0	0	0
YKL106C-A_2		2.0183	2.19469	1.14063	0.0483997	0.482994	-1.67198	-0.131202	-1.15869	0	0	0
YHR175W-A_2		1.89164	2.19371	-0.250412	-0.146676	0.0264866	-1.2128	-0.983092	0.04026	0	0	0
YGL196W_2	DSD1	0.320176	2.1905	0.454468	-0.315709	1.43824	-1.64475	0.166895	-0.855469	0	0	0
YFL030W	AGX1	1.38575	2.18494	0.496471	-1.44927	0.398524	-1.64733	-0.272696	0.455951	0	0	0
YPR149W	NCE102	3.83259	2.18482	-2.44749	4.46587	-3.84523	2.39829	-3.16725	-3.8609	0	0	0
YKL201C_2	MNN4	2.20342	2.18395	0.677922	-1.03076	-0.375157	-0.829909	-0.514473	0.798742	0	0	0
YCR059C	YIH1	3.55377	2.18235	1.12894	-1.94293	-0.952364	-1.01047	-0.831421	-2.64589	0	0	0
YKL033W-A_2		1.30992	2.18157	0.358641	-1.58731	-0.209324	-1.22695	-0.330926	0.28577	0	0	0
YNL021W	HDA1	1.52104	2.18018	-1.96966	-2.62322	-1.49872	0.0950011	-1.96062	-2.40144	0	0	0
YNL022C		1.36546	2.17993	-0.982487	-2.88992	-0.557139	-0.900346	-1.24461	-1.79254	0	0	0
YOL070C		2.43048	2.17411	0.988004	-3.05421	-0.377227	-1.23184	-0.415445	0.193566	0	0	0
YMR283C	RIT1	0.387114	2.17261	-0.505407	-1.90275	0.0449125	-1.42855	-0.516326	0.644878	0	0	0
YBL055C		1.93073	2.16851	-0.76325	-0.914347	-1.03973	-0.0515846	-1.33452	-0.00695405	0	0	0
YGR077C	PEX8	1.39967	2.16609	-0.150425	-0.848241	-0.926071	-0.467228	-0.707435	-1.5596	0	0	0
YPR089W_2		2.17569	2.16474	1.60509	-1.99121	-0.568318	-0.544841	0.0988602	-0.0520971	0	0	0
YER076C		1.36623	2.16412	0.168415	-1.53452	-0.365219	-0.0464104	-0.481682	-0.11114	0	0	0
YPL014W		0.657547	2.16131	0.640081	-0.892336	0.0693424	-0.500811	0.144405	0.794943	0	0	0
YNR019W	ARE2	1.77523	2.1607	-0.0125693	-1.39841	-1.3095	-0.461858	-0.777626	0.503307	0	0	0
YBR182C-A		1.41178	2.14573	-0.860466	-4.56587	-0.296484	-1.47654	-1.18288	-0.313425	0	0	0
YGR051C		0.983975	2.14553	-0.596347	0.899558	0.0432563	-0.495637	-0.828553	1.23525	0	0	0
YPL180W	TCO89	4.36421	2.143	-3.99928	4.99699	-4.39408	1.88883	-4.31614	1.38379	0	0	0
YOR161C	PNS1	0.0168875	2.14146	1.00995	-1.01932	1.10409	-2.53212	0.682096	1.31985	0	0	0
YPL172C	COX10	3.25822	2.14127	-6.45168	-9.46287	-1.45959	1.28584	-5.4615	3.13881	0	0	0
YKL113C	RAD27	1.48121	2.14097	0.351838	-0.758092	0.295629	-1.47541	-0.410255	-2.66264	0	0	0
YKL137W_2	CMC1	1.02854	2.14058	0.866814	-0.00124508	0.596034	-0.894635	0.132174	-1.0287	0	0	0
YLR190W	MMR1	2.5193	2.13722	-2.13542	-1.69192	-1.91652	0.236461	-2.46042	1.97573	0	0	0
YJR060W_2	CBF1	1.47356	2.13689	0.328334	-3.40353	0.079694	-1.36192	-0.422456	-0.414382	0	0	0
YNL134C		0.407219	2.129	1.50157	-0.693588	0.772426	-1.25878	0.841587	-0.17823	0	0	0
YOR241W	MET7	1.67016	2.12842	-0.0227268	0.613988	-1.35877	0.286836	-0.739122	0.854914	0	0	0
YCR051W		1.73039	2.12396	1.24344	-0.925951	-0.0838618	-0.464543	0.0662163	-1.31786	0	0	0
YLR177W		-0.146198	2.12158	-0.734112	-0.680015	1.35232	-2.48311	-0.449821	-0.771424	0	0	0
YER026C	CHO1	-0.370818	2.11936	0.687061	-1.38774	0.807621	-2.0208	0.63168	-0.325686	0	0	0
YNR046W	TRM112	7.78914	2.11889	-1.50557	-1.71792	-3.15871	-0.0744914	-4.17775	-0.366722	0	0	0
YML034W_1	SRC1	-0.0463719	2.10723	0.390503	-1.57127	0.428751	-1.12591	0.283596	-2.60701	0	0	0
YDL194W	SNF3	2.56824	2.1061	1.16975	-0.186011	-0.783218	-0.0547086	-0.360718	-0.0168034	0	0	0
YJR005W	APL1	3.39088	2.10461	0.587988	-1.6105	-2.25957	0.74812	-1.09659	-2.54846	0	0	0
YCR044C	PER1	2.58104	2.09357	0.171435	-0.44772	-1.73805	0.434057	-1.00627	-1.17084	0	0	0
YPL138C	SPP1	0.618003	2.08841	0.583569	-1.444	-0.54658	-0.866226	0.123619	-8.53281	0	0	0
YGR134W	CAF130	1.71996	2.08729	0.386694	-0.467661	-0.835184	-0.168394	-0.491661	0.252203	0	0	0
YOR079C	ATX2	0.14415	2.08492	0.647778	-0.630253	0.944056	-1.43402	0.37665	-0.645645	0	0	0
YDL022W	GPD1	4.19662	2.08424	-1.52352	-1.88881	-3.02373	2.08506	-2.74243	-1.43013	0	0	0
YJR140C	HIR3	0.757278	2.08216	0.00272658	-0.728292	-0.165847	-0.257917	-0.329498	-2.61256	0	0	0
YJL024C	APS3	2.90144	2.07835	-0.563727	1.62705	-2.18379	2.16302	-1.61195	1.53964	0	0	0
YPL084W	BRO1	1.23647	2.076	0.850627	-0.12871	0.2153	-0.586381	0.0286138	-0.045819	0	0	0
YGL124C	MON1	3.26851	2.06806	1.46116	-0.384276	-1.80244	0.308314	-0.494079	0.855235	0	0	0
YOR316C	COT1	0.972721	2.0676	0.432613	-1.44566	1.2281	-2.35332	-0.134005	-1.73332	0	0	0
YLR232W		1.98788	2.06749	-2.10123	-2.6885	-2.75065	1.56042	-2.23052	-2.52565	0	0	0
YLR165C	PUS5	-1.50977	2.06295	0.226474	0.951463	1.20264	-1.99923	0.806354	0.463558	0	0	0
YNL008C	ASI3	-0.445116	2.0516	0.452014	0.36422	0.581748	-1.3114	0.500879	-0.744913	0	0	0
YER060W-A	FCY22	1.16264	2.0515	1.40433	-0.903089	1.3223	-2.22767	0.430814	-0.903478	0	0	0
YPL165C_2	SET6	0.658132	2.05014	1.32439	0.205644	0.337864	-1.45774	0.606878	0.267012	0	0	0
YDR268W	MSW1	4.69088	2.04967	-6.11348	-2.81553	-2.16806	1.39768	-5.70436	3.75862	0	0	0
YNR028W	CPR8	4.3874	2.04886	0.428132	-1.45387	-2.20263	0.806061	-1.63327	-5.16322	0	0	0
YDL096C		1.73311	2.04652	0.808415	-0.932502	0.143874	-0.536494	-0.220571	-2.43081	0	0	0
YJL081C	ARP4	4.13205	2.03827	0.395677	-1.24318	-1.55752	-0.874298	-1.54124	-1.55927	0	0	0
YIL008W	URM1	2.39234	2.03381	-2.15938	-3.6174	-2.40987	-0.048607	-2.42627	-0.209652	0	0	0
YOL144W	NOP8	2.22024	2.03263	1.24161	-0.315232	0.207847	-1.62378	-0.156957	1.31881	0	0	0
YCL005W	LDB16	5.48676	2.02929	-12.3945	-0.998245	-4.53175	1.59991	-9.64712	0.121579	0	0	0
YBR298C	MAL31	-0.78187	2.0285	3.02114	0.133808	0.816109	0.209761	2.45387	0.0511666	0	0	0
YNL077W	APJ1	5.46376	2.02666	-1.83569	-6.34821	-3.16865	1.41144	-3.43563	-4.88955	0	0	0
YDR524W-A_2		3.55793	2.0229	-1.40672	-0.889216	-2.90841	1.84339	-2.41276	1.35701	0	0	0
YMR223W	UBP8	3.78712	2.01398	1.45824	-1.41239	-3.65041	1.93086	-0.733431	-3.64966	0	0	0
YMR086C-A		1.27979	2.01246	1.03917	0.498561	-0.863754	-0.913184	0.134606	-1.34595	0	0	0
YPL257W		1.91668	2.00351	1.4781	-2.17271	-1.18051	-0.789638	0.135015	0.100295	0	0	0
YNL087W	TCB2	1.29622	1.99535	1.43353	-0.457128	1.21568	-1.78108	0.389282	-0.242976	0	0	0
YGR127W		1.5513	1.99487	-0.825476	-0.670056	-1.61797	0.453582	-1.21767	-0.222682	0	0	0
YNL286W	CUS2	1.59589	1.99409	0.159401	-1.25439	-1.11778	-0.0265435	-0.587172	-0.64074	0	0	0
YML097C	VPS9	2.03228	1.99234	-4.07143	-10.8073	-1.97759	0.700381	-3.53018	-4.62017	0	0	0
YNL120C		2.17537	1.99107	-0.0492505	-0.0957514	-2.04902	0.724348	-0.973537	0.664557	0	0	0
YPL187W	MF(ALPHA)1	0.228425	1.99007	-0.0386029	-0.965607	0.496451	-1.40644	-0.130172	1.16765	0	0	0
YOR028C	CIN5	0.393661	1.98983	1.27424	-1.09233	0.625639	-1.24287	0.692968	-0.102029	0	0	0
YLR431C	ATG23	-0.410521	1.98793	0.320565	-0.255299	0.304118	-1.88896	0.394232	-0.335978	0	0	0
YDR017C	KCS1	4.60195	1.9834	-2.79281	-3.36289	-3.58934	1.70622	-3.67181	-0.880618	0	0	0
YLR119W	SRN2	-0.296352	1.98309	0.0164143	-1.12436	-0.328575	-1.5498	0.133411	-1.49354	0	0	0
YOL050C		2.78337	1.97917	-1.8158	-2.87018	-3.63861	2.0977	-2.36064	-1.38549	0	0	0
YNL322C	KRE1	1.76361	1.9733	-0.324717	-3.1025	-1.3449	-0.563975	-0.977353	1.67445	0	0	0
YPL183W-A		3.73501	1.97286	-5.09252	-4.59108	-2.84941	1.42628	-4.76803	-1.84245	0	0	0
YDR318W_2	MCM21	1.05424	1.97228	-0.414625	-0.756833	0.532682	-1.89325	-0.736456	-0.733336	0	0	0
YNL197C	WHI3	6.48241	1.97167	-2.42333	-3.44293	-4.75618	1.99998	-4.17498	0.606164	0	0	0
YBR067C	TIP1	4.91543	1.96753	-5.17741	3.87161	-4.10589	2.4536	-5.21655	5.77199	0	0	0
YGR133W	PEX4	2.41357	1.96555	-0.107561	-2.39803	-1.12813	-0.699334	-1.11331	1.65845	0	0	0
YJL138C	TIF2	0.417555	1.96456	0.615163	-0.553362	0.713007	-1.5169	0.233546	-1.05402	0	0	0
YDR442W		5.39262	1.9641	-2.95178	-3.59537	-5.06859	2.50178	-5.2421	-1.28483	0	0	0
YLR307C-A		0.913958	1.9605	-0.0256568	0.0092401	0.900165	-0.705143	-0.415975	-0.282438	0	0	0
YJL123C		1.08885	1.95346	0.928425	-0.895304	0.177413	-1.01442	0.146433	-0.91673	0	0	0
YER075C	PTP3	0.197636	1.95148	0.470609	-1.02599	0.593342	-2.06688	0.231694	-0.324351	0	0	0
YDR336W		2.93762	1.95057	-0.140705	-5.02355	-1.30991	-0.236342	-1.35879	-9.40857	0	0	0
YDL070W	BDF2	6.04436	1.94916	-5.46469	4.53796	-4.83319	2.57602	-5.7614	4.85785	0	0	0
YDL023C		-1.09298	1.94824	3.40343	0.351135	2.36161	-2.54886	2.87585	-0.0318772	0	0	0
YGR135W	PRE9	2.30105	1.94433	-0.141944	-1.74251	-0.655686	-1.13885	-1.08731	0.73633	0	0	0
YDL159W-A_2		-0.456417	1.94175	-0.0531222	0.14574	0.984634	-1.37349	0.153916	-0.684385	0	0	0
YML028W	TSA1	0.684535	1.9413	0.468264	-0.818306	0.287141	-1.06055	0.0163811	-0.428163	0	0	0
YOR120W	GCY1	2.47991	1.93966	0.204586	-3.1414	-0.764171	-0.0592482	-0.941103	-8.41323	0	0	0
YMR106C	YKU80	1.05408	1.93878	0.607119	-1.33992	0.0345609	-0.681859	-0.052938	-0.407056	0	0	0
YHR021C	RPS27B	6.15981	1.93678	-2.85205	-0.0421932	-4.16675	1.35882	-4.29633	0.112081	0	0	0
YKL100C		1.43741	1.92634	-0.0702099	-0.709322	0.784641	-0.769527	-0.670461	0.752946	0	0	0
YKL131W		1.85874	1.925	1.09018	0.198857	-0.119471	-0.394399	-0.092196	-0.919497	0	0	0
YOR220W	WSP1	0.690961	1.92322	1.55886	0.128502	1.08215	-1.52676	0.750359	-0.708013	0	0	0
YLR111W		3.95706	1.92234	-1.39408	-10.1093	-3.14463	0.438889	-2.56643	-6.58587	0	0	0
YBR023C	CHS3	-0.973636	1.91765	0.0887597	1.00921	0.450283	-1.20284	0.476156	-3.02533	0	0	0
YBR196C-A_1		5.69962	1.91754	-0.986909	1.04243	-3.85745	2.78733	-3.03412	2.34827	0	0	0
YLR412W		-0.144574	1.9174	0.259783	-0.977156	0.498314	-1.07046	0.236236	-1.10561	0	0	0
YOR227W		-0.0327617	1.9132	1.02595	-0.0229205	1.49994	-1.6672	0.715407	0.271064	0	0	0
YDR045C	RPC11	0.873829	1.90436	1.62596	-0.470146	-0.0559124	-1.55652	0.711528	1.03036	0	0	0
YBR274W_1	CHK1	2.68707	1.90394	-1.38645	-5.72625	-2.1132	0.601681	-2.04754	0.793296	0	0	0
YGL041C-B_2		3.2617	1.90381	1.84952	-2.3592	-0.225472	-2.36122	-0.246937	-1.84132	0	0	0
YDL036C_1	PUS9	2.25187	1.8998	1.40518	0.692898	-0.968927	1.29834	-0.0654872	0.833063	0	0	0
YFL041W-A_2		2.98689	1.89928	-1.05382	-2.08964	-2.60055	0.969048	-1.95829	0.592728	0	0	0
YKL159C	RCN1	1.02743	1.89702	0.163851	-0.0850074	0.226687	-0.457124	-0.337895	-0.366159	0	0	0
YMR201C	RAD14	1.5216	1.89622	1.48136	-0.560409	0.221304	-1.40659	0.317935	0.566982	0	0	0
YMR306C-A		2.61302	1.89513	0.372841	-3.18567	-1.00143	-0.733162	-0.891165	-3.34137	0	0	0
YDR179W-A_2		-0.107607	1.89348	0.124095	-0.758091	1.46309	-1.84444	0.126498	-0.98179	0	0	0
YDR050C_2	TPI1	2.56877	1.89299	-0.775136	0.392319	-1.74302	0.623744	-1.60775	0.289102	0	0	0
YFL042C_2		2.01817	1.89223	-0.838306	-2.63286	-1.15256	0.149135	-1.41979	1.25738	0	0	0
YOR001W	RRP6	2.17453	1.88536	-0.444622	-1.29926	-0.24659	-0.866861	-1.22943	0.745607	0	0	0
YKL001C	MET14	1.44748	1.88176	1.3183	-0.271676	0.590444	-1.49445	0.243959	-2.07349	0	0	0
YLR191W	PEX13	0.709879	1.87688	-0.278403	0.0571704	0.151534	-0.886142	-0.498925	-0.878258	0	0	0
YJR094C	IME1	-0.20455	1.8749	0.885381	-0.68183	1.10927	-0.867446	0.695288	-0.383683	0	0	0
YHR149C	SKG6	0.674051	1.87193	1.09477	-0.389141	0.0685143	0.0841646	0.444434	0.168883	0	0	0
YPL265W	DIP5	0.954336	1.86647	0.47918	-1.17838	-0.216777	-0.464348	-0.0947242	-0.536199	0	0	0
YER042W	MXR1	0.167564	1.86321	0.204355	-0.288584	1.26496	-1.04093	0.0624556	0.532767	0	0	0
YAL044C	GCV3	7.49948	1.86266	-11.1486	-5.49594	-4.92097	1.80087	-9.36872	6.45631	0	0	0
YFL033C_1	RIM15	0.188143	1.8616	1.23606	-1.2712	1.15005	-1.10082	0.760074	-1.37233	0	0	0
YMR013W-A_2		2.43164	1.85594	0.42524	-0.778237	-0.768105	-0.565781	-0.778145	-0.571271	0	0	0
YBL022C	PIM1	5.99997	1.85551	-15.7743	-3.0582	-1.98318	1.31582	-11.7038	-5.73422	0	0	0
YIL113W	SDP1	1.0867	1.8466	-1.4159	-0.602568	-1.55566	0.182718	-1.4194	-0.766435	0	0	0
YLR127C	APC2	8.35633	1.84348	-2.23709	-1.62573	-3.93798	0.191415	-4.79723	0.815985	0	0	0
YMR279C		0.836514	1.83721	0.846157	-0.906612	1.20616	-1.71777	0.203967	-0.454028	0	0	0
YMR104C	YPK2	0.429568	1.83587	0.778763	-1.06301	-0.125889	-0.405284	0.339544	-1.51557	0	0	0
YBR278W	DPB3	3.06382	1.81982	-1.47032	0.490585	-1.81134	0.941859	-2.25302	1.14111	0	0	0
YOR076C	SKI7	-0.618184	1.81901	1.01224	-0.177218	0.967864	-2.22665	0.968772	0.54292	0	0	0
YCR082W	AHC2	1.55741	1.81571	1.60181	-0.743872	0.717355	-1.29119	0.381006	-11.3011	0	0	0
YDL033C	SLM3	6.86534	1.81481	-14.8258	4.66665	-3.41212	0.706678	-11.292	-5.55628	0	0	0
YOR261C	RPN8	2.65363	1.81147	0.18636	-1.16352	-1.09832	-0.778418	-1.02817	-2.38647	0	0	0
YAR027W	UIP3	1.79166	1.80906	1.03367	-1.26422	0.035389	-0.858172	-0.0990219	1.25746	0	0	0
YPL140C	MKK2	-0.239561	1.80727	0.734157	-1.02951	1.20223	-1.74803	0.606169	-2.60406	0	0	0
YKL161C		2.70992	1.80179	-0.816172	-1.04764	-2.04218	0.877963	-1.69269	-17.4375	0	0	0
YPL041C		3.13401	1.80018	-3.23988	-3.55008	-2.69579	1.12686	-3.39737	3.95259	0	0	0
YOR256C	TRE2	5.54622	1.80017	-1.75066	-2.14589	-5.18805	1.0889	-4.54434	0.7023	0	0	0
YOR045W	TOM6	0.64196	1.79935	0.122375	-2.56384	-0.862926	-0.706949	-0.198953	1.2361	0	0	0
YKL002W_2	DID4	2.4605	1.79661	3.64334	-1.23403	-0.579291	-0.173666	1.27858	0.230508	0	0	0
YDR495C	VPS3	2.39988	1.7961	-6.78575	-4.11549	-2.32727	0.411554	-5.40928	4.0669	0	0	0
YER099C	PRS2	0.565586	1.79254	0.664402	-0.509013	-0.483021	-0.574617	0.201533	-0.514374	0	0	0
YNL215W	IES2	7.11215	1.79078	-8.20545	2.40853	-3.18749	1.08815	-7.64019	-1.72892	0	0	0
YDR456W	NHX1	5.43018	1.78918	-4.56946	4.2014	-3.80238	1.33139	-5.03104	6.9329	0	0	0
YPR032W	SRO7	-1.2053	1.78839	-0.268552	-0.167094	1.12873	-1.73642	0.322375	-0.772949	0	0	0
YMR237W	BCH1	0.661537	1.78769	0.526054	-0.582896	0.395005	-1.99947	0.0655492	0.993777	0	0	0
YGR035W-A_1		0.168887	1.78655	2.4057	0.17157	0.712593	-0.448142	1.57022	0.64626	0	0	0
YNL130C-A_2	DGR1	2.17869	1.78621	1.24523	-2.90711	0.0461547	-1.84688	-0.135784	-0.489997	0	0	0
YDR491C		3.52337	1.78457	-0.609859	2.25622	-2.48958	2.00701	-1.90189	1.76461	0	0	0
YMR187C		1.77707	1.77964	0.586312	-2.59292	0.109921	-1.42831	-0.385756	0.768874	0	0	0
YMR234W	RNH1	-0.115577	1.77415	0.337665	0.975316	1.072	-1.39023	0.277396	-0.384312	0	0	0
YGR223C	HSV2	0.972895	1.77341	-0.15733	-1.15838	-0.571217	0.0210981	-0.529597	0.157077	0	0	0
YKL109W	HAP4	1.46164	1.76693	-0.917749	-2.03903	-0.9122	0.00923653	-1.24144	1.95692	0	0	0
YDR457W	TOM1	3.00046	1.76658	-1.04092	-1.73033	-2.74817	2.21398	-1.95572	-0.767141	0	0	0
YAL028W	FRT2	0.434987	1.76553	-0.403572	-0.702762	0.525436	-1.22949	-0.467195	0.072432	0	0	0
YCL075W		0.731127	1.76236	2.07324	-0.0695848	0.795199	-0.772798	1.07905	-9.22014	0	0	0
YML007C-A_2		0.0162813	1.76075	0.802263	-1.78259	1.08815	-1.96764	0.539481	-0.582939	0	0	0
YEL023C		0.253263	1.7587	1.66785	-0.61042	-0.319672	-0.459369	1.02574	0.00520295	0	0	0
YER084W		1.17799	1.75529	1.06869	0.0532889	0.834328	-1.41479	0.200063	-0.747353	0	0	0
YLL049W	LDB18	3.7527	1.75361	0.0755566	-2.314	-1.9161	0.810357	-1.5735	-0.0486002	0	0	0
YLR128W	DCN1	-0.264657	1.75029	1.3168	-0.0302102	1.54217	-1.65153	1.02118	-0.140869	0	0	0
YOR357C	SNX3	3.04106	1.74601	3.02567	-0.833999	-1.45442	-0.547086	0.599245	-1.55318	0	0	0
YNL090W_2	RHO2	1.11478	1.74592	4.20267	-0.322225	0.235797	-0.89771	2.32135	0.107806	0	0	0
YGR033C	TIM21	0.733304	1.74262	-0.452498	0.664704	-0.188206	-0.240198	-0.626371	0.166482	0	0	0
YDL222C	FMP45	3.98354	1.74053	1.56419	-2.14519	-2.6931	1.21541	-0.757659	2.6387	0	0	0
YHL010C		3.04881	1.73875	-0.817531	-3.22011	-2.24756	0.927947	-1.83429	-1.14779	0	0	0
YML125C	PGA3	2.63386	1.73767	2.51429	-0.346813	0.883188	-2.21367	0.469947	0.142924	0	0	0
YKL057C	NUP120	9.34854	1.73503	-6.88753	-2.67857	-4.7274	1.72829	-7.5847	1.40957	0	0	0
YHR193C	EGD2	2.36715	1.73192	0.131231	-1.59432	-0.819449	-0.555433	-0.939459	-3.05798	0	0	0
YLR211C_1		1.52535	1.73099	0.0794503	1.31325	-0.219468	0.474572	-0.609378	1.56482	0	0	0
YDR194W-A_1		1.07538	1.72576	1.82585	-0.404818	1.2515	-0.931343	0.752406	-0.66322	0	0	0
YDR065W		-0.447477	1.72486	1.0427	-0.633138	0.957306	-1.55796	0.91335	0.69943	0	0	0
YJL079C	PRY1	2.75165	1.72354	1.0663	-2.37702	-1.70534	0.238414	-0.509577	-0.607203	0	0	0
YNR039C	ZRG17	3.81194	1.72226	0.677906	-0.735326	-1.58485	0.110133	-1.2267	-6.95694	0	0	0
YML086C_2	ALO1	0.760783	1.71654	0.702371	-1.47073	-1.01344	0.242758	0.14074	-0.32949	0	0	0
YGL151W	NUT1	0.794223	1.71589	-0.713463	-1.18447	0.662077	-2.06415	-0.827878	0.0423577	0	0	0
YGL007C-A_2		4.89092	1.71575	-0.335107	-4.44845	-2.66473	0.197557	-2.31059	2.79287	0	0	0
YJL016W_2		2.8311	1.71471	0.751775	-3.69653	-1.46663	0.752464	-0.74542	0.524255	0	0	0
YDL233W		1.78248	1.71217	2.04526	-0.670959	0.054022	-0.0332308	0.568216	-2.03264	0	0	0
YBR105C_1	VID24	2.30864	1.71182	2.79775	-0.204016	-1.03808	0.391296	0.807981	-3.18652	0	0	0
YGR053C		0.408805	1.71055	-0.0786766	0.00689322	1.11921	-1.14666	-0.234941	0.0950955	0	0	0
YAR044W		2.23349	1.70944	0.20812	-2.90142	-0.631877	-0.540106	-0.831854	-1.5976	0	0	0
YPL133C	RDS2	0.932228	1.70936	0.562366	-1.26148	-0.462111	-0.537568	-0.029189	-1.245	0	0	0
YHR033W		0.504672	1.70928	1.7634	-0.475153	0.533717	-0.713832	0.974742	-0.0309966	0	0	0
YLR095C	IOC2	1.30567	1.70428	0.200053	-1.78545	0.622948	-1.47512	-0.434408	-12.304	0	0	0
YJL160C_2		0.734917	1.69427	0.392671	-0.00716482	0.278653	-1.00344	-0.0567421	-0.54935	0	0	0
YGL185C		1.46483	1.69394	-1.10442	-4.16108	-0.935802	-0.79491	-1.36622	0.0849517	0	0	0
YGR192C	TDH3	1.70912	1.69005	-0.618924	-0.588638	-0.320707	-0.168443	-1.14746	-0.578543	0	0	0
YNL135C	FPR1	2.7005	1.68998	-0.484147	-0.900451	-1.48009	-0.108598	-1.47671	0.913093	0	0	0
YGL152C		-0.229978	1.68987	-0.157963	-0.712458	0.145945	-0.345927	-0.0159155	-0.945676	0	0	0
YDR515W	SLF1	0.832403	1.68884	1.75866	-1.28089	0.0908738	-1.04762	0.819895	-1.35387	0	0	0
YPL164C	MLH3	0.0193755	1.68638	0.642743	-0.960585	0.223375	-1.11473	0.428355	-0.34935	0	0	0
YOL096C	COQ3	1.91886	1.68336	-2.04252	-2.78497	-1.18859	-0.526243	-2.16495	-4.42548	0	0	0
YNL029C	KTR5	0.717818	1.68092	-0.324513	-0.175288	0.829981	-1.16921	-0.533425	-8.82349	0	0	0
YIL006W	YIA6	-0.260435	1.68049	-3.81685	5.62805	-0.596682	-0.789931	-2.53885	3.67469	0	0	0
YKL212W	SAC1	2.95746	1.67998	-2.90486	1.7728	-2.16185	0.546034	-3.11951	0.852387	0	0	0
YDR357C		-0.442196	1.67888	1.32198	-0.417453	1.20057	-1.04332	1.10548	-1.15559	0	0	0
YLR262C	YPT6	1.24836	1.67876	2.77873	1.11607	-2.03266	1.48002	1.30602	2.39977	0	0	0
YGR155W	CYS4	2.70224	1.6776	-2.45319	-2.52628	-2.45977	1.06521	-2.73493	-1.85015	0	0	0
YMR006C	PLB2	2.00743	1.67449	0.677874	-2.63521	-0.153839	-0.702605	-0.427726	1.00866	0	0	0
YKL027W		1.90664	1.67327	1.15912	-0.603117	-1.80037	0.622573	-0.0687883	-0.502842	0	0	0
YPL119C-A_2		0.930215	1.6724	0.579881	0.049604	0.560838	-0.331967	-0.0165328	-0.825299	0	0	0
YIL037C	PRM2	2.13519	1.67123	-0.198052	-2.12355	-1.11157	0.199217	-1.0528	-0.770755	0	0	0
YGL173C	KEM1	7.34065	1.67014	-11.7872	8.62933	-4.24191	1.72741	-9.68583	4.86707	0	0	0
YOR112W		1.24562	1.66972	0.424756	0.168989	0.580506	-1.50817	-0.258834	0.79938	0	0	0
YLR238W	FAR10	0.614856	1.6666	1.09399	-0.549166	0.383204	-0.630654	0.470575	-0.161092	0	0	0
YGR204C-A_2		2.06278	1.66462	0.591487	-0.552682	0.153398	-0.970735	-0.50841	0.545809	0	0	0
YPL037C	EGD1	1.17263	1.66384	0.279169	-0.319883	-0.416978	-0.274465	-0.323936	1.56596	0	0	0
YER062C	HOR2	-0.237558	1.6598	2.02937	-0.311645	0.823356	-1.06963	1.50244	-0.315219	0	0	0
YPL224C	MMT2	4.8178	1.65947	-7.42555	1.48078	-3.97049	1.86052	-6.53185	9.52562	0	0	0
YKL096W-A	CWP2	1.55368	1.65758	1.39306	-0.342264	0.521295	-1.5005	0.245008	-0.827084	0	0	0
YKL065C_2	YET1	1.13549	1.65535	0.966389	0.216726	1.09747	-1.70459	0.150909	-0.349124	0	0	0
YNR031C	SSK2	0.911064	1.65243	0.221967	-0.803713	-0.494822	-0.729989	-0.248457	-0.498353	0	0	0
YLR326W		-0.0925791	1.65049	-0.311389	-0.433472	0.682987	-0.546549	-0.180493	-1.74995	0	0	0
YFR037C	RSC8	2.93126	1.65008	-0.193508	-1.6691	-1.13372	-1.36285	-1.38956	-2.00387	0	0	0
YPL258C	THI21	1.35147	1.64882	2.14929	-1.65542	0.0850769	-0.981132	0.838909	0.374174	0	0	0
YLR325C	RPL38	0.99486	1.64687	-0.657024	-1.78459	-0.368118	-1.05328	-0.873775	0.227316	0	0	0
YOR105W		2.91983	1.64677	0.952112	-1.63717	-0.586123	-0.595021	-0.657685	-10.951	0	0	0
YPL046C	ELC1	1.03582	1.64422	-1.34729	-0.518805	-0.547408	-0.529904	-1.35287	1.62044	0	0	0
YLR217W		1.44541	1.63885	1.26008	-1.06611	0.222547	-1.84205	0.206372	-1.90638	0	0	0
YOR059C		-0.471166	1.63609	3.91681	-0.809808	0.882153	-0.0154629	2.92716	-0.25408	0	0	0
YER089C	PTC2	-1.49716	1.63572	3.5478	-0.0609781	0.661456	0.101347	3.1784	-0.338237	0	0	0
YGL045W_1	RIM8	-0.132002	1.63285	0.161841	0.387548	-0.344516	-0.413534	0.163094	0.724327	0	0	0
YOR229W	WTM2	0.993537	1.63068	0.896434	-0.693091	1.19601	-1.98429	0.167642	1.03943	0	0	0
YEL062W	NPR2	-0.673516	1.6297	0.178013	0.242218	0.192527	-0.553383	0.409061	0.543895	0	0	0
YGL007C-A_1		3.19112	1.6296	3.74462	-0.383772	-0.301039	0.00220744	0.978989	1.70003	0	0	0
YMR315W-A_1		4.08019	1.62804	2.75546	0.0394567	-2.17862	1.86008	-0.0714467	1.15092	0	0	0
YMR276W	DSK2	0.718672	1.62245	0.113556	-1.31557	0.934118	-0.970784	-0.238055	-2.14324	0	0	0
YMR200W	ROT1	1.57195	1.62101	1.89071	-0.428012	1.09146	-2.135	0.564815	0.208425	0	0	0
YGL100W	SEH1	-0.672636	1.61428	2.52037	-0.57467	1.13577	-2.40071	2.04992	-0.507129	0	0	0
YCL057C-A_1		2.8667	1.61154	1.40664	-0.0183101	0.129175	-1.35855	-0.345004	0.468134	0	0	0
YPR024W	YME1	7.34407	1.60836	-19.5961	16.0393	-4.13508	0.884943	-14.0063	9.15501	0	0	0
YML027W	YOX1	0.279371	1.60673	0.209831	-1.32217	-0.385923	-0.0884384	0.0176444	-0.814788	0	0	0
YNL298W	CLA4	4.64262	1.60283	-5.56766	-7.60503	-3.83053	1.7526	-5.36026	11.6581	0	0	0
YDR061W		-0.386964	1.59964	0.987095	-0.50248	1.26351	-0.949013	0.847487	-0.780079	0	0	0
YCL006C_2		-0.551488	1.59825	2.02885	-0.706322	0.996642	-0.607614	1.64887	-0.894309	0	0	0
YDR352W		-0.619739	1.59436	0.482631	-0.401478	0.836813	-0.910792	0.598897	0.956146	0	0	0
YKL098W		0.169546	1.5943	0.462878	0.37831	1.4869	-0.901567	0.23873	0.769855	0	0	0
YOR188W	MSB1	0.164554	1.59228	0.745282	0.611485	0.561045	0.028176	0.43444	-0.302706	0	0	0
YGL184C	STR3	0.298026	1.59215	-0.549127	-1.48727	0.77284	-1.04547	-0.508666	-0.79355	0	0	0
YPR135W	CTF4	4.19135	1.58815	-1.76879	-7.57346	-3.2585	1.10958	-2.89027	-0.684021	0	0	0
YDR379C-A_1		4.49126	1.58716	3.15999	-0.633995	-2.26267	0.566633	-0.0241466	-4.43338	0	0	0
YGL008C	PMA1	2.86488	1.5836	1.87435	-0.171019	-0.574115	-1.19711	-0.0468995	-0.210974	0	0	0
YBL029C-A_2		0.911207	1.58324	0.0519977	-0.470786	0.138284	-2.24476	-0.362649	-0.795235	0	0	0
YGL082W		0.522457	1.582	-0.0129383	-0.610798	0.0935652	-0.467033	-0.239072	-1.40376	0	0	0
YKL198C_2	PTK1	-0.29485	1.58131	1.1938	-0.370562	0.981322	-1.27655	0.949569	-1.36342	0	0	0
YMR155W		-0.114159	1.58109	-0.232175	-1.24437	1.5842	-3.04651	-0.116638	0.119198	0	0	0
YMR208W	ERG12	2.19203	1.57814	1.29148	-0.702738	0.776359	-1.82094	-0.111853	0.97074	0	0	0
YNR032C-A	HUB1	3.20995	1.57639	-2.10602	-0.964838	-2.25978	0.401645	-2.71199	-1.95025	0	0	0
YNR057C	BIO4	2.56064	1.5739	2.10229	-1.69745	-1.34469	-0.312442	0.240642	-6.33143	0	0	0
YER053C-A_1		0.507624	1.57381	1.54565	0.160527	0.0780378	-0.6267	0.825529	-0.0327549	0	0	0
YCR003W	MRPL32	6.23973	1.56972	-9.47115	-9.37569	-3.00675	1.14487	-8.12237	-3.32052	0	0	0
YKL163W	PIR3	1.94644	1.56631	0.479228	-0.580998	-0.111604	-0.303509	-0.530334	-2.19803	0	0	0
YDL068W		7.14851	1.56579	-9.60043	2.50016	-3.29163	2.18523	-8.42708	5.35454	0	0	0
YOR294W	RRS1	3.89302	1.56207	1.35835	-3.53056	-0.165433	-1.9063	-0.842969	-1.18013	0	0	0
YNL016W	PUB1	0.810691	1.56129	0.502421	0.101571	-0.233339	-0.463372	-0.0159968	-1.19336	0	0	0
YLR049C		-0.0490497	1.56002	1.06922	-0.100818	1.5076	-1.86767	0.752544	0.0187805	0	0	0
YER162C	RAD4	-0.294655	1.5558	0.879372	0.488774	1.44507	-1.90804	0.731359	-0.795086	0	0	0
YBR242W		-0.306489	1.55454	0.720052	-1.24616	0.128761	-0.714954	0.62607	0.171565	0	0	0
YGR100W	MDR1	-0.139129	1.55365	0.970437	-0.120011	0.028971	-0.304583	0.724818	0.507932	0	0	0
YMR076C	PDS5	3.43158	1.55255	1.79661	-0.714966	-0.56749	-1.208	-0.358893	-2.15059	0	0	0
YAR047C		1.34597	1.55097	0.941131	-1.3754	0.901614	-2.07445	0.0398362	-1.24941	0	0	0
YIL039W		4.11236	1.55063	-4.04142	-1.71263	-3.07507	1.62973	-4.25113	-4.53551	0	0	0
YKL119C	VPH2	2.40757	1.54993	0.582736	-1.31721	-1.07286	-0.719689	-0.666178	1.50807	0	0	0
YOL057W		1.12542	1.54084	1.13321	-1.98636	0.227929	-1.40712	0.266782	-0.369463	0	0	0
YGL104C_2	VPS73	-0.398155	1.53871	0.85578	-0.636783	1.01051	-2.08392	0.761157	0.633334	0	0	0
YER007W_2	PAC2	-0.710167	1.53497	0.47799	-0.36362	0.992708	-2.34414	0.635358	-1.33249	0	0	0
YHR091C_2	MSR1	0.906025	1.53238	0.803662	-1.01254	0.485892	-0.662822	0.144432	-1.85271	0	0	0
YBL028C		0.9311	1.53236	-0.298165	-0.978538	0.578229	-0.921873	-0.606246	-0.261117	0	0	0
YDR079W	PET100	1.1273	1.52713	-4.40683	-0.800203	-3.46512	4.6272	-3.43329	0.858695	0	0	0
YDL037C	BSC1	5.85454	1.52555	-3.8108	4.08997	-4.30816	2.41948	-4.73779	1.48368	0	0	0
YGR017W		-0.346392	1.52474	1.42947	-0.496842	-0.450724	1.15239	1.13655	-1.7396	0	0	0
YBR062C_2		-0.720994	1.52462	-0.605415	-3.29055	0.343454	-2.38011	-0.119972	1.00482	0	0	0
YJL059W_2	YHC3	0.990759	1.52367	0.284464	0.0824236	-0.206218	-0.380194	-0.24119	0.0531264	0	0	0
YNR047W		1.20992	1.52361	2.22653	0.0908748	0.533717	-1.14451	0.956864	-0.193072	0	0	0
YDL117W	CYK3	-0.493368	1.52116	2.41487	0.0615761	1.35088	-1.53867	1.8909	-1.084	0	0	0
YCR017C	CWH43	0.438772	1.51994	1.52854	0.144704	0.706175	-1.31413	0.845483	0.388292	0	0	0
YFL012W		0.567325	1.51825	0.956307	-0.355708	0.414466	-0.612349	0.398651	-0.325381	0	0	0
YJL144W		-0.129462	1.51618	-0.120535	-1.5811	-0.261082	-0.49715	-0.0330337	-0.306526	0	0	0
YBR227C	MCX1	-0.18444	1.51205	0.425933	-0.593492	-0.10001	-1.11625	0.368491	-0.124513	0	0	0
YMR059W	SEN15	2.32338	1.50897	2.10285	-0.847234	0.511978	-1.81105	0.352291	-0.2096	0	0	0
YHR093W		0.781757	1.50862	0.633253	-0.404352	0.334344	-0.451852	0.084897	0.340712	0	0	0
YKR001C	VPS1	2.09556	1.50541	-0.961283	-0.00778268	-1.76455	-0.0313271	-1.53183	0.0755992	0	0	0
YMR168C	CEP3	2.81689	1.50417	1.5934	-0.227874	0.614253	-1.59853	-0.203412	0.481057	0	0	0
YOR109W	INP53	0.291991	1.50398	0.252682	1.12782	-0.360044	-0.314687	0.0414316	0.395723	0	0	0
YJL195C		4.01519	1.49985	4.26651	-0.0406953	-2.24777	0.0816953	0.88826	0.325352	0	0	0
YGR144W	THI4	0.252694	1.49794	0.661249	-0.100121	0.78816	-1.25673	0.337858	-0.908443	0	0	0
YEL043W		-1.01153	1.4969	0.528728	-0.227479	0.933083	-1.23066	0.803546	-0.16045	0	0	0
YMR194C-A		0.34679	1.491	0.221229	0.171676	-0.119264	-0.115676	-0.00384356	0.560227	0	0	0
YBR221W-A_1		1.0915	1.48913	1.56279	-0.521159	0.93122	-1.14553	0.569145	-0.0701098	0	0	0
YLR424W	SPP382	1.59229	1.48802	1.37906	-1.88803	-0.288203	-1.67548	0.218172	-2.64652	0	0	0
YGR011W_2		1.14921	1.48694	-0.0452485	-0.866715	-0.90868	0.147622	-0.530189	0.956545	0	0	0
YLR236C		-0.584971	1.48679	1.08794	-0.974425	1.10492	-1.52667	1.00678	-0.287763	0	0	0
YOL032W	OPI10	-0.839158	1.48312	0.986346	-0.938265	1.17987	-2.39466	1.04975	-0.4505	0	0	0
YGR022C_2		2.96888	1.47791	0.23687	0.0217895	-0.924622	0.159044	-1.13289	-0.433431	0	0	0
YHR157W	REC104	0.895994	1.47746	1.02639	-0.0341865	0.378649	-0.0578814	0.298529	-0.0944714	0	0	0
YJR115W		1.25021	1.47387	2.25249	-0.703638	1.37862	-1.34987	0.955151	-0.141018	0	0	0
YML081C-A	ATP18	2.0752	1.4727	0.415048	-1.19814	-0.705995	0.561215	-0.628608	-0.613689	0	0	0
YDR363W	ESC2	0.308895	1.47233	2.58197	0.0314045	-1.16416	0.831737	1.62404	-2.36072	0	0	0
YFL005W	SEC4	3.07505	1.47218	0.512623	-0.968525	-1.47988	-0.644679	-1.00485	0.55001	0	0	0
YDR116C	MRPL1	0.859597	1.46774	-1.4771	-1.80946	-0.571838	-0.601073	-1.3687	1.21163	0	0	0
YAR015W	ADE1	3.10452	1.4644	-1.6172	-1.82841	-2.99412	1.05769	-2.3623	0.687149	0	0	0
YNR054C	ESF2	2.51161	1.46354	2.29144	-0.820906	-0.320293	-1.28055	0.385108	-0.106888	0	0	0
YOR165W	SEY1	0.336537	1.45985	-0.912458	-0.953048	0.516533	-0.814728	-0.772679	-1.0554	0	0	0
YLR113W	HOG1	1.20636	1.45858	-0.0707753	-1.06723	-0.488611	-1.04444	-0.571721	1.06872	0	0	0
YDR386W	MUS81	0.00259209	1.45843	-0.662515	-0.26379	-0.808269	0.218156	-0.462606	0.634127	0	0	0
YOR016C	ERP4	1.46701	1.45386	-0.0782581	-1.00628	-0.112432	-0.858758	-0.688483	0.392564	0	0	0
YHL038C	CBP2	4.56497	1.45131	-4.34395	-5.68029	-2.10823	1.08493	-4.59497	-3.35002	0	0	0
YDL124W		1.13926	1.45005	0.822785	-0.818671	0.438689	-0.733406	0.0533854	-2.43151	0	0	0
YFL049W		2.54143	1.44944	0.251665	-2.62982	-0.727113	-0.516529	-0.937603	1.90446	0	0	0
YFR012W-A_1		6.10893	1.4482	1.49244	-0.281659	-3.2231	0.844233	-1.7747	2.92414	0	0	0
YGL098W	USE1	3.26617	1.44796	2.29892	-1.1463	-1.25215	-0.861545	0.0333036	-0.304512	0	0	0
YDR191W	HST4	0.144872	1.44722	0.517089	-0.45946	0.651725	-1.15266	0.286723	-0.835729	0	0	0
YOR144C	ELG1	0.986922	1.44501	-0.562189	-1.4749	0.218406	-1.35104	-0.806896	0.797602	0	0	0
YOL038W	PRE6	3.64682	1.44492	-0.436816	-0.783256	-2.55997	-0.134284	-1.84613	-0.159518	0	0	0
YJR022W	LSM8	2.08582	1.44466	1.84722	-0.130275	0.141597	-0.811989	0.297564	-0.0225052	0	0	0
YGR240C	PFK1	2.70825	1.44392	-0.108633	-1.67004	-1.1184	-1.2438	-1.24021	-2.18591	0	0	0
YGL006W-A_1		3.52519	1.44273	2.88844	-0.202626	-0.885079	0.966168	0.278438	-0.464311	0	0	0
YNL162W_1	RPL42A	1.5389	1.44242	-0.166331	0.479927	-2.40387	0.204342	-0.777617	-0.0709762	0	0	0
YGR183C	QCR9	0.786206	1.43987	-3.5569	1.47541	-0.823176	-1.41449	-2.74057	0.196657	0	0	0
YER041W	YEN1	-0.394354	1.43415	-0.215883	0.081496	1.01735	-1.01335	0.0140629	-0.42819	0	0	0
YOL095C	HMI1	-2.50289	1.42933	0.864506	-0.182991	1.18877	-2.00918	1.70635	-1.08451	0	0	0
YLR443W	ECM7	0.422205	1.42576	-0.83558	-0.685807	0.205156	-0.887508	-0.75579	-0.679471	0	0	0
YER090W	TRP2	2.05764	1.42563	0.460963	-1.11852	-0.285098	-0.633778	-0.591049	-0.457539	0	0	0
YJL172W_1	CPS1	-0.229719	1.42407	0.359032	-1.17944	0.202257	-0.906399	0.342007	-2.21089	0	0	0
YEL020C		-0.07656	1.42135	1.28074	-0.976337	1.03163	-1.13528	0.910809	-0.721026	0	0	0
YKL040C	NFU1	1.43157	1.42051	0.477575	-0.0550275	0.767457	-0.909767	-0.305338	-0.390449	0	0	0
YNL030W	HHF2	2.25323	1.41868	-0.544539	-3.14919	-1.41757	0.62887	-1.3273	-6.90627	0	0	0
YER025W	GCD11	5.75777	1.41655	-0.824705	-1.88119	-3.15374	0.167452	-2.96342	0.18016	0	0	0
YGR146C-A_1		2.42129	1.41612	1.79849	-0.377467	-1.20329	1.30024	0.110426	-0.728523	0	0	0
YMR177W	MMT1	0.191142	1.41244	0.441785	-0.898878	-0.0366584	-0.154971	0.214798	-0.620873	0	0	0
YCR075W-A_2		1.49752	1.41242	-0.847072	-0.587371	-0.944704	-0.381317	-1.20958	-0.770667	0	0	0
YDR003W-A_2		1.43331	1.41105	-0.328559	-0.199147	-0.0799282	-0.511453	-0.839715	-0.736463	0	0	0
YJR055W_3	HIT1	3.84569	1.41102	-2.2536	-2.04878	-3.85745	1.12418	-3.05257	-0.922065	0	0	0
YBR290W	BSD2	-0.382631	1.4107	0.284412	-0.067618	1.17138	-1.47688	0.35694	-0.0866456	0	0	0
YLR264C-A		1.91281	1.40939	-1.79317	1.11472	-1.79934	1.08137	-1.99975	0.241531	0	0	0
YER120W	SCS2	1.42334	1.40754	1.37903	-0.229444	-0.586537	-0.0185381	0.295131	-1.26803	0	0	0
YOL137W	BSC6	1.90404	1.40185	1.05926	-0.766506	0.685886	-0.959508	-0.132795	-2.56095	0	0	0
YOR024W		1.07019	1.40111	0.393912	-0.421353	-0.641608	0.549695	-0.202614	0.0916584	0	0	0
YDR340W		0.134319	1.39993	1.48859	-0.38783	0.105573	0.524849	0.957643	-0.802005	0	0	0
YDL174C	DLD1	-0.763869	1.39829	0.431115	-0.787136	0.37161	-1.05264	0.626005	0.566739	0	0	0
YOR344C	TYE7	-0.451531	1.39413	1.35555	-0.498697	0.908239	-1.45125	1.1331	-0.962362	0	0	0
YCR009C	RVS161	1.97987	1.39082	0.548171	-1.18249	-0.689226	-0.218769	-0.500078	0.288277	0	0	0
YGL217C_2		1.38629	1.39046	-0.990687	-3.01881	-1.91589	0.739871	-1.25871	1.62086	0	0	0
YDR349C	YPS7	-0.355506	1.38987	0.480426	-1.01967	-0.103944	-0.815509	0.481303	-0.910079	0	0	0
YOR025W	HST3	0.831802	1.38837	0.440121	-0.696206	0.0734831	-0.510281	-0.0671983	-1.30594	0	0	0
YOR216C	RUD3	1.89184	1.3845	0.352983	1.19469	-0.614694	0.530414	-0.588864	0.914237	0	0	0
YEL017W	GTT3	1.18951	1.38422	0.495295	-1.3095	-0.665003	-0.307414	-0.187261	0.89261	0	0	0
YMR191W_2	SPG5	5.29179	1.38402	-3.59469	-1.65615	-3.20674	1.07185	-4.40693	2.38952	0	0	0
YHR181W	SVP26	1.77516	1.38334	0.180587	-0.730259	-1.51984	0.820168	-0.650962	0.567111	0	0	0
YLL043W	FPS1	-0.462859	1.38211	0.187458	-0.970337	-0.628358	-0.559289	0.324272	0.178346	0	0	0
YML092C	PRE8	4.06468	1.38207	0.26176	-0.555348	-1.20805	-0.881533	-1.59392	0.497496	0	0	0
YOR361C	PRT1	2.06898	1.38126	2.23317	-0.917474	-0.580947	-1.1346	0.556331	0.499242	0	0	0
YBR094W		1.13304	1.37833	1.19569	-1.31671	0.325442	-0.569784	0.305052	-0.425228	0	0	0
YLR131C	ACE2	-0.952504	1.37541	2.16519	-0.425615	1.23618	-2.86205	1.93263	-1.7172	0	0	0
YDL170W	UGA3	3.35964	1.3739	1.6232	-0.511006	-1.81797	1.12335	-0.434227	0.702384	0	0	0
YOR195W	SLK19	0.551248	1.37362	0.46516	0.0453883	0.768906	-0.866128	0.0727799	-1.1529	0	0	0
YOR067C	ALG8	2.34642	1.37259	0.0499177	-2.44813	-1.46084	0.225332	-0.98296	0.291816	0	0	0
YLL026W	HSP104	1.01559	1.37216	-0.634147	-0.455346	-1.32005	0.732061	-0.86716	2.11018	0	0	0
YOR219C	STE13	1.45896	1.37038	0.916325	-0.0457033	0.106815	-0.433254	-0.0271515	0.287476	0	0	0
YEL022W	GEA2	0.422579	1.37037	0.940802	-0.394632	-0.882594	-0.476356	0.452896	-0.555583	0	0	0
YNL108C		0.519047	1.36758	0.156438	-0.534158	0.369126	-0.161316	-0.122635	-0.60758	0	0	0
YLR430W	SEN1	1.38066	1.36664	1.59638	-1.33054	0.904927	-1.81742	0.458674	0.799176	0	0	0
YER109C_2	FLO8	1.42559	1.36595	-0.542927	-2.48549	0.098327	-0.478845	-0.978365	0.167449	0	0	0
YOR182C	RPS30B	0.372007	1.36542	-0.295278	0.666043	-0.0884165	-0.152921	-0.366773	0.898014	0	0	0
YCL014W_1	BUD3	0.337154	1.3654	0.237395	-0.178568	1.36102	-1.27709	0.0113828	-0.384716	0	0	0
YDR426C		-0.253118	1.36457	0.530395	-0.296067	1.1515	-1.73661	0.470989	0.442252	0	0	0
YBL048W		1.47746	1.36298	0.845942	-1.38977	0.415915	-1.32951	-0.0819556	0.739837	0	0	0
YNR038W	DBP6	2.01925	1.36227	2.11224	-1.77611	-0.0691625	-1.50311	0.501036	0.236536	0	0	0
YAL022C	FUN26	0.409306	1.3622	-0.0371709	-0.726393	0.911138	-1.23955	-0.206898	-3.81845	0	0	0
YJL020C_2	BBC1	1.51242	1.36199	2.50423	-1.61865	1.07966	-1.61931	0.997719	-1.05078	0	0	0
YGL217C_1		-0.819765	1.3617	-0.00625601	-1.13666	1.15854	-1.59559	0.342876	-0.186791	0	0	0
YCR025C		1.05133	1.36028	1.06117	-0.913476	0.879254	-1.43988	0.252022	-1.49596	0	0	0
YPR003C		-0.15635	1.35893	0.830672	-0.777843	0.851926	-0.915478	0.635946	-0.981051	0	0	0
YLR355C	ILV5	1.46433	1.3572	0.981001	-0.840206	1.62519	-2.46928	0.0132259	-0.617119	0	0	0
YPL090C	RPS6A	2.0898	1.35567	-3.14428	-0.206265	-3.17735	1.70002	-2.94844	2.5131	0	0	0
YLR384C	IKI3	3.37248	1.35537	-0.894129	-0.695429	-1.58319	-0.115286	-2.01663	-1.48889	0	0	0
YLR446W		0.511066	1.35262	0.0959009	-0.605634	0.74075	-1.29197	-0.160275	0.00438133	0	0	0
YLR336C	SGD1	2.58999	1.35188	-0.472078	-1.43753	-1.37761	-0.621288	-1.42241	-2.39299	0	0	0
YJL163C_1		0.377895	1.35167	1.64169	-0.512925	1.0397	-1.0092	0.950486	-0.200613	0	0	0
YNL101W	AVT4	-0.1476	1.35087	0.700418	-1.10333	1.83657	-1.922	0.542045	-0.627971	0	0	0
YER044C-A	MEI4	1.34138	1.34569	-0.394415	-0.553753	0.268922	-1.43251	-0.84441	0.518284	0	0	0
YGR096W	TPC1	-0.0604354	1.33875	0.911659	0.582674	0.528334	-0.453804	0.649039	0.151925	0	0	0
YKL140W	TGL1	1.27302	1.33781	0.720192	-0.00380045	0.378235	-0.186016	-0.0744121	-0.815328	0	0	0
YKL126W	YPK1	1.82551	1.33739	0.209069	-1.3584	-0.937665	0.106326	-0.654127	1.69241	0	0	0
YHR183W	GND1	1.99361	1.33613	0.246016	-0.339412	-1.7364	0.067617	-0.703063	-0.246506	0	0	0
YDR518W_1	EUG1	0.157191	1.32905	2.48832	-0.412696	2.10323	-1.80778	1.63241	-1.57209	0	0	0
YDR443C	SSN2	0.44525	1.32798	0.560251	-0.456596	0.00516225	-1.01437	0.183962	-1.45779	0	0	0
YBR083W	TEC1	0.146364	1.32541	0.92763	0.127259	1.23307	-1.83321	0.56754	-1.2731	0	0	0
YMR213W	CEF1	1.88973	1.32466	2.20966	-0.796435	1.01155	-2.0163	0.625474	-0.0538025	0	0	0
YMR222C	FSH2	0.0553461	1.32236	1.74536	-0.135419	1.01942	-2.13068	1.17026	0.825067	0	0	0
YDR146C	SWI5	-0.555236	1.32151	1.31237	-0.390389	1.01113	-0.971028	1.15015	-1.74533	0	0	0
YKL075C		-0.404849	1.31446	-0.534575	-0.00661682	0.0691354	-0.81424	-0.203205	0.135285	0	0	0
YGR148C	RPL24B	2.07441	1.31194	-0.08405	-0.130291	0.0991551	-0.905276	-0.952741	-0.749745	0	0	0
YNL012W	SPO1	-1.00981	1.31075	0.599023	-0.063984	0.444693	-0.877062	0.852472	-5.09715	0	0	0
YLR378C	SEC61	7.1255	1.30917	-1.13338	-3.7028	-3.45622	0.256555	-3.70321	-3.07188	0	0	0
YNL094W	APP1	0.260063	1.30606	0.902948	-0.283802	0.981115	-0.530294	0.499804	-0.891607	0	0	0
YDR133C		0.115575	1.30397	0.875543	-0.535278	0.34511	-0.733162	0.545567	-0.699821	0	0	0
YLL015W	BPT1	0.679222	1.3013	0.537729	-1.19431	0.563115	-0.746487	0.065658	-1.1759	0	0	0
YHR086W-A_1		0.979042	1.29643	2.07504	-0.110321	0.0838347	-0.091416	0.964118	0.277374	0	0	0
YGL120C	PRP43	1.43408	1.29328	1.21093	-1.15145	0.938673	-2.16037	0.178983	-0.00678457	0	0	0
YPR111W	DBF20	1.87094	1.29277	0.55586	-1.80872	-0.856508	0.158653	-0.447082	0.381882	0	0	0
YPL055C	LGE1	4.18185	1.29131	-8.8762	9.00592	-4.30174	1.32294	-7.23236	10.0443	0	0	0
YEL055C	POL5	2.02095	1.29056	1.91455	-0.612404	0.657522	-2.0934	0.371522	-0.0791567	0	0	0
YPL001W	HAT1	2.47202	1.29006	-2.05015	3.33745	-1.27078	1.07414	-2.38709	2.26829	0	0	0
YDR306C		-0.858777	1.28468	2.69184	-0.456875	1.84962	-0.829079	2.25938	-0.288614	0	0	0
YNL277W	MET2	0.128278	1.28395	1.58554	0.196178	-0.0014628	0.245687	1.02691	0.0177653	0	0	0
YER056C	FCY2	1.0284	1.28361	0.594066	-0.665834	0.291074	-1.20372	-0.0503335	-4.85952	0	0	0
YDR255C	RMD5	0.838364	1.28361	-0.439093	-0.649625	-0.467079	-0.601464	-0.66169	-0.301964	0	0	0
YBR217W	ATG12	-0.450055	1.27306	0.779038	-0.146768	0.697687	-0.511941	0.730847	-0.36535	0	0	0
YLR059C	REX2	0.108443	1.27008	1.08451	-1.00377	-0.0946275	-0.462103	0.692158	1.19497	0	0	0
YML010C-B		5.13475	1.26954	-2.96381	-9.31551	-3.13056	0.885089	-3.9751	-0.525638	0	0	0
YNL209W	SSB2	2.01876	1.26864	0.0198179	-1.1413	-0.887563	-0.288914	-0.861253	0.682411	0	0	0
YKL133C		1.24835	1.26523	1.83841	-0.308333	0.609077	-1.18605	0.68052	-0.188153	0	0	0
YNR050C	LYS9	3.50116	1.26345	-1.00709	-3.00811	-2.40056	0.666163	-2.1404	-2.75714	0	0	0
YPL113C		0.64623	1.26209	0.933123	0.625228	-0.877211	1.25939	0.3476	0.725189	0	0	0
YML009C_2	MRPL39	0.545524	1.26205	-0.251031	-0.922483	0.735367	-1.2929	-0.410475	-1.26608	0	0	0
YNL154C	YCK2	0.299386	1.2585	-1.115	-0.198249	0.36395	-1.21524	-0.895612	-1.08293	0	0	0
YHR001W	OSH7	0.387262	1.25796	0.708297	0.267774	0.627917	-0.821513	0.310364	-0.466901	0	0	0
YCR022C		0.224303	1.2574	0.592218	0.0672349	0.502869	-0.828201	0.303188	0.38855	0	0	0
YKR054C_2	DYN1	3.75168	1.25656	1.12413	-1.55655	-1.25877	-0.551382	-0.923675	2.31576	0	0	0
YKL150W	MCR1	1.55532	1.25547	0.439448	-0.296596	-1.15132	0.480966	-0.384857	1.24698	0	0	0
YHR082C	KSP1	-0.495366	1.25351	0.579742	0.0713032	1.29063	-1.31106	0.612005	-0.263641	0	0	0
YDR066C		-0.893409	1.2529	1.13831	-0.229812	0.894782	-0.725986	1.18117	0.242595	0	0	0
YDL231C	BRE4	1.76218	1.25281	1.56286	-0.387312	-0.180753	0.0156799	0.261311	-1.66869	0	0	0
YAR042W_2	SWH1	-0.61314	1.25167	-0.604576	-0.854454	0.605971	-2.13639	-0.164589	0.183601	0	0	0
YGL081W_2		1.10951	1.24879	2.88553	-0.937576	1.32769	-1.39731	1.44432	-0.728274	0	0	0
YGL213C	SKI8	0.285707	1.24817	-0.328223	0.263461	-0.121542	-0.625822	-0.352612	1.90923	0	0	0
YCL057C-A_2		0.848011	1.24578	1.4538	-0.733356	1.16289	-1.18458	0.607601	-0.76764	0	0	0
YDR260C	SWM1	-1.59055	1.24294	0.375573	0.616008	0.533303	-1.75472	0.948419	0.710834	0	0	0
YLR258W	GSY2	2.43595	1.24279	1.58362	-0.775041	-0.162948	-0.181232	-0.0346217	-0.81567	0	0	0
YOR121C		1.47801	1.24198	1.41446	-1.67083	0.460427	-1.1183	0.293658	-0.50792	0	0	0
YBL057C	PTH2	1.27156	1.24121	0.798949	-0.645953	1.25978	-1.85215	-0.0213913	-0.356895	0	0	0
YAL034W-A	MTW1	1.38799	1.23561	0.808648	-0.938143	0.318196	-1.11387	-0.0667802	-1.38352	0	0	0
YGL144C	ROG1	-2.22591	1.23522	1.55597	-0.224675	1.14757	-1.75345	2.087	0.263411	0	0	0
YIL041W_2	GVP36	3.39487	1.23509	2.40562	-4.0959	-0.255906	-0.690841	0.0392687	1.02625	0	0	0
YMR284W	YKU70	0.715498	1.23444	-0.419982	-2.42128	0.249875	-1.20548	-0.596898	-0.143044	0	0	0
YNL095C		4.4002	1.2339	-1.42034	0.841213	-3.39349	1.92603	-2.76174	5.34269	0	0	0
YBR293W	VBA2	0.482101	1.23348	0.583514	-1.36191	0.617772	-1.06055	0.183538	-1.71545	0	0	0
YPR050C		5.8623	1.23226	-5.06246	-4.51576	-4.41022	2.76986	-5.46721	5.88333	0	0	0
YER088C	DOT6	1.37387	1.23194	0.238987	-0.652086	-0.0600531	-0.814094	-0.438196	-1.90188	0	0	0
YOR040W	GLO4	2.4169	1.2309	1.93397	-2.39285	0.19998	-1.62527	0.1997	-2.10464	0	0	0
YOL081W	IRA2	0.604883	1.23003	-0.80935	-1.27287	-1.64406	0.583278	-0.813919	-2.01081	0	0	0
YLR286C	CTS1	-1.0489	1.22562	2.36276	-0.316938	1.42147	-1.06114	2.11775	-0.117572	0	0	0
YPL177C	CUP9	0.398289	1.22243	0.555109	-0.217828	0.0500884	-0.0245909	0.201152	-0.0158651	0	0	0
YNL161W	CBK1	1.99286	1.22192	-0.422286	-1.05631	-0.362321	-0.827974	-1.13819	0.351241	0	0	0
YFR050C	PRE4	2.70267	1.22143	0.977226	-0.0821007	0.196253	-1.37277	-0.544393	-0.111978	0	0	0
YOL097W-A_2		1.65167	1.22128	0.630902	-0.93448	0.218406	-1.35377	-0.301105	0.523894	0	0	0
YOL084W	PHM7	1.44128	1.21949	1.26573	-0.826069	-0.133964	-0.00726229	0.211983	-0.368384	0	0	0
YBR072W	HSP26	4.62037	1.21521	-2.74029	-3.98577	-3.60839	1.99324	-3.64712	0.454438	0	0	0
YBL031W	SHE1	2.12718	1.2142	-0.574241	-1.68413	-0.595647	-0.366722	-1.29359	0.0765067	0	0	0
YDR378C	LSM6	1.09032	1.21319	0.761866	-0.326079	-0.68964	0.62267	0.0344599	0.686194	0	0	0
YLR204W	QRI5	6.40629	1.21313	-17.0732	1.07416	-2.86058	0.00640537	-12.5017	-1.18348	0	0	0
YDR512C_2	EMI1	0.66032	1.21308	-0.0460122	-1.80705	-0.308906	-0.220527	-0.320731	0.420533	0	0	0
YOL100W	PKH2	-1.17314	1.21218	-0.0126832	0.0700626	1.18815	-2.03408	0.490329	-0.569825	0	0	0
YLR452C	SST2	0.966222	1.2113	-1.11873	-0.00987073	-1.81942	0.756613	-1.17147	-0.71808	0	0	0
YER098W	UBP9	1.23236	1.20951	1.02068	-0.0589025	0.468294	-0.8673	0.143638	-0.870345	0	0	0
YML060W	OGG1	-0.171209	1.20763	-0.168974	0.394167	1.58027	-1.66281	-0.0486333	0.806631	0	0	0
YMR082C		1.49149	1.20698	0.702144	-0.761058	-0.306629	-0.149113	-0.183245	0.226107	0	0	0
YDR519W	FPR2	5.62988	1.20492	-5.87342	7.38946	-4.24915	2.57407	-5.8629	9.86227	0	0	0
YJR037W		-0.193701	1.19573	2.15873	-0.597522	1.0749	-0.24381	1.57143	-0.788122	0	0	0
YNR061C		-0.442269	1.1953	1.55348	-0.610859	0.911138	-0.908156	1.26673	-1.34824	0	0	0
YMR219W	ESC1	0.773039	1.19486	1.28105	-0.413753	0.929356	-1.00979	0.52542	0.761457	0	0	0
YAL023C	PMT2	1.41979	1.19163	-0.95481	-0.813482	-0.920895	-0.620794	-1.24869	-1.07945	0	0	0
YBL029C-A_1		-0.743918	1.19125	0.854923	-0.0904956	0.85586	-1.32111	0.914778	-1.63802	0	0	0
YOR011W	AUS1	0.029881	1.19019	-0.034342	-0.416298	1.15937	-1.19391	-0.0419454	-0.811105	0	0	0
YLR097C	HRT3	1.75323	1.18835	-0.142994	-1.10212	-0.789015	-0.836694	-0.85371	-4.05606	0	0	0
YHR192W		2.75434	1.18778	0.991832	-0.147174	-0.683222	0.304409	-0.55825	0.732509	0	0	0
YOR298C-A_3	MBF1	3.15105	1.18711	0.922879	-1.70754	-1.6186	-0.222089	-0.779669	-0.159122	0	0	0
YHR156C	LIN1	1.07248	1.18702	0.518105	-1.19817	0.463533	-1.07598	-0.120573	-3.21862	0	0	0
YHL016C	DUR3	0.0390739	1.18391	0.173432	-0.284877	0.361052	0.106375	0.0969603	-1.68679	0	0	0
YCR030C	SYP1	-0.646354	1.18333	0.584836	-0.469618	-1.71839	2.41694	0.681895	0.24436	0	0	0
YLL028W	TPO1	1.07122	1.18295	-0.12305	-1.60315	-0.285926	-0.625577	-0.548697	-0.946409	0	0	0
YPL087W	YDC1	1.05752	1.18234	0.765393	-1.10329	-0.0782719	-0.0649105	0.0513995	0.424389	0	0	0
YGR250C		1.34469	1.18202	0.306244	-0.436925	0.770562	-1.88056	-0.380879	-1.27248	0	0	0
YJL210W	PEX2	-0.242813	1.18191	-0.38214	0.187409	-1.13352	-0.42808	-0.165805	0.318087	0	0	0
YOR331C		-1.06467	1.17738	1.20831	-0.459693	0.73723	-1.13977	1.30799	0.53715	0	0	0
YCR050C		3.73291	1.17719	-0.827973	0.0450883	-2.64506	1.55851	-2.12487	1.28897	0	0	0
YBR062C_1		1.00773	1.17613	0.794079	0.320131	0.0699635	0.686518	0.0927414	-0.773011	0	0	0
YNL237W	YTP1	0.813152	1.17493	0.710062	-0.912077	-0.133343	0.090852	0.122735	0.479317	0	0	0
YMR232W	FUS2	1.15136	1.17305	0.129492	-0.336305	-0.00808784	-0.665458	-0.414518	1.28787	0	0	0
YMR073C		-0.407859	1.17203	0.572692	-0.760254	0.451732	-1.12684	0.568504	-0.192459	0	0	0
YPL096C-A_2	ERI1	2.69318	1.16999	-1.11065	0.0912783	-1.72501	1.16059	-1.87382	0.971211	0	0	0
YFR046C	CNN1	-0.0271321	1.16964	0.408992	0.0359715	0.992294	-1.61419	0.287917	0.628104	0	0	0
YMR247W-A_1		4.24657	1.16695	2.64846	-0.00746265	-1.54468	1.19813	-0.216746	1.05789	0	0	0
YJL023C	PET130	6.7579	1.16674	-12.5675	0.256904	-2.60407	1.79653	-10.0014	2.1936	0	0	0
YNL003C	PET8	4.61379	1.16656	-6.31828	-5.68265	-2.70283	1.52971	-5.80347	-1.06567	0	0	0
YER071C		2.08989	1.16553	-0.091373	-0.659485	-1.54986	0.334234	-0.964167	-0.670577	0	0	0
YHR043C	DOG2	0.635403	1.1644	-0.27629	-0.919282	0.548209	-1.85928	-0.465826	0.181721	0	0	0
YER186W-A_2		-0.44549	1.16423	1.36991	-1.21665	1.01051	-2.71927	1.14036	-1.52325	0	0	0
YNL229C	URE2	8.98755	1.15903	-14.434	16.3167	-5.16051	2.08413	-11.4219	2.89152	0	0	0
YNL009W	IDP3	0.143227	1.15806	0.0242899	-0.0933488	-0.368532	-1.1901	-0.0504652	-2.499	0	0	0
YLR259C	HSP60	1.51626	1.15735	-0.877618	-0.935086	-0.272676	-0.897289	-1.23751	-1.31386	0	0	0
YMR184W		-0.187603	1.1568	0.740677	-0.108791	1.11962	-1.12742	0.58762	-0.390811	0	0	0
YKL220C	FRE2	1.2445	1.15599	-0.131935	-1.27662	-1.14118	0.381436	-0.628802	1.36127	0	0	0
YER186W-A_1		-0.639823	1.15424	0.907866	0.163716	0.706382	-0.319471	0.90541	-0.232716	0	0	0
YJL074C	SMC3	1.78877	1.1537	1.59098	-0.210062	1.14715	-1.56158	0.267539	-0.455965	0	0	0
YML020W		-1.52082	1.15193	2.91637	1.27641	2.51109	-2.70789	2.73787	-0.345009	0	0	0
YOR353C	SOG2	1.92294	1.14461	1.62863	0.091839	0.213851	-0.98336	0.230461	-0.552709	0	0	0
YNL162W-A_2		4.11609	1.14309	0.724559	-3.03568	-2.46619	0.708777	-1.33283	-0.351986	0	0	0
YMR138W	CIN4	0.167933	1.14194	1.18716	-0.156868	0.717769	-0.818389	0.735717	-0.930889	0	0	0
YER143W	DDI1	-0.478814	1.13743	0.928588	-0.249266	1.56122	-1.43612	0.847893	0.286523	0	0	0
YMR281W	GPI12	2.4517	1.13687	1.41976	-0.00636827	-0.684464	-0.355982	-0.147258	0.877085	0	0	0
YKR042W	UTH1	0.242057	1.13617	0.229575	-0.418275	0.0674791	-1.09965	0.0473575	-0.227257	0	0	0
YGR038W	ORM1	-0.0961688	1.13249	-0.379097	-0.44545	1.05585	-1.20553	-0.22569	-0.814579	0	0	0
YNL158W	PGA1	1.09401	1.13249	0.123231	-0.310219	0.740957	-1.31629	-0.393884	-0.877477	0	0	0
YCL069W	VBA3	0.270289	1.13222	1.46017	-0.873342	0.537236	0.896609	0.875992	-3.22713	0	0	0
YGR114C		2.32808	1.12831	2.16839	-0.103462	0.298735	-1.34944	0.392389	-0.474187	0	0	0
YEL013W	VAC8	0.924933	1.12766	-0.268306	0.0139339	-1.19728	-0.920067	-0.583622	-0.1853	0	0	0
YJL164C	TPK1	0.492475	1.12669	0.901729	-0.403432	0.410739	-0.604539	0.395105	-0.743022	0	0	0
YIL017C	VID28	2.7386	1.12361	0.291297	-1.50495	-0.990251	-0.310343	-0.998082	-0.350877	0	0	0
YDL074C	BRE1	1.01153	1.1233	0.0729075	-0.615407	-0.512834	-1.29817	-0.391922	0.10072	0	0	0
YEL005C	VAB2	0.266757	1.12279	0.511244	-0.593055	0.306602	-0.695283	0.229118	-0.0293191	0	0	0
YDR069C	DOA4	-0.101482	1.1218	-0.912467	-0.806889	0.222961	-1.62097	-0.591563	-0.0864616	0	0	0
YJL053W	PEP8	-0.366691	1.12063	-0.415508	-0.0412889	0.146152	-0.571493	-0.13649	-0.758785	0	0	0
YDL155W	CLB3	-0.0763017	1.12025	0.905604	-0.706844	-0.000841698	-0.0468985	0.651946	0.212797	0	0	0
YLR363W-A_2		1.4575	1.11597	0.962077	-0.726036	0.877598	-1.52901	0.00376736	-1.45946	0	0	0
YDR514C		1.11164	1.11319	1.7856	-1.01508	0.300598	0.20771	0.7087	1.60419	0	0	0
YKL115C		1.10307	1.11265	1.60524	-0.87825	0.807	-0.87345	0.592192	-3.82602	0	0	0
YDR394W	RPT3	3.6283	1.11256	0.394614	-0.745864	-0.74471	-1.31295	-1.32147	-0.454894	0	0	0
YKR087C	OMA1	1.66664	1.11149	1.93614	-1.3946	1.18276	-1.80495	0.55066	-1.4851	0	0	0
YLR150W	STM1	-0.684043	1.10835	-0.807812	0.782211	0.606592	-2.36908	-0.277314	-0.550781	0	0	0
YPL273W	SAM4	1.95325	1.10681	1.842	-1.69438	0.0376664	-0.377998	0.355708	-0.293255	0	0	0
YOR223W		0.930357	1.10439	1.63313	-0.130781	0.911759	-1.51383	0.690332	0.214089	0	0	0
YML118W	NGL3	1.06228	1.10414	1.65948	-0.714725	1.03805	-0.958629	0.647226	-0.996663	0	0	0
YMR299C	DYN3	0.722093	1.10314	0.185749	-1.17829	-0.430021	-0.0911232	-0.190819	0.108646	0	0	0
YBR286W	APE3	-0.829896	1.10308	0.778796	-0.592594	1.29539	-1.56381	0.89957	-0.908437	0	0	0
YER080W	FMP29	1.40036	1.10247	-0.426998	0.9425	-1.02876	0.964362	-0.890973	-0.944176	0	0	0
YBR063C		1.39003	1.10243	1.46497	-0.162474	1.05378	-1.59144	0.367279	-1.01334	0	0	0
YER081W	SER3	1.27033	1.10223	0.193347	-0.662785	-0.887977	0.905981	-0.423555	-3.95101	0	0	0
YLR010C	TEN1	7.68151	1.09856	-3.94186	-2.48318	-3.98498	1.21981	-5.46717	0.761783	0	0	0
YDR406W	PDR15	0.438482	1.09697	-0.474178	-0.135672	-0.0327247	0.368501	-0.51671	-0.773357	0	0	0
YAL054C	ACS1	0.0103407	1.09671	0.481748	-0.210807	-0.108706	-0.326305	0.321561	-1.50343	0	0	0
YOR245C	DGA1	1.05892	1.09498	0.322714	0.234562	0.550486	-0.37707	-0.245289	-0.731469	0	0	0
YLR022C	SDO1	1.9681	1.09484	2.08858	0.282996	0.291489	-0.708875	0.509605	0.201072	0	0	0
YPR173C	VPS4	0.102296	1.09332	-1.20278	-0.45888	-1.20018	-0.229118	-0.875168	1.71028	0	0	0
YNL038W	GPI15	1.84095	1.0923	0.413065	-0.223027	-0.799988	-1.34958	-0.52732	0.0677902	0	0	0
YLR026C	SED5	1.83109	1.0923	2.37533	0.302706	0.240351	-0.997171	0.761538	-0.140666	0	0	0
YLR205C	HMX1	1.20361	1.09146	-1.16969	1.72762	-0.993771	0.643709	-1.30261	1.63302	0	0	0
YBR223C	TDP1	-0.292905	1.09142	0.949889	-0.420258	0.437447	-0.376436	0.779486	-0.299258	0	0	0
YKL051W	SFK1	1.56086	1.0911	-0.503724	0.901881	-0.856922	0.624867	-1.00938	0.612672	0	0	0
YHR095W		-0.774728	1.09033	2.46571	0.8945	0.965173	0.12258	2.06017	0.31461	0	0	0
YOL159C-A_1		1.70157	1.08887	1.89167	-0.516865	1.92663	-1.81354	0.505171	-1.56701	0	0	0
YGR109C	CLB6	1.26313	1.08775	1.32973	0.0129186	0.228137	0.285909	0.335359	-0.419513	0	0	0
YPR158W		1.53473	1.08664	1.29873	-0.930336	0.0931512	-1.29354	0.191378	-0.234608	0	0	0
YHR015W	MIP6	0.371427	1.08656	0.446352	0.317258	1.0219	-0.839867	0.138878	0.77031	0	0	0
YLR196W	PWP1	0.929635	1.08522	0.547108	-1.5687	-0.515525	-1.49438	-0.0382894	0.0828504	0	0	0
YOR141C	ARP8	5.30223	1.08447	-8.24992	1.04151	-4.35039	1.25207	-7.16136	5.13394	0	0	0
YGL094C	PAN2	2.34673	1.08329	-0.789245	0.728519	-1.63888	1.33471	-1.52447	3.11113	0	0	0
YOR276W	CAF20	-2.22146	1.08218	0.606787	-0.753461	0.634128	-0.88663	1.39283	-1.50938	0	0	0
YBR059C	AKL1	1.29406	1.08135	0.209491	-0.668959	-0.0675062	-0.868423	-0.423107	-0.0574453	0	0	0
YMR099C		2.14937	1.08094	0.488532	0.590284	-1.32958	1.09191	-0.613429	0.214354	0	0	0
YBR001C	NTH2	-0.034206	1.08001	0.912	-0.778099	1.73885	-1.93006	0.637555	-0.781117	0	0	0
YOR373W	NUD1	0.997006	1.07847	3.01502	-0.105876	1.06848	-1.10363	1.58546	0.164589	0	0	0
YDL026W_2		0.876001	1.07816	0.88763	-1.05532	-0.0971119	-1.17458	0.214231	0.664479	0	0	0
YPL017C		-1.46797	1.07802	0.346991	-0.00619878	0.55794	-0.833326	0.874384	-0.156624	0	0	0
YLR188W	MDL1	0.496792	1.07738	-1.10705	0.225304	-0.0981471	0.0126046	-0.971112	0.0492079	0	0	0
YIR044C		1.31903	1.07444	0.704789	-0.508767	-1.05257	0.891777	-0.105073	0.351683	0	0	0
YHR086W-A_2		0.0586458	1.07276	1.41801	0.497858	1.64735	-1.33888	0.943783	-0.759206	0	0	0
YOL101C	IZH4	-0.855699	1.07065	0.0223899	-0.492702	0.490654	-1.10849	0.378491	-0.730549	0	0	0
YDL107W	MSS2	2.00631	1.06992	-4.04393	-4.26468	-0.653616	0.551891	-3.50298	-0.0878243	0	0	0
YEL006W	YEA6	-0.086143	1.06725	0.810183	-0.316036	1.42272	-1.61868	0.590532	-1.0479	0	0	0
YLR461W	PAU4	0.172066	1.06517	-0.140093	-0.654904	1.21092	-1.52603	-0.175492	-1.95502	0	0	0
YOR301W	RAX1	0.532594	1.06324	-0.094347	-0.582751	1.39166	-2.07381	-0.298658	-0.610212	0	0	0
YLR458W		3.59715	1.06312	0.668481	-1.5977	-1.06044	-0.452233	-1.13745	0.671373	0	0	0
YMR037C	MSN2	-0.334911	1.06137	1.39897	-0.686219	0.372852	-0.75215	1.11016	-0.786718	0	0	0
YJR077C	MIR1	6.57551	1.06012	-2.206	-6.73988	-4.0974	1.50082	-6.59303	1.66004	0	0	0
YDL058W	USO1	2.68865	1.05887	0.881364	-0.0439504	-1.24697	-0.876986	-0.599367	0.721951	0	0	0
YNR015W	SMM1	1.51794	1.05781	-0.0512736	-0.720681	-0.878868	0.0419901	-0.692516	1.03577	0	0	0
YJL020C_1	BBC1	-0.602202	1.05649	0.767476	-1.06252	0.798305	-1.16135	0.790409	-0.325437	0	0	0
YPR039W		0.0176729	1.05531	-0.585217	-0.0104778	0.681331	-0.521557	-0.41569	-1.65324	0	0	0
YOR228C		0.154824	1.05469	1.22379	0.277267	0.653175	-0.186894	0.766756	-0.673952	0	0	0
YER038C	KRE29	3.6471	1.05379	1.89142	-0.551089	-2.60987	0.400903	-0.399941	-0.33377	0	0	0
YER067W		1.3419	1.05376	-0.529376	0.993844	-1.39831	0.904273	-0.934238	-0.610494	0	0	0
YLR084C_1	RAX2	-0.287233	1.05269	3.04651	1.02304	1.61132	-2.63233	2.23114	-0.580214	0	0	0
YER050C	RSM18	9.2821	1.04936	-15.6289	-3.44122	-4.41043	2.12973	-12.0885	-5.42682	0	0	1
YMR119W	ASI1	0.49335	1.04766	2.00748	0.295032	0.921282	-0.124023	1.14577	0.205237	0	0	0
YEL012W	UBC8	1.4307	1.04511	-2.76387	1.74584	-1.16623	0.829052	-2.45076	0.97482	0	0	0
YNL054W	VAC7	0.663619	1.04494	0.0910985	-0.438526	0.0625103	-0.470108	-0.229441	0.204462	0	0	0
YDL138W	RGT2	1.07636	1.04366	1.88306	-0.589363	0.932876	-0.509158	0.790197	-3.4002	0	0	0
YJR135W-A_2	TIM8	1.37561	1.04339	0.430271	-0.5276	-0.167503	-0.106499	-0.312135	-0.0500465	0	0	0
YHR051W	COX6	4.75487	1.04239	-8.88807	-2.70018	-2.02769	1.6147	-7.39177	-0.985055	0	0	0
YHR109W	CTM1	0.10732	1.04024	1.06393	-0.676433	1.91152	-1.55727	0.678557	-0.950523	0	0	0
YBR044C	TCM62	-0.144579	1.03888	-0.288625	-0.603362	1.2014	-1.9428	-0.142683	0.286705	0	0	0
YGR060W	ERG25	3.1587	1.03651	1.05386	-0.449313	-0.415735	-1.36159	-0.700529	-0.298608	0	0	0
YCR015C		1.50954	1.03402	0.936128	-1.01147	-0.358387	-0.519995	-0.0366936	-0.469982	0	0	0
YLL004W	ORC3	1.36885	1.0326	1.90764	-0.0304243	1.25088	-1.66324	0.670506	0.327257	0	0	0
YDR076W	RAD55	1.46957	1.0322	-1.30757	-0.264203	-2.06517	0.332965	-1.50259	-0.070782	0	0	0
YFL025C	BST1	1.54527	1.0317	-1.69505	0.256667	-1.33786	-0.100007	-1.78895	1.33669	0	0	0
YKL096W	CWP1	0.906674	1.03149	-0.416376	0.173274	0.781121	-0.829519	-0.675259	-0.483461	0	0	0
YER085C		0.780677	1.03146	0.949726	0.259642	-0.399587	0.583229	0.298647	-0.13933	0	0	0
YKL055C	OAR1	1.91537	1.03042	0.386389	-0.899801	-0.272469	-0.721739	-0.577322	-0.540491	0	0	0
YNL304W	YPT11	0.700987	1.03009	0.169902	-0.612968	0.0879753	-0.379218	-0.192358	0.938713	0	0	0
YBR174C		-0.45832	1.02903	0.142137	-0.553005	0.180933	-1.10604	0.290764	-0.641196	0	0	0
YDL214C	PRR2	-1.05047	1.0278	1.53633	-0.227906	1.35502	-1.30486	1.53369	-0.860547	0	0	0
YKR026C	GCN3	3.26213	1.02774	-2.6352	-0.911111	-3.08025	1.25773	-3.06504	1.71162	0	0	0
YPL108W		-0.682635	1.02759	0.282892	-0.441378	0.953372	-1.05586	0.486534	-1.07109	0	0	0
YJL176C	SWI3	-0.656448	1.02739	0.665788	-0.665994	0.784226	-1.25556	0.743297	0.31773	0	0	0
YNL124W	NAF1	1.19736	1.02661	0.286646	-0.581395	0.892091	-1.78851	-0.32971	-0.51987	0	0	0
YHR118C	ORC6	2.6853	1.02656	1.20291	-0.291731	-1.10081	0.222955	-0.392426	-1.35979	0	0	0
YKR074W		3.25695	1.02572	-0.928597	-2.22867	-2.26495	0.376701	-1.99051	-1.78929	0	0	0
YDR423C	CAD1	-0.485551	1.02504	0.650462	-0.319254	0.746961	-0.703971	0.656983	0.167552	0	0	0
YKR003W	OSH6	0.280657	1.02274	0.175942	-0.310692	0.348008	-1.38072	-0.00605049	0.195751	0	0	0
YLR444C		-0.089759	1.02178	-0.405854	-0.0208037	1.0925	-0.509256	-0.246865	-2.28023	0	0	0
YER035W	EDC2	-1.54914	1.01741	0.759168	0.630136	2.05251	-1.10194	1.2053	-0.321907	0	0	0
YJL004C	SYS1	-0.0642412	1.0168	1.51722	0.620756	0.298942	-0.0923435	1.06826	0.308745	0	0	0
YPR144C	NOC4	1.43031	1.01542	-1.80614	-0.0633424	-0.919446	-0.968548	-1.8166	-1.34901	0	0	0
YJL003W	COX16	1.2921	1.01367	1.4872	0.492662	-1.31923	1.24455	0.426787	-0.57071	0	0	0
YKL205W	LOS1	0.518493	1.0127	-1.37715	-0.679318	-1.0064	-0.524144	-1.16337	-0.166862	0	0	0
YAR003W	SWD1	1.34072	1.0106	-0.0454155	-0.990734	-1.7513	0.98296	-0.612597	0.81119	0	0	0
YDR098C	GRX3	-0.300453	1.00942	2.21735	-0.118867	1.85169	-1.62312	1.66227	-0.111833	0	0	0
YLR104W		-0.0333099	1.00911	0.0430482	-0.297124	-0.130444	-0.274563	0.0385055	0.24101	0	0	0
YDR222W		0.92682	1.00836	-0.343902	-0.182781	-0.844914	0.157384	-0.635151	-0.617832	0	0	0
YOR320C	GNT1	2.2867	1.00774	0.347746	-2.14635	-0.925864	-0.154922	-0.764726	-0.385104	0	0	0
YEL048C		0.135958	1.00582	0.560183	-0.505236	-0.0604671	-0.387467	0.320189	0.603847	0	0	0
YGR003W	CUL3	0.613638	1.00516	0.880659	-0.352234	0.172859	-0.454878	0.326691	-0.700018	0	0	0
YIL148W	RPL40A	0.0191963	1.00444	0.117086	0.724038	-0.119886	-0.4334	0.0668047	-0.292854	0	0	0
YER115C	SPR6	0.269588	1.00389	0.929756	-0.376603	-0.179718	0.121018	0.513852	-0.512348	0	0	0
YOR062C		1.09802	1.0003	-0.0739476	-0.923354	0.0502954	-0.914063	-0.527357	-0.966314	0	0	0
YPL186C	UIP4	-0.396115	0.998547	-0.0891077	-0.354783	1.54611	-1.50724	0.103	-1.22633	0	0	0
YNR030W	ALG12	-0.305319	0.99854	1.97846	0.391302	0.896024	-0.949745	1.49879	-0.969153	0	0	0
YOR127W	RGA1	-1.66965	0.997266	1.0365	0.901314	1.09498	-1.22637	1.45823	0.0127482	0	0	0
YBR076W	ECM8	-0.704268	0.996653	2.24229	0.0755215	1.16848	-0.814777	1.87	-0.947049	0	0	0
YGL028C	SCW11	0.208558	0.995519	3.37708	-1.04641	0.924802	-1.47278	2.21628	-1.15919	0	0	0
YHR143W	DSE2	-0.581782	0.992808	3.20638	0.459598	1.52478	-1.60687	2.48613	0.507837	0	0	0
YDR145W	TAF12	1.13591	0.991299	0.570834	-0.560749	0.305153	-1.02837	-0.113277	0.53934	0	0	0
YPR005C	HAL1	1.27093	0.989333	0.0978506	-1.21861	-0.717175	-0.382391	-0.487308	1.16644	0	0	0
YPL159C	PET20	0.147565	0.989005	-0.277077	0.452004	-0.397309	-0.152969	-0.258948	1.57187	0	0	0
YLR089C	ALT1	2.50962	0.987815	-0.925026	-2.31898	-1.83453	0.389734	-1.6794	-0.19377	0	0	0
YFR051C	RET2	2.06128	0.98736	1.32404	-0.401401	-0.531467	-1.02728	-0.0313131	0.453043	0	0	0
YDR120C	TRM1	0.713748	0.987148	0.0388846	-0.852241	0.109714	-0.56871	-0.286347	-0.24022	0	0	0
YIL165C		0.440648	0.986665	0.720819	-0.084526	0.774496	-0.634461	0.295215	0.326528	0	0	0
YPR127W		3.57618	0.98625	-4.56202	4.41881	-3.44318	3.0706	-4.38451	10.1596	0	0	0
YJL143W	TIM17	4.96495	0.982844	-1.086	-1.53375	-2.63802	0.414629	-2.79025	-0.399835	0	0	0
YNL308C	KRI1	1.86398	0.982397	1.81771	0.328568	-0.181788	-0.988364	0.381256	0.567193	0	0	0
YPL160W	CDC60	2.14426	0.981771	1.77893	-0.760436	-0.526291	-0.800151	0.226116	-1.30419	0	0	0
YOR384W	FRE5	0.0270187	0.979246	1.11883	-0.820601	0.625432	-0.500616	0.752435	-0.24417	0	0	0
YCL076W		0.715277	0.978193	2.30118	-0.135087	-0.211394	-0.11182	1.24036	-0.113549	0	0	0
YNR010W	CSE2	2.79655	0.978189	0.868003	1.52849	-1.77263	1.02177	-0.656068	-1.1248	0	0	0
YDR182W-A_1		0.699279	0.977259	1.82698	-0.285314	0.844266	-0.207396	0.927634	-0.865067	0	0	0
YER053C	PIC2	0.050154	0.977113	0.314806	0.309547	-0.370602	0.682662	0.189317	-0.497684	0	0	0
YLR317W		3.0455	0.975562	-2.7606	-0.245488	-2.40035	-0.154501	-3.06149	-1.22172	0	0	0
YLR015W	BRE2	0.0491893	0.97521	-0.607774	-0.714299	-0.259633	0.0829443	-0.444434	-1.32905	0	0	0
YKR102W	FLO10	-0.373343	0.974413	0.633905	-0.473456	0.617979	-0.745121	0.595846	-1.13139	0	0	0
YPL047W	SGF11	3.23703	0.968508	-7.33546	4.16494	-3.26968	1.8469	-6.01078	6.18137	0	0	0
YJL055W		-1.81425	0.966608	0.0762964	0.158739	1.28732	-0.992652	0.830258	-1.35542	0	0	0
YKL042W	SPC42	1.263	0.966133	0.829117	-0.298905	1.30409	-2.01107	0.0024795	-0.0221454	0	0	0
YLR437C		-0.194313	0.966091	-0.484128	-0.506366	1.15585	-1.70908	-0.256812	-0.394926	0	0	0
YHR110W	ERP5	2.14902	0.965885	-0.361827	0.108188	-0.949052	0.2986	-1.16495	2.32147	0	0	0
YPL018W	CTF19	-0.133726	0.965602	1.32059	0.90961	0.781535	-1.65187	0.964278	0.590279	0	0	0
YIL122W	POG1	-0.641441	0.963612	0.359866	-0.272014	1.34197	-1.6199	0.522487	0.00845098	0	0	0
YBR064W		1.78271	0.963167	1.07559	0.490586	-0.961474	1.58092	-0.0675335	1.15155	0	0	0
YBR074W_1		0.173837	0.961332	1.22728	-1.0147	1.10078	-1.73783	0.760537	-2.93606	0	0	0
YJL096W_2	MRPL49	3.4402	0.960602	-2.48441	-5.56984	-2.72684	0.658011	-3.03869	-2.5033	0	0	0
YGR167W	CLC1	-0.761076	0.960306	0.196114	-0.0872059	0.545104	-0.726816	0.459743	0.443052	0	0	0
YDL066W	IDP1	3.32143	0.960241	0.296097	1.90814	-2.79309	2.19377	-1.24911	0.836296	0	0	0
YJL196C_1	ELO1	0.0138566	0.959809	-0.194767	0.0658475	1.48545	-0.935882	-0.145439	-3.30643	0	0	0
YMR013C	SEC59	1.85593	0.957593	0.377207	-0.943688	-1.78878	0.343455	-0.557384	0.708512	0	0	0
YGR210C		1.15208	0.956317	0.597029	-0.176877	-0.0718539	-0.134127	-0.102936	0.327391	0	0	0
YGR292W	MAL12	1.61603	0.95399	0.104773	0.321089	-1.40266	1.10221	-0.631888	0.627586	0	0	0
YML010W	SPT5	2.36099	0.953674	1.67776	-0.192074	0.341797	-1.09551	0.0605293	0.114796	0	0	0
YER132C	PMD1	-0.272384	0.953431	1.79362	-0.0398799	1.14301	-1.18727	1.35527	0.424673	0	0	0
YBR033W	EDS1	0.20714	0.952397	-0.269461	0.116996	1.35709	-1.2949	-0.279043	-1.08435	0	0	0
YMR018W		1.36935	0.951939	0.550328	-0.685244	0.416743	-1.30432	-0.229775	-0.278847	0	0	0
YLR307W	CDA1	-1.3936	0.951748	0.173774	0.8073	1.04343	-0.219892	0.718254	0.134305	0	0	0
YOR131C		0.0980795	0.951654	0.687083	0.520232	1.0014	-0.967171	0.424004	-1.18211	0	0	0
YLR342W-A_2		1.4201	0.951616	0.0910287	-0.777487	0.32627	-1.28246	-0.556265	0.410197	0	0	0
YER078C		3.13132	0.951057	-1.53978	-2.0056	-2.58751	1.02772	-2.32412	-0.526647	0	0	0
YLR320W	MMS22	0.131694	0.949049	-1.12674	0.520823	0.819215	-0.899468	-0.834942	-0.619543	0	0	0
YKR091W_1	SRL3	1.01816	0.948766	2.94048	-1.24743	0.699757	-1.50714	1.52527	-1.06292	0	0	0
YNL324W		-1.00378	0.944372	2.06837	0.119181	0.230414	0.0548767	1.88828	-0.0392426	0	0	0
YKR032W		2.89778	0.942497	-1.15987	0.332237	-1.49272	0.222208	-1.98892	2.35958	0	0	0
YGL186C	TPN1	-0.502904	0.940666	0.452377	0.0349643	0.0146858	-0.426664	0.526467	0.116459	0	0	0
YOR140W	SFL1	-0.683526	0.938463	-0.46488	-0.682279	0.517775	-1.20118	-0.0371775	-0.811007	0	0	0
YML090W		1.5296	0.937055	-1.14122	-0.182127	0.0105451	-1.73808	-1.41705	-0.193054	0	0	0
YBR154C	RPB5	4.5893	0.934463	-0.197602	-0.662378	-2.98398	0.402104	-2.09968	0.410095	0	0	0
YCR077C	PAT1	0.0946638	0.934139	0.92676	-0.647374	0.516326	-0.549234	0.590068	-1.20334	0	0	0
YJL049W		0.0323426	0.932691	-0.403641	-0.0656984	0.422747	-0.257576	-0.296978	-0.662971	0	0	0
YDR213W	UPC2	2.67772	0.931857	1.58638	-0.811277	-0.0964908	-1.02433	-0.143938	-1.22622	0	0	0
YEL065W	SIT1	-0.365004	0.931705	0.536639	0.556018	0.956478	-1.52701	0.524562	0.208968	0	0	0
YOR202W	HIS3	1.66839	0.92929	0.890058	0.334371	0.712593	-0.70075	-0.138069	-0.451114	0	0	0
YGR057C	LST7	1.63252	0.92715	-0.463193	-0.317804	-1.56332	-0.380536	-1.0129	-1.40863	0	0	0
YHL044W		0.391094	0.926961	0.619011	-0.217969	0.510115	-1.02624	0.247851	-0.946106	0	0	0
YKL103C	LAP4	1.04783	0.926943	0.716134	-0.33172	1.05109	-0.919432	0.0227623	-0.505546	0	0	0
YML121W	GTR1	1.859	0.926474	4.05277	-1.03271	0.25443	-0.341925	1.84553	-0.209656	0	0	0
YIL166C		0.528946	0.92604	0.159985	-0.177244	0.58651	-1.24975	-0.124516	-0.179095	0	0	0
YDL159W-A_1		0.360194	0.924237	0.996021	0.248673	0.40163	-0.0461175	0.518494	-0.246532	0	0	0
YDL054C	MCH1	1.03028	0.924172	3.65019	0.517898	0.477818	-0.589846	1.99444	0.707949	0	0	0
YKL037W		2.49196	0.923686	-1.76411	1.68871	-1.99954	1.49633	-2.21118	2.41492	0	0	0
YKL069W		-0.156413	0.920515	0.0749195	0.567267	0.35277	-1.25663	0.11361	-0.927066	0	0	0
YPL038W-A_1		1.17268	0.917633	1.93341	0.345943	0.831016	-1.51729	0.778985	-0.300473	0	0	0
YKR024C	DBP7	0.771399	0.916847	-0.15967	0.977172	-0.765	0.358933	-0.445064	0.467157	0	0	0
YPL021W	ECM23	1.09448	0.914413	0.37363	-0.596703	0.46933	-0.31786	-0.226781	-0.211212	0	0	0
YAL042W	ERV46	0.768331	0.914377	-0.903356	-2.30452	0.446349	-1.73227	-0.945097	-3.20346	0	0	0
YNL064C	YDJ1	9.80198	0.913346	-10.6022	0.743795	-5.08432	1.92286	-9.60949	-8.14996	0	0	0
YCL002C_1		-1.30219	0.911603	0.390347	0.271287	0.570983	0.0151917	0.832873	0.42252	0	0	0
YMR310C		2.45633	0.909828	1.30666	-0.0152343	-1.38879	0.406038	-0.222121	2.13292	0	0	0
YGR001C		-0.562515	0.909408	0.951413	-0.301027	1.14923	-0.953845	0.901283	-0.228559	0	0	0
YNL034W		0.305796	0.909303	-0.768836	-0.43351	0.331239	-1.05494	-0.661922	-0.178308	0	0	0
YOR005C	DNL4	1.34929	0.905801	-0.303983	-4.00814	-0.30932	-0.862565	-0.787764	0.478505	0	0	0
YFR052W	RPN12	0.634733	0.905272	1.50228	0.156142	1.51277	-1.42664	0.737885	0.555527	0	0	0
YDR108W	GSG1	0.0526261	0.904905	0.367473	-0.27844	0.305981	-0.726913	0.224455	-1.3759	0	0	0
YPR169W	JIP5	1.24862	0.904745	0.915552	-0.472629	1.56184	-1.89337	0.0663935	-0.552005	0	0	0
YOR041C		3.96265	0.904144	-0.15192	-6.50123	-3.12414	1.81239	-1.80426	1.17596	0	0	0
YAL043C-a		0.415584	0.903486	-0.494424	-1.01975	0.448419	-1.23628	-0.520829	-1.71418	0	0	0
YLR202C		7.09389	0.902769	-13.4762	-3.02882	-3.44173	1.03202	-10.5752	-1.58049	0	0	0
YER116C	SLX8	0.296292	0.90059	1.81718	-0.15958	0.347801	-0.654036	1.10789	-0.0235444	0	0	0
YER175W-A_1		0.57402	0.900373	1.76962	-0.110342	0.340348	-0.0192215	0.946869	-0.320049	0	0	0
YDR536W	STL1	1.61825	0.900247	0.0134844	-0.823425	-0.361493	-0.62094	-0.692932	-0.309648	0	0	0
YLR274W	MCM5	1.70221	0.899439	-0.176921	-0.671009	0.125655	-0.994827	-0.85417	-0.363693	0	0	0
YNL071W	LAT1	7.75429	0.898315	-6.27161	4.23478	-4.2887	1.77617	-6.76454	-1.37723	0	0	0
YNL288W	CAF40	1.33373	0.898212	0.721556	-0.369534	-0.113053	-0.830055	-0.100437	-1.683	0	0	0
YBR052C	RFS1	-0.238201	0.897033	0.557784	0.159341	1.73699	-1.27323	0.483397	-1.59043	0	0	0
YGR237C		0.442604	0.895923	-0.278199	-0.138906	0.0600259	0.0784535	-0.38515	0.263144	0	0	0
YPL015C	HST2	-0.220321	0.895699	0.49959	-0.22799	0.757726	-0.950282	0.435226	-0.707793	0	0	0
YDL130W	RPP1B	6.72923	0.895586	-0.630738	-2.43575	-3.45622	1.01298	-3.25722	-4.17726	0	0	0
YNL035C		0.773929	0.895514	-0.642402	-0.476159	-0.0441115	-0.128465	-0.771519	-1.59652	0	0	0
YDL018C	ERP3	-0.150177	0.895436	0.878319	-0.274533	1.48338	-1.36724	0.666126	-0.746646	0	0	0
YJL119C		2.28521	0.894993	1.89355	-1.04802	-0.942634	0.731475	0.234917	-9.32923	0	0	0
YCR061W_3		1.41169	0.894758	-1.33499	0.0499679	-0.0563265	-0.939153	-1.49713	0.137074	0	0	0
YJL135W		3.64051	0.89416	-0.131939	-0.853788	-1.39169	-0.0850215	-1.65398	0.228265	0	0	0
YMR247W-A_2		5.01007	0.894106	3.82728	-2.87483	-2.83802	1.41681	0.120211	-0.943752	0	0	0
YKL116C	PRR1	2.10104	0.893578	-0.0651064	0.686633	-1.46891	1.3598	-0.951876	1.29355	0	0	0
YHR152W	SPO12	0.279218	0.893215	0.813829	-0.954668	1.55542	-1.62161	0.430362	-2.2057	0	0	0
YCL028W	RNQ1	0.134129	0.891838	0.674199	0.118989	1.2633	-1.22739	0.399205	-0.334162	0	0	0
YBR057C	MUM2	-0.105515	0.890569	0.861914	0.00446889	0.0587837	-0.260602	0.634848	-0.298888	0	0	0
YDR171W	HSP42	-1.1703	0.890468	0.86972	-0.43487	1.45294	-1.34577	1.11546	-0.498101	0	0	0
YMR079W	SEC14	2.18029	0.890108	2.16911	-0.880706	0.0318695	-0.443884	0.46235	-0.55244	0	0	0
YBR122C_1	MRPL36	-1.69925	0.889953	1.00017	0.417237	1.97363	-1.98141	1.4454	-0.359814	0	0	0
YPL022W	RAD1	1.02825	0.88903	0.123337	-0.0453421	-0.17123	0.839254	-0.365375	-0.231134	0	0	0
YML052W	SUR7	-0.246018	0.888767	0.491265	-0.311754	1.02004	-1.56396	0.440752	0.109209	0	0	0
YOR069W_1	VPS5	4.41687	0.887206	-1.81774	-2.07767	-2.11299	0.594993	-3.00954	2.87616	0	0	0
YER047C	SAP1	2.02405	0.885621	-0.127369	-0.329337	-0.801437	0.359422	-0.959361	1.73919	0	0	0
YDL162C		-0.319656	0.882901	2.40855	-0.260273	1.62706	-1.33351	1.80404	-0.694531	0	0	0
YGR141W	VPS62	0.248097	0.882809	0.602961	0.404051	-0.0459748	0.168709	0.300028	0.142723	0	0	0
YOR207C	RET1	1.54821	0.880914	0.925067	-0.2601	0.697894	-1.54809	-0.0612881	0.0406085	0	0	0
YIL053W	RHR2	-0.152723	0.880322	0.101739	-0.539188	1.03701	-1.42269	0.130559	-0.594231	0	0	0
YHR086W	NAM8	0.552477	0.880001	0.58607	0.114009	-0.264187	1.31762	0.154221	1.38737	0	0	0
YDR161W		-0.104687	0.879473	0.356359	-0.0484081	-0.85216	0.22006	0.285492	-0.0558716	0	0	0
YMR292W	GOT1	2.72603	0.878954	-0.968011	-1.98731	-2.22727	1.11964	-1.79629	2.83452	0	0	0
YER046W	SPO73	0.17079	0.875664	-0.120575	-0.480586	0.907825	-0.181427	-0.161573	0.0911155	0	0	0
YOR321W	PMT3	1.46701	0.874932	1.17747	-0.480981	0.792094	-1.48142	0.141952	0.340635	0	0	0
YHL006C	SHU1	0.80709	0.873793	0.541008	-0.68387	0.425025	-1.10868	0.0115802	-0.49007	0	0	0
YAR037W		0.180194	0.873151	1.05171	-0.380082	0.362501	-0.110356	0.637391	-0.13994	0	0	0
YIL044C	AGE2	-0.62723	0.872457	-0.0645042	-0.11189	0.19791	-0.932612	0.21927	-0.389749	0	0	0
YJR146W		1.29119	0.871154	0.423223	-0.42297	0.203707	-0.887753	-0.279822	-0.592499	0	0	0
YHR005C-A	TIM10	4.6565	0.869269	-0.510024	0.059389	-3.0583	0.546452	-2.31664	-1.80146	0	0	0
YER016W_1	BIM1	0.0560261	0.868191	0.247331	-1.48665	-0.385509	-1.14563	0.140383	-0.2487	0	0	0
[truncated: 4,664 more rows]

## Sheet: Table S5
Position	OrfRep	Gene	Z_Shift_L	Z_lm_L	Z_Shift_K	Z_lm_K	Z_Shift_r	Z_lm_r	Z_Shift_AUC	Z_lm_AUC	NG	SM	DB
[truncated: 769 more rows]

[truncated: 1 more sheets: Table S6]
